# Supplementary material for: The crystal structure of the deca­aluminum alkoxide cluster Al10O4(OH)8 L 14 (L = 1,1,1,3,3,3-hexa­fluoro­propan-2-olate)
Source: Acta Crystallogr E Crystallogr Commun. 2021 Jan 5;77(Pt 2):79–82. doi: 10.1107/S2056989020016618 (PMC7869542; doi:10.1107/S2056989020016618)
Supplement: Supplementary file 1 [file e-77-00079-sup1.cif]

##############################################################################
#                                                                            #
# This CIF contains the data in a paper accepted for publication in          #
# Acta Crystallographica Section E. It conforms to the requirements of       #
# Notes for Authors for Acta Crystallographica Section E, and has been       #
# peer reviewed under the auspices of the IUCr Commission on Journals.       #
#                                                                            #
# Full details of the Crystallographic Information File format               #
# are given in the paper "The Crystallographic Information File (CIF):       #
# a New Standard Archive File for Crystallography" by S. R. Hall, F. H.      #
# Allen and I. D. Brown [Acta Cryst. (1991), A47, 655-685].                  #
#                                                                            #
# The current version of the core CIF dictionary is obtainable from          #
# ftp://ftp.iucr.org/pub/cif_core.dic.                                       #
#                                                                            #
# Software is freely available for graphical display of the structure(s)     #
# in this CIF. For information consult the CIF software page                 #
# http://www.iucr.org/resources/cif/software.                                #
#                                                                            #
# This file may be used for bona fide research purposes within the           #
# scientific community so long as proper attribution is given to the journal # 
# article from which it was obtained.                                        #
#                                                                            #
##############################################################################
data_I
_audit_creation_method     'SHELXL-2018/3'
_chemical_name_systematic
;\
Hexakis(\m~2~-1,1,1,3,3,3-hexafluoropropan-2-olato)octakis(1,1,1,3,3,3-\
hexafluoropropan-2-olato)octa-\m~2~-hydroxido-di-\m~4~-oxido-di-\m~3~-oxido-\
decaaluminium
;
_chemical_name_common     ?
_chemical_formula_moiety     'C42 H22 Al10 F84 O26'
_chemical_formula_sum     'C42 H22 Al10 F84 O26'
_chemical_formula_iupac     '[Al10 (C3 H F6 O)14 (O H)8 O4]'
_chemical_formula_weight     2808.39
_chemical_melting_point     ?
_space_group_crystal_system     triclinic
_space_group_name_H-M_alt     'P -1'
_space_group_name_Hall     '-P 1'
loop_
    _space_group_symop_operation_xyz
    'x, y, z'
    '-x, -y, -z'
_cell_length_a     11.8721(8)
_cell_length_b     12.4448(8)
_cell_length_c     16.3091(11)
_cell_angle_alpha     108.754(3)
_cell_angle_beta     102.232(3)
_cell_angle_gamma     98.650(3)
_cell_volume     2166.8(3)
_cell_formula_units_Z     1
_cell_measurement_reflns_used     8011
_cell_measurement_theta_min     2.58
_cell_measurement_theta_max     33.78
_cell_measurement_temperature     100(2)
_exptl_crystal_description     chunk
_exptl_crystal_colour     colorless
_exptl_crystal_size_max     0.200
_exptl_crystal_size_mid     0.200
_exptl_crystal_size_min     0.200
_exptl_crystal_density_diffrn     2.152
_exptl_crystal_density_meas     ?
_exptl_crystal_density_method     ?
_exptl_crystal_F_000     1368
_exptl_absorpt_coefficient_mu     0.367
_exptl_absorpt_correction_type     multi-scan
_exptl_absorpt_process_details
;
(SADABS; Bruker, 2016)
;
_exptl_absorpt_correction_T_min     0.6340
_exptl_absorpt_correction_T_max     0.7471
_diffrn_ambient_temperature     100(2)
_diffrn_source     ?
_diffrn_radiation_type     MoK\a
_diffrn_radiation_wavelength     0.71073
_diffrn_measurement_device_type     'Bruker APEXII CCD'
_diffrn_measurement_method     '\f and \w scans'
_diffrn_detector_area_resol_mean     ?
_diffrn_reflns_number     13173
_diffrn_reflns_av_R_equivalents     0.0747
_diffrn_reflns_av_unetI/netI     0.0674
_diffrn_reflns_theta_min     2.582
_diffrn_reflns_theta_max     30.508
_diffrn_reflns_theta_full     25.242
_diffrn_measured_fraction_theta_max     0.996
_diffrn_measured_fraction_theta_full     0.993
_diffrn_reflns_limit_h_min     -16
_diffrn_reflns_limit_h_max     16
_diffrn_reflns_limit_k_min     -17
_diffrn_reflns_limit_k_max     17
_diffrn_reflns_limit_l_min     0
_diffrn_reflns_limit_l_max     23
_refine_special_details     ?
_reflns_number_total     13173
_reflns_number_gt     8076
_reflns_threshold_expression     'I > 2\s(I)'
_refine_ls_structure_factor_coef     Fsqd
_refine_ls_matrix_type     full
_refine_ls_R_factor_all     0.1086
_refine_ls_R_factor_gt     0.0588
_refine_ls_wR_factor_gt     0.1449
_refine_ls_wR_factor_ref     0.1711
_refine_ls_goodness_of_fit_ref     1.023
_refine_ls_restrained_S_all     1.085
_refine_ls_number_reflns     13173
_refine_ls_number_parameters     935
_refine_ls_number_restraints     307
_refine_ls_hydrogen_treatment     mixed
_refine_ls_weighting_scheme     calc
_refine_ls_weighting_details
              'w=1/[\s^2^(Fo^2^)+(0.0742P)^2^+2.7605P] where P=(Fo^2^+2Fc^2^)/3'
_atom_sites_solution_hydrogens     mixed
_atom_sites_solution_primary     direct
_atom_sites_solution_secondary     difmap
_refine_ls_shift/su_max     0.001
_refine_ls_shift/su_mean     0.000
_refine_diff_density_max     0.785
_refine_diff_density_min     -0.872
_refine_ls_extinction_method     none
_refine_ls_extinction_coef     .
loop_
    _atom_type_symbol
    _atom_type_description
    _atom_type_scat_dispersion_real
    _atom_type_scat_dispersion_imag
    _atom_type_scat_source
    'C' 'C' 0.0033 0.0016
                         'International Tables Vol C Tables 4.2.6.8 and 6.1.1.4'
    'Al' 'Al' 0.0645 0.0514
                         'International Tables Vol C Tables 4.2.6.8 and 6.1.1.4'
    'F' 'F' 0.0171 0.0103
                         'International Tables Vol C Tables 4.2.6.8 and 6.1.1.4'
    'O' 'O' 0.0106 0.0060
                         'International Tables Vol C Tables 4.2.6.8 and 6.1.1.4'
    'H' 'H' 0.0000 0.0000
                         'International Tables Vol C Tables 4.2.6.8 and 6.1.1.4'
_computing_data_collection
;
APEX2 (Bruker, 2016)
;
_computing_cell_refinement
;
SAINT (Bruker, 2016)
;
_computing_data_reduction
;
SAINT (Bruker, 2016)
;
_computing_structure_solution
;
SHELXT (Sheldrick 2015a)
;
_computing_structure_refinement
;
<i>SHELXL2018/3</i> (Sheldrick, 2015b)
;
_computing_molecular_graphics
;
SHELXTL (Sheldrick 2008)
;
_computing_publication_material
;
SHELXTL (Sheldrick 2008)
;
loop_
    _atom_site_type_symbol
    _atom_site_label
    _atom_site_fract_x
    _atom_site_fract_y
    _atom_site_fract_z
    _atom_site_U_iso_or_equiv
    _atom_site_adp_type
    _atom_site_calc_flag
    _atom_site_occupancy
    _atom_site_disorder_assembly
    _atom_site_disorder_group
    Al Al1 0.11057(7) 0.56017(7) 0.55578(6) 0.01470(17) Uani d 1 . .
    Al Al2 0.26603(8) 0.51056(7) 0.69630(6) 0.01955(19) Uani d 1 . .
    Al Al3 0.28902(8) 0.74967(7) 0.69685(6) 0.01924(18) Uani d 1 . .
    Al Al4 0.12747(9) 0.66333(8) 0.78809(6) 0.02044(19) Uani d 1 . .
    Al Al5 0.01488(8) 0.58474(7) 0.35584(6) 0.01725(18) Uani d 1 . .
    O O1 0.16224(18) 0.60890(16) 0.68017(13) 0.0165(4) Uani d 1 . .
    O O11 0.02188(18) 0.54022(16) 0.44686(13) 0.0159(4) Uani d 1 . .
    O O12 0.22217(18) 0.47319(16) 0.56169(14) 0.0177(4) Uani d 1 . .
    O O13 0.20279(19) 0.70523(17) 0.58119(14) 0.0196(4) Uani d 1 . .
    H H13 0.207(4) 0.740(3) 0.548(2) 0.029(11) Uiso d 1 . .
    O O21 0.3669(2) 0.42397(19) 0.69781(17) 0.0288(5) Uani d 1 . .
    O O22 0.2458(2) 0.59639(19) 0.82515(15) 0.0263(5) Uani d 1 . .
    O O23 0.37364(19) 0.64705(18) 0.71473(15) 0.0221(4) Uani d 1 . .
    H H23 0.444(2) 0.655(5) 0.720(4) 0.077(19) Uiso d 1 . .
    O O31 0.2105(2) 0.80585(17) 0.78288(14) 0.0231(4) Uani d 1 . .
    O O32 0.3947(2) 0.87142(19) 0.71596(17) 0.0274(5) Uani d 1 . .
    O O41 0.0835(2) 0.7390(2) 0.88066(15) 0.0296(5) Uani d 1 . .
    O O51 -0.12965(19) 0.60400(17) 0.32113(14) 0.0204(4) Uani d 1 . .
    H H51 -0.147(4) 0.663(3) 0.320(3) 0.046(13) Uiso d 1 . .
    O O52 0.0089(2) 0.45898(18) 0.26165(14) 0.0209(4) Uani d 1 . .
    H H52 0.071(3) 0.453(4) 0.250(3) 0.050(15) Uiso d 1 . .
    O O53 0.13129(19) 0.70295(18) 0.38762(15) 0.0230(4) Uani d 1 . .
    C C1 0.2654(3) 0.3974(2) 0.4988(2) 0.0231(6) Uani d 1 . .
    H H1A 0.330262 0.372176 0.532717 0.028 Uiso calc 1 . .
    C C2 0.3190(3) 0.4619(3) 0.4455(2) 0.0256(6) Uani d 1 . .
    C C3 0.1678(3) 0.2884(3) 0.4387(2) 0.0255(6) Uani d 1 . .
    C C4 0.4216(3) 0.3511(3) 0.7308(3) 0.0308(7) Uani d 1 . .
    H H4A 0.423231 0.371894 0.795689 0.037 Uiso calc 1 . .
    C C5 0.3526(4) 0.2238(3) 0.6787(4) 0.0480(12) Uani d 1 . .
    C C6 0.5489(4) 0.3677(4) 0.7243(3) 0.0458(10) Uani d 1 . .
    C C7 0.2915(3) 0.6084(3) 0.9154(2) 0.0321(8) Uani d 1 . .
    H H7A 0.263162 0.673363 0.953491 0.039 Uiso calc 1 . .
    C C8 0.4268(4) 0.6439(3) 0.9444(3) 0.0401(9) Uani d 1 . .
    C C9 0.2392(4) 0.4976(3) 0.9286(3) 0.0386(9) Uani d 1 . .
    C C10 0.2067(4) 0.9202(3) 0.8327(3) 0.0417(10) Uani d 1 . .
    H H10A 0.151426 0.905456 0.868472 0.050 Uiso calc 1 . .
    C C11 0.1378(3) 0.9727(3) 0.7752(2) 0.0334(8) Uani d 1 . .
    C C12 0.3130(5) 0.9939(4) 0.9039(3) 0.0632(16) Uani d 1 . .
    C C13A 0.4999(4) 0.9295(4) 0.7147(3) 0.0244(10) Uani d 0.769(9) A 1
    H H13A 0.501453 1.014669 0.738237 0.029 Uiso calc 0.769(9) A 1
    C C13B 0.5064(11) 0.8590(11) 0.6855(8) 0.027(3) Uani d 0.231(9) A 2
    H H13B 0.503315 0.773577 0.661533 0.032 Uiso calc 0.231(9) A 2
    C C14 0.6050(3) 0.9124(4) 0.7739(3) 0.0396(9) Uani d 1 . .
    C C15 0.5077(3) 0.8973(3) 0.6158(3) 0.0358(8) Uani d 1 . .
    C C16A -0.0067(4) 0.7160(4) 0.9209(3) 0.0353(12) Uani d 0.810(10) B 1
    H H16A -0.026917 0.630059 0.907757 0.042 Uiso calc 0.810(10) B 1
    C C16B 0.0146(12) 0.7868(14) 0.9287(8) 0.036(3) Uani d 0.190(10) B 2
    H H16B 0.036292 0.872113 0.939764 0.044 Uiso calc 0.190(10) B 2
    C C17 -0.1147(4) 0.7478(4) 0.8830(3) 0.0519(11) Uani d 1 . .
    C C18 0.0456(5) 0.7778(5) 1.0222(3) 0.0555(12) Uani d 1 . .
    C C19 0.1634(3) 0.8018(3) 0.3681(2) 0.0264(7) Uani d 1 . .
    H H19A 0.251891 0.823834 0.383337 0.032 Uiso calc 1 . .
    C C20 0.1233(3) 0.9019(3) 0.4273(3) 0.0349(8) Uani d 1 . .
    C C21 0.1143(4) 0.7783(4) 0.2689(3) 0.0395(9) Uani d 1 . .
    F F21 0.40343(18) 0.55535(17) 0.50202(15) 0.0329(5) Uani d 1 . .
    F F22 0.36696(19) 0.39535(19) 0.38769(15) 0.0367(5) Uani d 1 . .
    F F23 0.23906(17) 0.50107(18) 0.39799(15) 0.0319(4) Uani d 1 . .
    F F31 0.1236(2) 0.23738(16) 0.48875(14) 0.0337(5) Uani d 1 . .
    F F32 0.2074(2) 0.21197(16) 0.38103(15) 0.0357(5) Uani d 1 . .
    F F33 0.07529(18) 0.31398(15) 0.38976(14) 0.0305(4) Uani d 1 . .
    F F51 0.4002(3) 0.1510(2) 0.7111(3) 0.0794(11) Uani d 1 . .
    F F52 0.3431(3) 0.1894(2) 0.5914(2) 0.0674(9) Uani d 1 . .
    F F53 0.2415(2) 0.2112(2) 0.6876(2) 0.0563(8) Uani d 1 . .
    F F61 0.5550(3) 0.3428(3) 0.6405(2) 0.0734(9) Uani d 1 . .
    F F62 0.6065(3) 0.3021(3) 0.7593(3) 0.0883(12) Uani d 1 . .
    F F63 0.6070(2) 0.4787(3) 0.7698(2) 0.0617(8) Uani d 1 . .
    F F81 0.4754(2) 0.5590(2) 0.9043(2) 0.0604(8) Uani d 1 . .
    F F82 0.4682(3) 0.6717(3) 1.03286(17) 0.0633(8) Uani d 1 . .
    F F83 0.4654(2) 0.7349(2) 0.92514(19) 0.0592(8) Uani d 1 . .
    F F91 0.2797(3) 0.5033(3) 1.01232(17) 0.0639(8) Uani d 1 . .
    F F92 0.1210(2) 0.4799(2) 0.90928(17) 0.0466(6) Uani d 1 . .
    F F93 0.2623(2) 0.40254(19) 0.87329(17) 0.0462(6) Uani d 1 . .
    F F111 0.0246(3) 0.9176(3) 0.7390(3) 0.0423(10) Uani d 0.766(8) C 1
    F F112 0.1833(4) 0.9652(3) 0.7039(2) 0.0365(9) Uani d 0.766(8) C 1
    F F113 0.1425(13) 1.0850(5) 0.8181(8) 0.0471(19) Uani d 0.766(8) C 1
    F F11A 0.1112(13) 0.9412(10) 0.6913(6) 0.039(2) Uani d 0.234(8) C 2
    F F11B 0.0339(9) 0.9206(9) 0.7929(9) 0.043(3) Uani d 0.234(8) C 2
    F F11C 0.152(4) 1.0857(15) 0.818(2) 0.043(5) Uani d 0.234(8) C 2
    F F121 0.3881(4) 0.9365(4) 0.9299(3) 0.0510(12) Uani d 0.747(5) D 1
    F F122 0.3832(3) 1.0585(2) 0.8632(2) 0.0426(9) Uani d 0.747(5) D 1
    F F123 0.2992(3) 1.0761(3) 0.9702(2) 0.0420(9) Uani d 0.747(5) D 1
    F F12A 0.2041(9) 0.9938(9) 0.9627(6) 0.058(3) Uani d 0.253(5) D 2
    F F12B 0.3562(11) 1.0866(8) 0.9515(8) 0.059(3) Uani d 0.253(5) D 2
    F F12C 0.3444(12) 0.9107(10) 0.9488(8) 0.054(4) Uani d 0.253(5) D 2
    F F141 0.6026(4) 0.9477(4) 0.8585(2) 0.0577(11) Uani d 0.772(5) A 1
    F F142 0.6042(2) 0.7947(2) 0.7535(2) 0.0445(9) Uani d 0.772(5) A 1
    F F143 0.7090(4) 0.9608(4) 0.7700(5) 0.0487(12) Uani d 0.772(5) A 1
    F F14A 0.6003(10) 1.0389(9) 0.8026(8) 0.064(3) Uani d 0.228(5) A 2
    F F14B 0.7117(13) 0.9269(14) 0.7610(16) 0.047(3) Uani d 0.228(5) A 2
    F F14C 0.5929(14) 0.8838(14) 0.8368(9) 0.067(3) Uani d 0.228(5) A 2
    F F151 0.5990(4) 0.9655(4) 0.6102(3) 0.0625(12) Uani d 0.771(4) A 1
    F F152 0.5152(3) 0.7868(3) 0.5815(2) 0.0520(9) Uani d 0.771(4) A 1
    F F153 0.4089(3) 0.9058(4) 0.5657(2) 0.0555(10) Uani d 0.771(4) A 1
    F F15A 0.4180(10) 0.8263(12) 0.5382(8) 0.063(3) Uani d 0.229(4) A 2
    F F15B 0.5025(12) 1.0082(9) 0.6226(8) 0.059(3) Uani d 0.229(4) A 2
    F F15C 0.6027(10) 0.8800(13) 0.5804(9) 0.065(3) Uani d 0.229(4) A 2
    F F171 -0.0945(4) 0.8644(3) 0.8931(3) 0.0589(11) Uani d 0.780(6) B 1
    F F172 -0.2023(5) 0.7318(5) 0.9199(5) 0.0695(14) Uani d 0.780(6) B 1
    F F173 -0.1589(5) 0.6903(4) 0.7952(3) 0.0588(13) Uani d 0.780(6) B 1
    F F17A -0.1343(12) 0.6147(9) 0.8658(9) 0.070(3) Uani d 0.220(6) B 2
    F F17B -0.1457(19) 0.7353(15) 0.7975(9) 0.060(4) Uani d 0.220(6) B 2
    F F17C -0.1910(18) 0.7726(16) 0.9252(16) 0.070(4) Uani d 0.220(6) B 2
    F F181 0.0757(5) 0.8906(3) 1.0466(2) 0.0714(14) Uani d 0.759(5) B 1
    F F182 -0.0366(5) 0.7525(4) 1.0639(3) 0.0745(13) Uani d 0.759(5) B 1
    F F183 0.1407(5) 0.7423(5) 1.0517(2) 0.0733(14) Uani d 0.759(5) B 1
    F F18A 0.0476(15) 0.6767(10) 1.0247(8) 0.075(3) Uani d 0.241(5) B 2
    F F18B 0.1690(10) 0.8383(13) 1.0602(7) 0.074(3) Uani d 0.241(5) B 2
    F F18C -0.0039(13) 0.8409(14) 1.0782(8) 0.083(3) Uani d 0.241(5) B 2
    F F201 0.1731(3) 0.9221(2) 0.51341(17) 0.0568(7) Uani d 1 . .
    F F202 0.1527(3) 0.9997(2) 0.4134(2) 0.0650(8) Uani d 1 . .
    F F203 0.0058(2) 0.8768(2) 0.41380(19) 0.0481(6) Uani d 1 . .
    F F211 0.1522(3) 0.8649(3) 0.2456(2) 0.0821(12) Uani d 1 . .
    F F212 0.1437(3) 0.6820(3) 0.21900(19) 0.0652(8) Uani d 1 . .
    F F213 -0.0046(2) 0.7514(2) 0.24250(16) 0.0463(6) Uani d 1 . .
loop_
    _atom_site_aniso_label
    _atom_site_aniso_U_11
    _atom_site_aniso_U_22
    _atom_site_aniso_U_33
    _atom_site_aniso_U_12
    _atom_site_aniso_U_13
    _atom_site_aniso_U_23
    Al1 0.0170(4) 0.0096(3) 0.0159(4) 0.0015(3) 0.0003(3) 0.0060(3)
    Al2 0.0203(4) 0.0125(4) 0.0230(4) 0.0013(3) -0.0022(3) 0.0093(3)
    Al3 0.0207(4) 0.0117(4) 0.0216(4) -0.0001(3) -0.0003(3) 0.0069(3)
    Al4 0.0275(5) 0.0156(4) 0.0145(4) 0.0014(3) 0.0014(4) 0.0051(3)
    Al5 0.0210(4) 0.0127(4) 0.0172(4) 0.0010(3) 0.0013(3) 0.0083(3)
    O1 0.0198(10) 0.0100(8) 0.0170(9) 0.0007(7) 0.0000(8) 0.0059(7)
    O11 0.0188(9) 0.0111(8) 0.0167(9) 0.0012(7) 0.0005(8) 0.0073(7)
    O12 0.0177(9) 0.0116(8) 0.0218(10) 0.0035(7) 0.0022(8) 0.0057(7)
    O13 0.0241(10) 0.0125(9) 0.0195(10) -0.0003(8) -0.0011(8) 0.0090(8)
    O21 0.0270(12) 0.0199(10) 0.0383(13) 0.0062(9) -0.0032(10) 0.0167(10)
    O22 0.0307(12) 0.0223(10) 0.0191(10) 0.0014(9) -0.0055(9) 0.0089(8)
    O23 0.0172(10) 0.0152(9) 0.0296(11) -0.0006(8) -0.0020(9) 0.0098(8)
    O31 0.0295(11) 0.0119(9) 0.0207(10) 0.0022(8) -0.0001(9) 0.0023(8)
    O32 0.0208(11) 0.0172(10) 0.0408(13) -0.0013(8) 0.0041(10) 0.0117(9)
    O41 0.0401(14) 0.0258(11) 0.0199(11) 0.0020(10) 0.0104(10) 0.0058(9)
    O51 0.0231(10) 0.0142(9) 0.0234(10) 0.0030(8) -0.0010(8) 0.0115(8)
    O52 0.0251(11) 0.0182(10) 0.0167(10) 0.0010(8) 0.0034(9) 0.0062(8)
    O53 0.0238(11) 0.0181(10) 0.0271(11) 0.0003(8) 0.0023(9) 0.0135(9)
    C1 0.0243(15) 0.0144(12) 0.0288(15) 0.0093(11) 0.0038(12) 0.0057(11)
    C2 0.0211(14) 0.0237(14) 0.0310(16) 0.0090(12) 0.0069(13) 0.0071(12)
    C3 0.0317(16) 0.0141(12) 0.0288(16) 0.0088(12) 0.0050(13) 0.0059(11)
    C4 0.0289(17) 0.0284(16) 0.0386(19) 0.0113(13) 0.0019(15) 0.0196(14)
    C5 0.038(2) 0.0271(18) 0.081(3) 0.0148(16) 0.004(2) 0.028(2)
    C6 0.031(2) 0.045(2) 0.067(3) 0.0109(17) 0.008(2) 0.029(2)
    C7 0.040(2) 0.0300(16) 0.0182(14) 0.0025(14) -0.0054(14) 0.0099(13)
    C8 0.045(2) 0.0339(19) 0.0279(18) 0.0007(16) -0.0131(16) 0.0121(15)
    C9 0.053(2) 0.0344(19) 0.0276(17) 0.0073(17) 0.0009(17) 0.0187(15)
    C10 0.055(2) 0.0179(15) 0.0345(19) 0.0089(15) -0.0085(18) 0.0005(13)
    C11 0.044(2) 0.0183(14) 0.0336(18) 0.0120(14) 0.0073(16) 0.0047(13)
    C12 0.079(4) 0.030(2) 0.040(2) 0.017(2) -0.020(2) -0.0185(18)
    C13A 0.0237(19) 0.0166(18) 0.030(2) 0.0003(15) 0.0039(16) 0.0089(16)
    C13B 0.023(4) 0.019(4) 0.030(4) 0.000(4) 0.008(4) 0.000(4)
    C14 0.0275(18) 0.042(2) 0.040(2) -0.0022(15) 0.0032(16) 0.0121(17)
    C15 0.0317(18) 0.0323(18) 0.040(2) 0.0052(14) 0.0080(16) 0.0118(15)
    C16A 0.053(3) 0.029(2) 0.030(2) 0.010(2) 0.023(2) 0.0108(18)
    C16B 0.051(5) 0.030(5) 0.029(5) 0.007(5) 0.021(5) 0.006(5)
    C17 0.052(3) 0.055(3) 0.047(3) 0.006(2) 0.027(2) 0.010(2)
    C18 0.075(3) 0.068(3) 0.032(2) 0.026(3) 0.027(2) 0.018(2)
    C19 0.0239(15) 0.0234(15) 0.0332(17) -0.0025(12) 0.0031(13) 0.0187(13)
    C20 0.0354(19) 0.0185(15) 0.051(2) 0.0002(13) 0.0064(17) 0.0188(15)
    C21 0.038(2) 0.041(2) 0.040(2) -0.0048(16) 0.0076(17) 0.0237(17)
    F21 0.0254(10) 0.0266(10) 0.0419(12) 0.0011(8) 0.0096(9) 0.0082(9)
    F22 0.0319(11) 0.0382(12) 0.0408(12) 0.0153(9) 0.0169(10) 0.0080(9)
    F23 0.0251(10) 0.0386(11) 0.0434(12) 0.0111(8) 0.0112(9) 0.0272(10)
    F31 0.0440(12) 0.0156(8) 0.0384(11) -0.0006(8) 0.0105(10) 0.0098(8)
    F32 0.0461(13) 0.0171(9) 0.0404(12) 0.0142(9) 0.0138(10) 0.0018(8)
    F33 0.0309(10) 0.0160(8) 0.0338(10) 0.0053(7) -0.0021(8) 0.0023(7)
    F51 0.0578(18) 0.0412(15) 0.151(3) 0.0253(13) 0.0084(19) 0.0574(19)
    F52 0.0657(19) 0.0363(14) 0.076(2) 0.0146(13) 0.0066(16) -0.0034(13)
    F53 0.0365(13) 0.0308(12) 0.109(2) 0.0076(10) 0.0110(14) 0.0413(14)
    F61 0.066(2) 0.076(2) 0.082(2) 0.0088(16) 0.0419(18) 0.0229(18)
    F62 0.0382(15) 0.095(3) 0.163(4) 0.0369(17) 0.0193(19) 0.083(3)
    F63 0.0311(13) 0.0567(17) 0.087(2) -0.0011(11) 0.0014(13) 0.0272(15)
    F81 0.0388(14) 0.0522(16) 0.0658(18) 0.0068(12) -0.0079(13) 0.0057(13)
    F82 0.0639(18) 0.0698(18) 0.0297(12) -0.0006(14) -0.0236(12) 0.0143(12)
    F83 0.0455(15) 0.0531(15) 0.0628(17) -0.0143(12) -0.0207(13) 0.0344(14)
    F91 0.090(2) 0.0623(17) 0.0378(13) 0.0019(15) -0.0044(14) 0.0369(13)
    F92 0.0523(15) 0.0454(14) 0.0475(14) 0.0052(11) 0.0123(12) 0.0277(11)
    F93 0.0594(15) 0.0288(11) 0.0516(14) 0.0073(10) 0.0068(12) 0.0233(10)
    F111 0.0338(16) 0.0329(15) 0.047(2) 0.0089(12) -0.0044(15) 0.0075(15)
    F112 0.054(2) 0.0290(15) 0.0305(15) 0.0144(16) 0.0087(16) 0.0164(12)
    F113 0.066(4) 0.019(2) 0.051(3) 0.019(2) 0.010(3) 0.005(2)
    F11A 0.049(5) 0.040(4) 0.031(4) 0.015(4) 0.009(4) 0.015(3)
    F11B 0.040(5) 0.045(5) 0.044(6) 0.020(4) 0.004(5) 0.016(5)
    F11C 0.060(8) 0.019(7) 0.045(7) 0.010(7) 0.020(7) 0.003(7)
    F121 0.050(3) 0.039(2) 0.040(2) 0.0067(19) -0.0146(18) 0.0026(15)
    F122 0.0452(18) 0.0242(14) 0.0422(17) -0.0091(12) 0.0133(14) -0.0018(12)
    F123 0.049(2) 0.0297(15) 0.0265(15) -0.0033(15) 0.0084(14) -0.0091(12)
    F12A 0.074(6) 0.042(5) 0.037(5) -0.003(5) 0.014(5) -0.001(4)
    F12B 0.062(5) 0.033(4) 0.047(4) -0.018(4) 0.001(4) -0.007(4)
    F12C 0.064(7) 0.032(5) 0.033(6) 0.010(5) -0.024(5) -0.006(4)
    F141 0.057(2) 0.076(3) 0.0361(19) 0.021(2) -0.0002(17) 0.0209(19)
    F142 0.0278(14) 0.0340(15) 0.076(2) 0.0076(11) 0.0053(14) 0.0321(15)
    F143 0.0240(16) 0.039(3) 0.082(3) -0.0015(15) 0.0010(17) 0.033(2)
    F14A 0.038(5) 0.061(5) 0.064(6) 0.002(4) 0.002(4) -0.002(5)
    F14B 0.026(5) 0.045(7) 0.074(6) 0.008(5) 0.012(4) 0.029(6)
    F14C 0.060(5) 0.073(6) 0.060(6) -0.006(6) -0.006(5) 0.040(5)
    F151 0.062(2) 0.070(3) 0.056(2) -0.014(2) 0.0215(18) 0.034(2)
    F152 0.068(2) 0.0399(17) 0.0443(18) 0.0142(16) 0.0217(17) 0.0052(14)
    F153 0.052(2) 0.080(3) 0.0407(19) 0.0211(19) 0.0042(16) 0.0322(19)
    F15A 0.057(5) 0.070(6) 0.043(5) 0.004(5) 0.014(4) 0.002(5)
    F15B 0.071(6) 0.060(5) 0.061(5) 0.012(5) 0.023(5) 0.043(4)
    F15C 0.061(5) 0.074(6) 0.064(5) 0.018(5) 0.029(5) 0.021(5)
    F171 0.080(3) 0.0401(18) 0.064(2) 0.0270(17) 0.0220(19) 0.0209(16)
    F172 0.068(3) 0.065(3) 0.087(3) 0.026(3) 0.052(2) 0.019(3)
    F173 0.054(2) 0.064(3) 0.044(2) 0.027(2) 0.0108(17) -0.0024(19)
    F17A 0.065(6) 0.076(6) 0.060(6) 0.012(5) 0.035(5) 0.007(5)
    F17B 0.064(6) 0.057(7) 0.053(6) 0.031(6) 0.009(5) 0.009(5)
    F17C 0.069(6) 0.060(7) 0.078(6) 0.026(6) 0.044(5) 0.002(6)
    F181 0.114(4) 0.046(2) 0.0299(17) 0.009(2) 0.009(2) -0.0055(15)
    F182 0.120(4) 0.084(3) 0.046(2) 0.035(3) 0.056(2) 0.033(2)
    F183 0.099(3) 0.101(4) 0.0293(18) 0.048(3) 0.020(2) 0.024(2)
    F18A 0.113(7) 0.081(6) 0.048(5) 0.022(5) 0.031(5) 0.042(5)
    F18B 0.100(6) 0.083(6) 0.025(4) 0.018(6) 0.008(5) 0.007(5)
    F18C 0.112(6) 0.088(6) 0.045(5) 0.023(6) 0.044(5) 0.006(5)
    F201 0.0741(19) 0.0386(13) 0.0399(14) 0.0095(13) 0.0019(13) 0.0019(11)
    F202 0.0695(18) 0.0232(11) 0.109(2) 0.0059(11) 0.0221(17) 0.0371(14)
    F203 0.0374(13) 0.0342(12) 0.0728(18) 0.0107(10) 0.0176(12) 0.0173(12)
    F211 0.091(2) 0.081(2) 0.0581(17) -0.0438(18) -0.0124(16) 0.0544(17)
    F212 0.0686(19) 0.090(2) 0.0387(14) 0.0245(17) 0.0246(14) 0.0176(15)
    F213 0.0375(12) 0.0553(15) 0.0442(13) -0.0011(11) -0.0031(10) 0.0305(12)
_geom_special_details
;
 All esds (except the esd in the dihedral angle between two l.s. planes)
 are estimated using the full covariance matrix.  The cell esds are taken
 into account individually in the estimation of esds in distances, angles
 and torsion angles; correlations between esds in cell parameters are only
 used when they are defined by crystal symmetry.  An approximate (isotropic)
 treatment of cell esds is used for estimating esds involving l.s. planes.
;
loop_
    _geom_bond_atom_site_label_1
    _geom_bond_atom_site_label_2
    _geom_bond_site_symmetry_2
    _geom_bond_distance
    _geom_bond_publ_flag
    Al1 O11 . 1.781(2) y
    Al1 O13 . 1.833(2) y
    Al1 O12 . 1.839(2) y
    Al1 O11 2_566 1.839(2) y
    Al1 O1 . 1.852(2) y
    Al2 O21 . 1.729(2) y
    Al2 O23 . 1.861(2) y
    Al2 O51 2_566 1.893(2) y
    Al2 O1 . 1.900(2) y
    Al2 O12 . 2.023(2) y
    Al2 O22 . 2.113(3) y
    Al3 O32 . 1.710(2) y
    Al3 O23 . 1.796(2) y
    Al3 O13 . 1.803(2) y
    Al3 O31 . 1.856(3) y
    Al3 O1 . 2.034(2) y
    Al4 O41 . 1.734(3) y
    Al4 O22 . 1.830(2) y
    Al4 O1 . 1.831(2) y
    Al4 O52 2_566 1.872(2) y
    Al4 O31 . 1.932(2) y
    Al5 O53 . 1.714(2) y
    Al5 O11 . 1.734(2) y
    Al5 O51 . 1.767(2) y
    Al5 O52 . 1.786(2) y
    O12 C1 . 1.397(4) ?
    O13 H13 . 0.798(19) ?
    O21 C4 . 1.371(4) ?
    O22 C7 . 1.407(4) ?
    O23 H23 . 0.81(2) ?
    O31 C10 . 1.407(4) ?
    O32 C13A . 1.353(5) ?
    O32 C13B . 1.523(14) ?
    O41 C16B . 1.325(16) ?
    O41 C16A . 1.409(5) ?
    O51 H51 . 0.804(19) ?
    O52 H52 . 0.807(19) ?
    O53 C19 . 1.386(3) ?
    C1 C3 . 1.528(4) ?
    C1 C2 . 1.529(5) ?
    C1 H1A . 1.0000 ?
    C2 F22 . 1.329(4) ?
    C2 F21 . 1.332(4) ?
    C2 F23 . 1.345(4) ?
    C3 F31 . 1.326(4) ?
    C3 F32 . 1.326(4) ?
    C3 F33 . 1.357(4) ?
    C4 C6 . 1.524(6) ?
    C4 C5 . 1.534(6) ?
    C4 H4A . 1.0000 ?
    C5 F52 . 1.322(6) ?
    C5 F51 . 1.325(4) ?
    C5 F53 . 1.348(5) ?
    C6 F61 . 1.321(6) ?
    C6 F62 . 1.328(5) ?
    C6 F63 . 1.331(5) ?
    C7 C9 . 1.524(5) ?
    C7 C8 . 1.526(6) ?
    C7 H7A . 1.0000 ?
    C8 F83 . 1.314(5) ?
    C8 F82 . 1.330(4) ?
    C8 F81 . 1.332(5) ?
    C9 F91 . 1.322(4) ?
    C9 F92 . 1.340(5) ?
    C9 F93 . 1.343(5) ?
    C10 C12 . 1.459(6) ?
    C10 C11 . 1.483(5) ?
    C10 H10A . 1.0000 ?
    C11 F11A . 1.250(9) ?
    C11 F11C . 1.320(17) ?
    C11 F111 . 1.324(5) ?
    C11 F113 . 1.333(7) ?
    C11 F112 . 1.365(5) ?
    C11 F11B . 1.434(10) ?
    C12 F12B . 1.129(9) ?
    C12 F123 . 1.287(5) ?
    C12 F121 . 1.309(6) ?
    C12 F122 . 1.467(7) ?
    C12 F12C . 1.495(11) ?
    C12 F12A . 1.766(10) ?
    C13A C14 . 1.496(6) ?
    C13A C15 . 1.559(6) ?
    C13A H13A . 1.0000 ?
    C13B C15 . 1.369(14) ?
    C13B C14 . 1.524(12) ?
    C13B H13B . 1.0000 ?
    C14 F14C . 1.216(11) ?
    C14 F143 . 1.314(6) ?
    C14 F141 . 1.314(5) ?
    C14 F14B . 1.323(13) ?
    C14 F142 . 1.391(5) ?
    C14 F14A . 1.505(10) ?
    C15 F151 . 1.311(5) ?
    C15 F153 . 1.319(5) ?
    C15 F152 . 1.332(5) ?
    C15 F15B . 1.361(10) ?
    C15 F15C . 1.385(11) ?
    C15 F15A . 1.394(10) ?
    C16A C17 . 1.469(7) ?
    C16A C18 . 1.520(6) ?
    C16A H16A . 1.0000 ?
    C16B C17 . 1.485(14) ?
    C16B C18 . 1.535(13) ?
    C16B H16B . 1.0000 ?
    C17 F17C . 1.265(13) ?
    C17 F17B . 1.316(13) ?
    C17 F173 . 1.323(6) ?
    C17 F172 . 1.327(7) ?
    C17 F171 . 1.383(6) ?
    C17 F17A . 1.561(11) ?
    C18 F18A . 1.276(11) ?
    C18 F181 . 1.298(6) ?
    C18 F18C . 1.305(10) ?
    C18 F183 . 1.327(6) ?
    C18 F182 . 1.357(6) ?
    C18 F18B . 1.443(12) ?
    C19 C21 . 1.513(5) ?
    C19 C20 . 1.521(5) ?
    C19 H19A . 1.0000 ?
    C20 F202 . 1.318(4) ?
    C20 F201 . 1.327(5) ?
    C20 F203 . 1.336(5) ?
    C21 F211 . 1.303(4) ?
    C21 F213 . 1.340(5) ?
    C21 F212 . 1.357(5) ?
loop_
    _geom_angle_atom_site_label_1
    _geom_angle_atom_site_label_2
    _geom_angle_atom_site_label_3
    _geom_angle_site_symmetry_1
    _geom_angle_site_symmetry_3
    _geom_angle
    _geom_angle_publ_flag
    O11 Al1 O13 . . 97.78(9) ?
    O11 Al1 O12 . . 117.46(10) ?
    O13 Al1 O12 . . 101.90(10) ?
    O11 Al1 O11 . 2_566 81.79(10) ?
    O13 Al1 O11 . 2_566 153.71(11) ?
    O12 Al1 O11 . 2_566 101.50(9) ?
    O11 Al1 O1 . . 159.53(10) ?
    O13 Al1 O1 . . 80.54(9) ?
    O12 Al1 O1 . . 82.64(9) ?
    O11 Al1 O1 2_566 . 90.78(9) ?
    O21 Al2 O23 . . 96.86(11) ?
    O21 Al2 O51 . 2_566 97.40(11) ?
    O23 Al2 O51 . 2_566 165.72(11) ?
    O21 Al2 O1 . . 171.59(12) ?
    O23 Al2 O1 . . 78.91(9) ?
    O51 Al2 O1 2_566 . 87.04(9) ?
    O21 Al2 O12 . . 96.15(11) ?
    O23 Al2 O12 . . 90.33(10) ?
    O51 Al2 O12 2_566 . 88.92(9) ?
    O1 Al2 O12 . . 76.73(9) ?
    O21 Al2 O22 . . 113.06(11) ?
    O23 Al2 O22 . . 87.22(10) ?
    O51 Al2 O22 2_566 . 86.50(10) ?
    O1 Al2 O22 . . 74.22(9) ?
    O12 Al2 O22 . . 150.78(9) ?
    O32 Al3 O23 . . 103.74(11) ?
    O32 Al3 O13 . . 105.59(12) ?
    O23 Al3 O13 . . 112.56(11) ?
    O32 Al3 O31 . . 101.95(11) ?
    O23 Al3 O31 . . 115.50(11) ?
    O13 Al3 O31 . . 115.55(11) ?
    O32 Al3 O1 . . 177.19(12) ?
    O23 Al3 O1 . . 76.95(9) ?
    O13 Al3 O1 . . 76.49(9) ?
    O31 Al3 O1 . . 75.36(9) ?
    O41 Al4 O22 . . 108.96(12) ?
    O41 Al4 O1 . . 166.52(11) ?
    O22 Al4 O1 . . 83.04(10) ?
    O41 Al4 O52 . 2_566 95.13(12) ?
    O22 Al4 O52 . 2_566 104.38(11) ?
    O1 Al4 O52 . 2_566 87.50(10) ?
    O41 Al4 O31 . . 92.28(11) ?
    O22 Al4 O31 . . 104.14(11) ?
    O1 Al4 O31 . . 78.49(9) ?
    O52 Al4 O31 2_566 . 146.29(10) ?
    O53 Al5 O11 . . 107.38(10) ?
    O53 Al5 O51 . . 117.54(11) ?
    O11 Al5 O51 . . 107.62(11) ?
    O53 Al5 O52 . . 117.44(12) ?
    O11 Al5 O52 . . 106.56(10) ?
    O51 Al5 O52 . . 99.46(11) ?
    Al4 O1 Al1 . . 147.74(13) ?
    Al4 O1 Al2 . . 104.61(10) ?
    Al1 O1 Al2 . . 102.00(10) ?
    Al4 O1 Al3 . . 99.09(9) ?
    Al1 O1 Al3 . . 95.50(9) ?
    Al2 O1 Al3 . . 96.86(10) ?
    Al5 O11 Al1 . . 144.27(13) ?
    Al5 O11 Al1 . 2_566 117.37(11) ?
    Al1 O11 Al1 . 2_566 98.21(10) ?
    C1 O12 Al1 . . 135.25(19) ?
    C1 O12 Al2 . . 126.73(18) ?
    Al1 O12 Al2 . . 97.93(10) ?
    Al3 O13 Al1 . . 104.65(11) ?
    Al3 O13 H13 . . 127(3) ?
    Al1 O13 H13 . . 128(3) ?
    C4 O21 Al2 . . 152.0(3) ?
    C7 O22 Al4 . . 123.5(2) ?
    C7 O22 Al2 . . 139.7(2) ?
    Al4 O22 Al2 . . 96.72(10) ?
    Al3 O23 Al2 . . 107.19(12) ?
    Al3 O23 H23 . . 125(4) ?
    Al2 O23 H23 . . 126(4) ?
    C10 O31 Al3 . . 131.5(3) ?
    C10 O31 Al4 . . 126.5(3) ?
    Al3 O31 Al4 . . 101.97(10) ?
    C13A O32 Al3 . . 154.9(3) ?
    C13B O32 Al3 . . 120.0(5) ?
    C16B O41 Al4 . . 159.7(5) ?
    C16A O41 Al4 . . 136.2(3) ?
    Al5 O51 Al2 . 2_566 121.60(11) ?
    Al5 O51 H51 . . 127(4) ?
    Al2 O51 H51 2_566 . 111(4) ?
    Al5 O52 Al4 . 2_566 119.51(13) ?
    Al5 O52 H52 . . 116(4) ?
    Al4 O52 H52 2_566 . 123(4) ?
    C19 O53 Al5 . . 140.3(2) ?
    O12 C1 C3 . . 110.3(3) ?
    O12 C1 C2 . . 109.8(2) ?
    C3 C1 C2 . . 113.0(3) ?
    O12 C1 H1A . . 107.9 ?
    C3 C1 H1A . . 107.9 ?
    C2 C1 H1A . . 107.9 ?
    F22 C2 F21 . . 108.1(3) ?
    F22 C2 F23 . . 107.2(3) ?
    F21 C2 F23 . . 106.6(3) ?
    F22 C2 C1 . . 112.3(3) ?
    F21 C2 C1 . . 109.7(3) ?
    F23 C2 C1 . . 112.8(3) ?
    F31 C3 F32 . . 108.9(2) ?
    F31 C3 F33 . . 106.2(3) ?
    F32 C3 F33 . . 107.3(3) ?
    F31 C3 C1 . . 110.2(3) ?
    F32 C3 C1 . . 111.8(3) ?
    F33 C3 C1 . . 112.2(2) ?
    O21 C4 C6 . . 109.5(3) ?
    O21 C4 C5 . . 110.2(3) ?
    C6 C4 C5 . . 110.9(3) ?
    O21 C4 H4A . . 108.7 ?
    C6 C4 H4A . . 108.7 ?
    C5 C4 H4A . . 108.7 ?
    F52 C5 F51 . . 108.9(4) ?
    F52 C5 F53 . . 107.1(4) ?
    F51 C5 F53 . . 106.1(4) ?
    F52 C5 C4 . . 113.0(4) ?
    F51 C5 C4 . . 112.0(4) ?
    F53 C5 C4 . . 109.5(4) ?
    F61 C6 F62 . . 108.2(4) ?
    F61 C6 F63 . . 106.7(4) ?
    F62 C6 F63 . . 107.7(4) ?
    F61 C6 C4 . . 112.8(4) ?
    F62 C6 C4 . . 111.3(4) ?
    F63 C6 C4 . . 109.9(4) ?
    O22 C7 C9 . . 109.4(3) ?
    O22 C7 C8 . . 111.2(3) ?
    C9 C7 C8 . . 114.4(3) ?
    O22 C7 H7A . . 107.2 ?
    C9 C7 H7A . . 107.2 ?
    C8 C7 H7A . . 107.2 ?
    F83 C8 F82 . . 108.0(3) ?
    F83 C8 F81 . . 107.2(4) ?
    F82 C8 F81 . . 107.2(3) ?
    F83 C8 C7 . . 110.9(3) ?
    F82 C8 C7 . . 110.5(4) ?
    F81 C8 C7 . . 112.7(3) ?
    F91 C9 F92 . . 108.0(4) ?
    F91 C9 F93 . . 108.0(3) ?
    F92 C9 F93 . . 106.6(3) ?
    F91 C9 C7 . . 112.3(3) ?
    F92 C9 C7 . . 109.9(3) ?
    F93 C9 C7 . . 111.9(3) ?
    O31 C10 C12 . . 117.6(3) ?
    O31 C10 C11 . . 111.8(3) ?
    C12 C10 C11 . . 119.0(3) ?
    O31 C10 H10A . . 101.5 ?
    C12 C10 H10A . . 101.5 ?
    C11 C10 H10A . . 101.5 ?
    F11A C11 F11C . . 114.2(18) ?
    F111 C11 F113 . . 107.6(7) ?
    F111 C11 F112 . . 105.2(3) ?
    F113 C11 F112 . . 107.5(5) ?
    F11A C11 F11B . . 104.3(7) ?
    F11C C11 F11B . . 103.8(15) ?
    F11A C11 C10 . . 127.8(6) ?
    F11C C11 C10 . . 112(2) ?
    F111 C11 C10 . . 114.1(4) ?
    F113 C11 C10 . . 113.4(7) ?
    F112 C11 C10 . . 108.6(3) ?
    F11B C11 C10 . . 87.5(6) ?
    F123 C12 F121 . . 112.8(4) ?
    F12B C12 C10 . . 143.5(8) ?
    F123 C12 C10 . . 117.5(5) ?
    F121 C12 C10 . . 114.3(4) ?
    F123 C12 F122 . . 102.7(4) ?
    F121 C12 F122 . . 100.2(5) ?
    C10 C12 F122 . . 106.8(4) ?
    F12B C12 F12C . . 109.9(8) ?
    C10 C12 F12C . . 100.5(6) ?
    F12B C12 F12A . . 88.4(8) ?
    C10 C12 F12A . . 77.4(5) ?
    F12C C12 F12A . . 79.9(7) ?
    O32 C13A C14 . . 113.7(3) ?
    O32 C13A C15 . . 110.1(3) ?
    C14 C13A C15 . . 111.6(3) ?
    O32 C13A H13A . . 107.1 ?
    C14 C13A H13A . . 107.1 ?
    C15 C13A H13A . . 107.1 ?
    C15 C13B O32 . . 111.3(9) ?
    C15 C13B C14 . . 121.5(9) ?
    O32 C13B C14 . . 103.1(8) ?
    C15 C13B H13B . . 106.7 ?
    O32 C13B H13B . . 106.7 ?
    C14 C13B H13B . . 106.7 ?
    F143 C14 F141 . . 108.8(4) ?
    F14C C14 F14B . . 118.0(12) ?
    F143 C14 F142 . . 105.2(4) ?
    F141 C14 F142 . . 103.0(4) ?
    F143 C14 C13A . . 115.6(4) ?
    F141 C14 C13A . . 111.4(4) ?
    F142 C14 C13A . . 111.9(3) ?
    F14C C14 F14A . . 105.2(10) ?
    F14B C14 F14A . . 96.7(8) ?
    F14C C14 C13B . . 118.6(9) ?
    F14B C14 C13B . . 112.3(11) ?
    F14A C14 C13B . . 101.4(7) ?
    F151 C15 F153 . . 109.7(4) ?
    F151 C15 F152 . . 108.8(4) ?
    F153 C15 F152 . . 106.6(4) ?
    F15B C15 C13B . . 122.6(8) ?
    F15B C15 F15C . . 103.5(8) ?
    C13B C15 F15C . . 114.0(9) ?
    F15B C15 F15A . . 104.6(8) ?
    C13B C15 F15A . . 111.5(8) ?
    F15C C15 F15A . . 97.3(8) ?
    F151 C15 C13A . . 111.9(3) ?
    F153 C15 C13A . . 108.7(3) ?
    F152 C15 C13A . . 110.9(3) ?
    O41 C16A C17 . . 111.6(4) ?
    O41 C16A C18 . . 107.1(4) ?
    C17 C16A C18 . . 114.5(4) ?
    O41 C16A H16A . . 107.8 ?
    C17 C16A H16A . . 107.8 ?
    C18 C16A H16A . . 107.8 ?
    O41 C16B C17 . . 115.7(9) ?
    O41 C16B C18 . . 110.7(10) ?
    C17 C16B C18 . . 112.7(9) ?
    O41 C16B H16B . . 105.6 ?
    C17 C16B H16B . . 105.6 ?
    C18 C16B H16B . . 105.6 ?
    F17C C17 F17B . . 115.7(14) ?
    F173 C17 F172 . . 106.7(5) ?
    F173 C17 F171 . . 104.7(5) ?
    F172 C17 F171 . . 104.8(4) ?
    F173 C17 C16A . . 112.7(4) ?
    F172 C17 C16A . . 114.8(5) ?
    F171 C17 C16A . . 112.4(4) ?
    F17C C17 C16B . . 122.0(12) ?
    F17B C17 C16B . . 115.7(11) ?
    F17C C17 F17A . . 99.8(10) ?
    F17B C17 F17A . . 95.8(8) ?
    C16B C17 F17A . . 100.0(8) ?
    F18A C18 F18C . . 115.6(9) ?
    F181 C18 F183 . . 108.0(5) ?
    F181 C18 F182 . . 107.7(4) ?
    F183 C18 F182 . . 108.2(4) ?
    F18A C18 F18B . . 102.1(10) ?
    F18C C18 F18B . . 102.1(9) ?
    F181 C18 C16A . . 112.9(4) ?
    F183 C18 C16A . . 111.0(4) ?
    F182 C18 C16A . . 108.9(5) ?
    F18A C18 C16B . . 117.0(8) ?
    F18C C18 C16B . . 113.6(9) ?
    F18B C18 C16B . . 103.5(7) ?
    O53 C19 C21 . . 111.2(3) ?
    O53 C19 C20 . . 109.3(3) ?
    C21 C19 C20 . . 112.1(3) ?
    O53 C19 H19A . . 108.0 ?
    C21 C19 H19A . . 108.0 ?
    C20 C19 H19A . . 108.0 ?
    F202 C20 F201 . . 107.8(3) ?
    F202 C20 F203 . . 107.6(3) ?
    F201 C20 F203 . . 107.4(3) ?
    F202 C20 C19 . . 112.6(3) ?
    F201 C20 C19 . . 109.5(3) ?
    F203 C20 C19 . . 111.6(3) ?
    F211 C21 F213 . . 108.2(4) ?
    F211 C21 F212 . . 108.5(4) ?
    F213 C21 F212 . . 104.1(3) ?
    F211 C21 C19 . . 113.4(3) ?
    F213 C21 C19 . . 112.4(3) ?
    F212 C21 C19 . . 109.7(3) ?
loop_
    _geom_torsion_atom_site_label_1
    _geom_torsion_atom_site_label_2
    _geom_torsion_atom_site_label_3
    _geom_torsion_atom_site_label_4
    _geom_torsion_site_symmetry_1
    _geom_torsion_site_symmetry_2
    _geom_torsion_site_symmetry_3
    _geom_torsion_site_symmetry_4
    _geom_torsion
    _geom_torsion_publ_flag
    O41 Al4 O1 Al1 . . . . -51.9(6) ?
    O22 Al4 O1 Al1 . . . . 154.6(2) ?
    O52 Al4 O1 Al1 2_566 . . . 49.8(2) ?
    O31 Al4 O1 Al1 . . . . -99.4(2) ?
    Al3 Al4 O1 Al1 . . . . -115.8(2) ?
    Al2 Al4 O1 Al1 . . . . 144.6(3) ?
    O41 Al4 O1 Al2 . . . . 163.5(5) ?
    O22 Al4 O1 Al2 . . . . 9.99(11) ?
    O52 Al4 O1 Al2 2_566 . . . -94.83(11) ?
    O31 Al4 O1 Al2 . . . . 116.01(11) ?
    Al3 Al4 O1 Al2 . . . . 99.60(12) ?
    O41 Al4 O1 Al3 . . . . 63.9(5) ?
    O22 Al4 O1 Al3 . . . . -89.60(10) ?
    O52 Al4 O1 Al3 2_566 . . . 165.58(10) ?
    O31 Al4 O1 Al3 . . . . 16.42(9) ?
    Al2 Al4 O1 Al3 . . . . -99.60(12) ?
    O11 Al1 O1 Al4 . . . . 17.8(4) ?
    O13 Al1 O1 Al4 . . . . 104.7(2) ?
    O12 Al1 O1 Al4 . . . . -151.8(2) ?
    O11 Al1 O1 Al4 2_566 . . . -50.3(2) ?
    Al1 Al1 O1 Al4 2_566 . . . -34.7(3) ?
    Al3 Al1 O1 Al4 . . . . 116.7(2) ?
    Al2 Al1 O1 Al4 . . . . -145.0(3) ?
    O11 Al1 O1 Al2 . . . . 162.9(2) ?
    O13 Al1 O1 Al2 . . . . -110.23(11) ?
    O12 Al1 O1 Al2 . . . . -6.79(10) ?
    O11 Al1 O1 Al2 2_566 . . . 94.71(10) ?
    Al1 Al1 O1 Al2 2_566 . . . 110.31(10) ?
    Al3 Al1 O1 Al2 . . . . -98.23(11) ?
    O11 Al1 O1 Al3 . . . . -98.9(3) ?
    O13 Al1 O1 Al3 . . . . -12.00(9) ?
    O12 Al1 O1 Al3 . . . . 91.44(9) ?
    O11 Al1 O1 Al3 2_566 . . . -167.06(9) ?
    Al1 Al1 O1 Al3 2_566 . . . -151.47(7) ?
    Al2 Al1 O1 Al3 . . . . 98.23(11) ?
    O23 Al2 O1 Al4 . . . . -99.15(11) ?
    O51 Al2 O1 Al4 2_566 . . . 78.27(11) ?
    O12 Al2 O1 Al4 . . . . 167.86(11) ?
    O22 Al2 O1 Al4 . . . . -8.92(10) ?
    Al1 Al2 O1 Al4 . . . . 161.57(15) ?
    Al3 Al2 O1 Al4 . . . . -101.29(11) ?
    O23 Al2 O1 Al1 . . . . 99.28(11) ?
    O51 Al2 O1 Al1 2_566 . . . -83.30(11) ?
    O12 Al2 O1 Al1 . . . . 6.29(9) ?
    O22 Al2 O1 Al1 . . . . -170.49(12) ?
    Al3 Al2 O1 Al1 . . . . 97.13(11) ?
    Al4 Al2 O1 Al1 . . . . -161.57(15) ?
    O23 Al2 O1 Al3 . . . . 2.15(10) ?
    O51 Al2 O1 Al3 2_566 . . . 179.56(10) ?
    O12 Al2 O1 Al3 . . . . -90.85(9) ?
    O22 Al2 O1 Al3 . . . . 92.37(10) ?
    Al1 Al2 O1 Al3 . . . . -97.13(11) ?
    Al4 Al2 O1 Al3 . . . . 101.29(11) ?
    O53 Al5 O11 Al1 . . . . -9.2(3) ?
    O51 Al5 O11 Al1 . . . . -136.6(2) ?
    O52 Al5 O11 Al1 . . . . 117.4(2) ?
    O53 Al5 O11 Al1 . . . 2_566 164.95(12) ?
    O51 Al5 O11 Al1 . . . 2_566 37.52(15) ?
    O52 Al5 O11 Al1 . . . 2_566 -68.41(15) ?
    O13 Al1 O11 Al5 . . . . 21.3(2) ?
    O12 Al1 O11 Al5 . . . . -86.5(2) ?
    O11 Al1 O11 Al5 2_566 . . . 174.8(3) ?
    O1 Al1 O11 Al5 . . . . 105.1(3) ?
    Al1 Al1 O11 Al5 2_566 . . . 174.8(3) ?
    Al3 Al1 O11 Al5 . . . . 27.0(3) ?
    Al2 Al1 O11 Al5 . . . . -106.8(2) ?
    O13 Al1 O11 Al1 . . . 2_566 -153.45(11) ?
    O12 Al1 O11 Al1 . . . 2_566 98.75(11) ?
    O11 Al1 O11 Al1 2_566 . . 2_566 0.0 ?
    O1 Al1 O11 Al1 . . . 2_566 -69.7(3) ?
    Al3 Al1 O11 Al1 . . . 2_566 -147.76(9) ?
    Al2 Al1 O11 Al1 . . . 2_566 78.4(2) ?
    O11 Al1 O12 C1 . . . . 6.9(3) ?
    O13 Al1 O12 C1 . . . . -98.5(3) ?
    O11 Al1 O12 C1 2_566 . . . 93.5(3) ?
    O1 Al1 O12 C1 . . . . -177.2(3) ?
    Al1 Al1 O12 C1 2_566 . . . 53.7(3) ?
    Al3 Al1 O12 C1 . . . . -132.4(3) ?
    Al2 Al1 O12 C1 . . . . 176.5(3) ?
    O11 Al1 O12 Al2 . . . . -169.65(9) ?
    O13 Al1 O12 Al2 . . . . 84.96(10) ?
    O11 Al1 O12 Al2 2_566 . . . -83.00(10) ?
    O1 Al1 O12 Al2 . . . . 6.29(9) ?
    Al1 Al1 O12 Al2 2_566 . . . -122.78(8) ?
    Al3 Al1 O12 Al2 . . . . 51.12(7) ?
    O32 Al3 O13 Al1 . . . . 169.07(12) ?
    O23 Al3 O13 Al1 . . . . 56.55(15) ?
    O31 Al3 O13 Al1 . . . . -79.12(13) ?
    O1 Al3 O13 Al1 . . . . -12.88(10) ?
    Al4 Al3 O13 Al1 . . . . -37.71(12) ?
    Al2 Al3 O13 Al1 . . . . 22.70(11) ?
    O11 Al1 O13 Al3 . . . . 173.32(11) ?
    O12 Al1 O13 Al3 . . . . -66.38(13) ?
    O11 Al1 O13 Al3 2_566 . . . 86.1(2) ?
    O1 Al1 O13 Al3 . . . . 13.96(11) ?
    Al1 Al1 O13 Al3 2_566 . . . 149.05(9) ?
    Al2 Al1 O13 Al3 . . . . -22.95(11) ?
    O23 Al2 O21 C4 . . . . 124.0(5) ?
    O51 Al2 O21 C4 2_566 . . . -55.2(5) ?
    O12 Al2 O21 C4 . . . . -144.9(5) ?
    O22 Al2 O21 C4 . . . . 34.1(5) ?
    Al1 Al2 O21 C4 . . . . -143.4(4) ?
    Al3 Al2 O21 C4 . . . . 131.7(5) ?
    Al4 Al2 O21 C4 . . . . 28.8(6) ?
    O41 Al4 O22 C7 . . . . -0.7(3) ?
    O1 Al4 O22 C7 . . . . 173.0(2) ?
    O52 Al4 O22 C7 2_566 . . . -101.4(2) ?
    O31 Al4 O22 C7 . . . . 96.8(2) ?
    Al3 Al4 O22 C7 . . . . 129.7(2) ?
    Al2 Al4 O22 C7 . . . . -178.3(3) ?
    O41 Al4 O22 Al2 . . . . 177.56(11) ?
    O1 Al4 O22 Al2 . . . . -8.74(9) ?
    O52 Al4 O22 Al2 2_566 . . . 76.86(11) ?
    O31 Al4 O22 Al2 . . . . -84.97(11) ?
    Al3 Al4 O22 Al2 . . . . -51.99(8) ?
    O32 Al3 O23 Al2 . . . . 179.58(13) ?
    O13 Al3 O23 Al2 . . . . -66.77(15) ?
    O31 Al3 O23 Al2 . . . . 68.92(14) ?
    O1 Al3 O23 Al2 . . . . 2.38(11) ?
    Al1 Al3 O23 Al2 . . . . -35.82(11) ?
    Al4 Al3 O23 Al2 . . . . 39.02(11) ?
    O21 Al2 O23 Al3 . . . . 170.11(13) ?
    O51 Al2 O23 Al3 2_566 . . . -13.0(5) ?
    O1 Al2 O23 Al3 . . . . -2.52(11) ?
    O12 Al2 O23 Al3 . . . . 73.88(12) ?
    O22 Al2 O23 Al3 . . . . -76.98(12) ?
    Al1 Al2 O23 Al3 . . . . 35.36(11) ?
    Al4 Al2 O23 Al3 . . . . -38.94(11) ?
    O32 Al3 O31 C10 . . . . 18.4(3) ?
    O23 Al3 O31 C10 . . . . 130.1(3) ?
    O13 Al3 O31 C10 . . . . -95.5(3) ?
    O1 Al3 O31 C10 . . . . -162.4(3) ?
    Al1 Al3 O31 C10 . . . . -134.0(3) ?
    Al4 Al3 O31 C10 . . . . -179.0(3) ?
    Al2 Al3 O31 C10 . . . . 164.8(3) ?
    O32 Al3 O31 Al4 . . . . -162.61(11) ?
    O23 Al3 O31 Al4 . . . . -50.91(14) ?
    O13 Al3 O31 Al4 . . . . 83.45(12) ?
    O1 Al3 O31 Al4 . . . . 16.56(9) ?
    Al1 Al3 O31 Al4 . . . . 44.96(10) ?
    Al2 Al3 O31 Al4 . . . . -16.17(10) ?
    O23 Al3 O32 C13A . . . . 34.2(6) ?
    O13 Al3 O32 C13A . . . . -84.4(6) ?
    O31 Al3 O32 C13A . . . . 154.5(6) ?
    Al1 Al3 O32 C13A . . . . -73.3(6) ?
    Al4 Al3 O32 C13A . . . . 137.4(5) ?
    Al2 Al3 O32 C13A . . . . 34.6(7) ?
    O23 Al3 O32 C13B . . . . 37.6(6) ?
    O13 Al3 O32 C13B . . . . -81.0(6) ?
    O31 Al3 O32 C13B . . . . 157.9(6) ?
    Al1 Al3 O32 C13B . . . . -69.9(6) ?
    Al4 Al3 O32 C13B . . . . 140.8(6) ?
    Al2 Al3 O32 C13B . . . . 38.0(6) ?
    O22 Al4 O41 C16B . . . . -151(2) ?
    O1 Al4 O41 C16B . . . . 57(2) ?
    O52 Al4 O41 C16B 2_566 . . . -44(2) ?
    O31 Al4 O41 C16B . . . . 103(2) ?
    Al3 Al4 O41 C16B . . . . 110(2) ?
    Al2 Al4 O41 C16B . . . . -147(2) ?
    O22 Al4 O41 C16A . . . . -95.6(4) ?
    O1 Al4 O41 C16A . . . . 112.3(5) ?
    O52 Al4 O41 C16A 2_566 . . . 11.6(4) ?
    O31 Al4 O41 C16A . . . . 158.6(4) ?
    Al3 Al4 O41 C16A . . . . 165.3(3) ?
    Al2 Al4 O41 C16A . . . . -91.6(4) ?
    O53 Al5 O51 Al2 . . . 2_566 -169.35(13) ?
    O11 Al5 O51 Al2 . . . 2_566 -48.08(16) ?
    O52 Al5 O51 Al2 . . . 2_566 62.78(16) ?
    O53 Al5 O52 Al4 . . . 2_566 -170.17(12) ?
    O11 Al5 O52 Al4 . . . 2_566 69.46(15) ?
    O51 Al5 O52 Al4 . . . 2_566 -42.23(15) ?
    O11 Al5 O53 C19 . . . . -153.5(3) ?
    O51 Al5 O53 C19 . . . . -32.1(4) ?
    O52 Al5 O53 C19 . . . . 86.6(4) ?
    Al1 O12 C1 C3 . . . . -65.4(3) ?
    Al2 O12 C1 C3 . . . . 110.3(2) ?
    Al1 O12 C1 C2 . . . . 59.7(4) ?
    Al2 O12 C1 C2 . . . . -124.6(2) ?
    O12 C1 C2 F22 . . . . 176.8(2) ?
    C3 C1 C2 F22 . . . . -59.6(3) ?
    O12 C1 C2 F21 . . . . 56.7(3) ?
    C3 C1 C2 F21 . . . . -179.8(2) ?
    O12 C1 C2 F23 . . . . -61.9(3) ?
    C3 C1 C2 F23 . . . . 61.6(3) ?
    O12 C1 C3 F31 . . . . -55.7(3) ?
    C2 C1 C3 F31 . . . . -179.0(2) ?
    O12 C1 C3 F32 . . . . -177.0(2) ?
    C2 C1 C3 F32 . . . . 59.8(3) ?
    O12 C1 C3 F33 . . . . 62.4(4) ?
    C2 C1 C3 F33 . . . . -60.8(4) ?
    Al2 O21 C4 C6 . . . . -148.4(4) ?
    Al2 O21 C4 C5 . . . . 89.3(6) ?
    O21 C4 C5 F52 . . . . 59.1(4) ?
    C6 C4 C5 F52 . . . . -62.3(4) ?
    O21 C4 C5 F51 . . . . -177.4(4) ?
    C6 C4 C5 F51 . . . . 61.2(5) ?
    O21 C4 C5 F53 . . . . -60.1(5) ?
    C6 C4 C5 F53 . . . . 178.5(3) ?
    O21 C4 C6 F61 . . . . -60.9(4) ?
    C5 C4 C6 F61 . . . . 61.0(4) ?
    O21 C4 C6 F62 . . . . 177.3(4) ?
    C5 C4 C6 F62 . . . . -60.9(5) ?
    O21 C4 C6 F63 . . . . 58.0(5) ?
    C5 C4 C6 F63 . . . . 179.9(4) ?
    Al4 O22 C7 C9 . . . . 101.9(3) ?
    Al2 O22 C7 C9 . . . . -75.5(4) ?
    Al4 O22 C7 C8 . . . . -130.9(3) ?
    Al2 O22 C7 C8 . . . . 51.8(4) ?
    O22 C7 C8 F83 . . . . 51.0(4) ?
    C9 C7 C8 F83 . . . . 175.5(3) ?
    O22 C7 C8 F82 . . . . 170.8(3) ?
    C9 C7 C8 F82 . . . . -64.7(4) ?
    O22 C7 C8 F81 . . . . -69.3(4) ?
    C9 C7 C8 F81 . . . . 55.2(4) ?
    O22 C7 C9 F91 . . . . 179.5(3) ?
    C8 C7 C9 F91 . . . . 54.1(5) ?
    O22 C7 C9 F92 . . . . -60.3(4) ?
    C8 C7 C9 F92 . . . . 174.3(3) ?
    O22 C7 C9 F93 . . . . 57.9(4) ?
    C8 C7 C9 F93 . . . . -67.6(4) ?
    Al3 O31 C10 C12 . . . . -71.8(5) ?
    Al4 O31 C10 C12 . . . . 109.4(5) ?
    Al3 O31 C10 C11 . . . . 71.0(4) ?
    Al4 O31 C10 C11 . . . . -107.8(4) ?
    O31 C10 C11 F11A . . . . -18.8(10) ?
    C12 C10 C11 F11A . . . . 123.4(10) ?
    O31 C10 C11 F11C . . . . -168.8(16) ?
    C12 C10 C11 F11C . . . . -26.6(17) ?
    O31 C10 C11 F111 . . . . 62.9(5) ?
    C12 C10 C11 F111 . . . . -154.8(5) ?
    O31 C10 C11 F113 . . . . -173.5(6) ?
    C12 C10 C11 F113 . . . . -31.2(8) ?
    O31 C10 C11 F112 . . . . -54.1(5) ?
    C12 C10 C11 F112 . . . . 88.2(5) ?
    O31 C10 C11 F11B . . . . 87.3(6) ?
    C12 C10 C11 F11B . . . . -130.4(7) ?
    O31 C10 C12 F12B . . . . 168.0(14) ?
    C11 C10 C12 F12B . . . . 27.9(17) ?
    O31 C10 C12 F123 . . . . -153.4(4) ?
    C11 C10 C12 F123 . . . . 66.5(7) ?
    O31 C10 C12 F121 . . . . -17.9(7) ?
    C11 C10 C12 F121 . . . . -158.0(5) ?
    O31 C10 C12 F122 . . . . 92.0(4) ?
    C11 C10 C12 F122 . . . . -48.1(5) ?
    O31 C10 C12 F12C . . . . -45.6(8) ?
    C11 C10 C12 F12C . . . . 174.3(7) ?
    O31 C10 C12 F12A . . . . -122.6(5) ?
    C11 C10 C12 F12A . . . . 97.3(6) ?
    Al3 O32 C13A C14 . . . . -65.1(7) ?
    Al3 O32 C13A C15 . . . . 60.9(7) ?
    Al3 O32 C13B C15 . . . . 110.9(8) ?
    Al3 O32 C13B C14 . . . . -117.3(6) ?
    O32 C13A C14 F143 . . . . 175.5(4) ?
    C15 C13A C14 F143 . . . . 50.4(5) ?
    O32 C13A C14 F141 . . . . -59.6(5) ?
    C15 C13A C14 F141 . . . . 175.3(4) ?
    O32 C13A C14 F142 . . . . 55.2(5) ?
    C15 C13A C14 F142 . . . . -70.0(4) ?
    C15 C13B C14 F14C . . . . 172.2(13) ?
    O32 C13B C14 F14C . . . . 46.8(14) ?
    C15 C13B C14 F14B . . . . -44.5(15) ?
    O32 C13B C14 F14B . . . . -169.9(9) ?
    C15 C13B C14 F14A . . . . 57.7(13) ?
    O32 C13B C14 F14A . . . . -67.7(9) ?
    O32 C13B C15 F15B . . . . 58.7(11) ?
    C14 C13B C15 F15B . . . . -62.9(14) ?
    O32 C13B C15 F15C . . . . -175.3(8) ?
    C14 C13B C15 F15C . . . . 63.2(14) ?
    O32 C13B C15 F15A . . . . -66.3(11) ?
    C14 C13B C15 F15A . . . . 172.1(10) ?
    O32 C13A C15 F151 . . . . 169.6(4) ?
    C14 C13A C15 F151 . . . . -63.3(5) ?
    O32 C13A C15 F153 . . . . 48.2(4) ?
    C14 C13A C15 F153 . . . . 175.4(4) ?
    O32 C13A C15 F152 . . . . -68.7(4) ?
    C14 C13A C15 F152 . . . . 58.5(4) ?
    Al4 O41 C16A C17 . . . . -89.5(5) ?
    Al4 O41 C16A C18 . . . . 144.6(3) ?
    Al4 O41 C16B C17 . . . . 15(3) ?
    Al4 O41 C16B C18 . . . . 144.7(13) ?
    O41 C16A C17 F173 . . . . 59.7(6) ?
    C18 C16A C17 F173 . . . . -178.6(5) ?
    O41 C16A C17 F172 . . . . -178.0(4) ?
    C18 C16A C17 F172 . . . . -56.2(6) ?
    O41 C16A C17 F171 . . . . -58.3(5) ?
    C18 C16A C17 F171 . . . . 63.5(5) ?
    O41 C16B C17 F17C . . . . 169.1(14) ?
    C18 C16B C17 F17C . . . . 40.3(19) ?
    O41 C16B C17 F17B . . . . -40.6(16) ?
    C18 C16B C17 F17B . . . . -169.4(11) ?
    O41 C16B C17 F17A . . . . 60.9(12) ?
    C18 C16B C17 F17A . . . . -67.9(12) ?
    O41 C16A C18 F181 . . . . 63.8(5) ?
    C17 C16A C18 F181 . . . . -60.4(6) ?
    O41 C16A C18 F183 . . . . -57.6(6) ?
    C17 C16A C18 F183 . . . . 178.2(5) ?
    O41 C16A C18 F182 . . . . -176.6(4) ?
    C17 C16A C18 F182 . . . . 59.2(6) ?
    O41 C16B C18 F18A . . . . -52.7(14) ?
    C17 C16B C18 F18A . . . . 78.6(15) ?
    O41 C16B C18 F18C . . . . 168.5(11) ?
    C17 C16B C18 F18C . . . . -60.2(15) ?
    O41 C16B C18 F18B . . . . 58.6(12) ?
    C17 C16B C18 F18B . . . . -170.1(11) ?
    Al5 O53 C19 C21 . . . . -35.6(5) ?
    Al5 O53 C19 C20 . . . . 88.7(4) ?
    O53 C19 C20 F202 . . . . 178.9(3) ?
    C21 C19 C20 F202 . . . . -57.3(4) ?
    O53 C19 C20 F201 . . . . 59.0(4) ?
    C21 C19 C20 F201 . . . . -177.2(3) ?
    O53 C19 C20 F203 . . . . -59.8(4) ?
    C21 C19 C20 F203 . . . . 64.0(4) ?
    O53 C19 C21 F211 . . . . -173.3(4) ?
    C20 C19 C21 F211 . . . . 64.0(5) ?
    O53 C19 C21 F213 . . . . 63.5(4) ?
    C20 C19 C21 F213 . . . . -59.2(4) ?
    O53 C19 C21 F212 . . . . -51.8(4) ?
    C20 C19 C21 F212 . . . . -174.5(3) ?
loop_
    _geom_hbond_atom_site_label_D
    _geom_hbond_atom_site_label_H
    _geom_hbond_atom_site_label_A
    _geom_hbond_site_symmetry_A
    _geom_hbond_distance_DH
    _geom_hbond_distance_HA
    _geom_hbond_distance_DA
    _geom_hbond_angle_DHA
    _geom_hbond_publ_flag
    O13 H13 O53 . 0.798(19) 2.44(3) 3.080(3) 138(4) yes
    O13 H13 F15A . 0.798(19) 2.63(4) 3.094(13) 119(3) yes
    O13 H13 F201 . 0.798(19) 2.57(3) 3.266(3) 146(4) yes
    O23 H23 F142 . 0.81(2) 2.21(4) 2.876(4) 139(5) yes
    O51 H51 F53 2_566 0.804(19) 2.07(2) 2.850(3) 163(5) yes
    O52 H52 F173 2_566 0.807(19) 2.21(4) 2.841(6) 136(5) yes
    O52 H52 F17A 2_566 0.807(19) 2.15(4) 2.806(12) 139(5) yes
    O52 H52 F17B 2_566 0.807(19) 2.58(5) 3.123(19) 126(4) yes
    C1 H1A O21 . 1.00 2.48 3.103(4) 120 yes
    C4 H4A F81 . 1.00 2.32 3.023(5) 126 yes
    C4 H4A F93 . 1.00 2.52 3.265(5) 131 yes
    C7 H7A O41 . 1.00 2.59 3.204(5) 120 yes
    C7 H7A F183 . 1.00 2.43 3.336(6) 151 yes
    C10 H10A O41 . 1.00 2.19 2.910(5) 127 yes
    C13A H13A F51 1_565 1.00 2.32 3.171(5) 142 yes
    C13B H13B O23 . 1.00 2.51 3.090(14) 116 yes
    C16B H16B F12A . 1.00 2.19 2.969(18) 133 yes
_shelx_space_group_comment
;
The symmetry employed for this shelxl refinement is uniquely defined
by the following loop, which should always be used as a source of
symmetry information in preference to the above space-group names.
They are only intended as comments.
;
_shelx_estimated_absorpt_T_min     0.930
_shelx_estimated_absorpt_T_max     0.930
_shelx_hkl_file
;
   2   0   0 187.019 20.4523   1
   3   0   0 4639.15 92.7104   1
   4   0   0 8721.67 145.181   1
   5   0   0 7642.73 128.665   1
   7   0   0 8359.00 142.047   1
   8   0   012964.90 218.791   1
   9   0   0 236.769 17.5162   1
  10   0   0 1874.15 38.8654   1
  11   0   0 2.10869 15.6821   1
  12   0   0 197.665 20.7745   1
  13   0   0 50.6736 19.4951   1
  14   0   0 9.47832 30.9288   1
  15   0   0 85.9887 45.7526   1
  16   0   0 -28.839 32.1302   1
 -16   1   0 116.282 42.8049   1
 -15   1   0 13.5083 32.9272   1
 -14   1   0-31.0662 31.0662   1
 -13   1   0 153.308 20.4705   1
 -12   1   0 7.86791 17.0354   1
 -11   1   0 2011.11 41.8471   1
 -10   1   0 388.114  22.649   1
  -9   1   0 2188.96 49.8693   1
  -8   1   0 5813.06 102.134   1
  -7   1   0 1876.94 38.4036   1
  -6   1   0 9248.38 155.314   1
  -5   1   0  241.51 37.3913   1
  -4   1   0 1266.49 60.9024   1
  -3   1   0 6078.35 101.472   1
  -2   1   0 700.731  44.116   1
   1   1   0 226.734 11.9323   1
   2   1   0 6806.80 113.024   1
   3   1   0 655.154 14.2825   1
   4   1   014996.60 214.943   1
   5   1   0 2595.73 41.6363   1
   6   1   0 2.52417  9.2417   1
   7   1   0 2.20183 10.5176   1
   8   1   0 933.513 24.3291   1
   9   1   0 838.917 29.2717   1
  10   1   0 725.972 34.0881   1
  11   1   0 3.66893 17.3431   1
  12   1   0 31.0518 25.6825   1
  13   1   0-20.6572 20.6572   1
  14   1   0 48.6602 32.2603   1
  15   1   0-8.06562  31.476   1
 -16   2   0-1.72542  33.995   1
 -15   2   0 33.7419 33.4549   1
 -14   2   0 219.119 38.6847   1
 -13   2   0-10.2456 17.4029   1
 -12   2   0 42.9809  19.752   1
 -11   2   0  519.52 27.0139   1
 -10   2   0 181.753 18.2747   1
  -9   2   0-14.3576 14.3576   1
  -8   2   0 1508.64 42.6517   1
  -7   2   0 158.466 20.2573   1
  -6   2   0 5026.13 87.1764   1
  -5   2   0 1444.84 36.2501   1
  -4   2   0 24.3792 9.75166   1
  -3   2   019918.60 282.984   1
  -2   2   022128.70 362.106   1
  -1   2   0 1485.95 42.6808   1
   0   2   0 635.765  25.804   1
   1   2   010301.90 169.742   1
   2   2   0 732.237  17.306   1
   3   2   0 705.525 32.8791   1
   4   2   0 2102.83 39.8435   1
   5   2   0  20.325 10.1827   1
   6   2   0 353.114 19.5304   1
   7   2   0 1036.27 29.8845   1
   8   2   0 1375.30 59.3113   1
   9   2   0 703.548 29.0859   1
  10   2   0-3.14009 16.8638   1
  11   2   0  716.10 45.6048   1
  12   2   0 163.724 21.0879   1
  13   2   0 74.7625 21.0058   1
  14   2   0 342.544 52.2297   1
  15   2   0 6.46923 78.4276   1
 -16   3   0 65.9004 34.7253   1
 -15   3   0 35.8411 27.0446   1
 -14   3   0 85.7072 19.3529   1
 -13   3   0 703.274 41.8852   1
 -12   3   0 1141.89 45.3207   1
 -11   3   0 5.84468 17.1752   1
 -10   3   0 2343.15 66.7936   1
  -9   3   0 1396.47 34.5649   1
  -8   3   0 1287.08 31.4416   1
  -7   3   0 45.4885   11.50   1
  -6   3   0 180.499 19.0158   1
  -5   3   0 2848.92 51.7057   1
  -4   3   0 1849.34 31.5967   1
  -3   3   016174.10 266.295   1
  -2   3   0 2580.68 98.4816   1
  -1   3   0 1753.22 32.0447   1
   0   3   0 124.486  8.2282   1
   1   3   0 73.9267 15.3683   1
   2   3   010443.80 173.288   1
   3   3   0 1344.32 28.2198   1
   4   3   013266.30 220.769   1
   5   3   0 154.281 12.1982   1
   6   3   0 4389.21 78.3764   1
   7   3   0 997.853 28.3737   1
   8   3   0  636.26  25.879   1
   9   3   0 53.9185 25.6239   1
  10   3   0 110.611 18.8758   1
  11   3   0 42.2851 19.5655   1
  12   3   0-9.03724 27.2112   1
  13   3   0 841.067 43.6593   1
  14   3   0 179.137 43.2865   1
  15   3   0-28.8611 31.0941   1
 -16   4   0 182.331  29.919   1
 -15   4   0 88.2605 29.9966   1
 -14   4   0 76.0306 21.9849   1
 -13   4   0 469.755 28.6981   1
 -12   4   0 35.2123 19.4497   1
 -11   4   0-12.3499 17.3676   1
 -10   4   0 28.4572 16.5569   1
  -9   4   0 355.403 28.8863   1
  -8   4   0 723.965 37.9255   1
  -7   4   0 34.0849 11.5868   1
  -6   4   0 562.475 33.4306   1
  -5   4   0 127.986 17.0403   1
  -4   4   011107.80 185.008   1
  -3   4   0 1568.05 51.0122   1
  -2   4   0 6509.68 110.916   1
  -1   4   0 10.1063 7.27805   1
   0   4   0 3803.04 65.5708   1
   1   4   012130.80 201.737   1
   2   4   0 5849.63 99.8484   1
   3   4   0  18.807 13.5607   1
   4   4   0 1128.92 27.2268   1
   5   4   0 2123.83 42.5791   1
   6   4   0 44.9536 13.5653   1
   7   4   0 19.3907 14.0698   1
   8   4   0 942.275 31.1879   1
   9   4   0 424.486 32.3083   1
  10   4   0 396.293 23.9898   1
  11   4   0 12.1415 21.7291   1
  12   4   0 68.4715 24.3837   1
  13   4   0 381.432 27.6656   1
  14   4   0 46.8275 39.8794   1
 -16   5   0 5.94895 28.1752   1
 -15   5   0 348.614  33.824   1
 -14   5   0  1.1502 21.5733   1
 -13   5   0 539.046 30.9409   1
 -12   5   0 295.253 28.0903   1
 -11   5   0 87.2591 20.8343   1
 -10   5   0-10.7775 16.1094   1
  -9   5   0 1302.58 35.2142   1
  -8   5   0 504.902 26.4502   1
  -7   5   0 447.814 54.0841   1
  -6   5   0 1239.85 25.4694   1
  -5   5   0 1095.00 36.2211   1
  -4   5   0 238.056 22.4906   1
  -3   5   0 78.1294 10.9428   1
  -2   5   0 2743.37 52.4071   1
  -1   5   0 228.695 11.5174   1
   0   5   0 3140.18 56.8349   1
   1   5   0 3324.55 80.2079   1
   2   5   0 196.484 16.5166   1
   3   5   0 347.749 17.8468   1
   4   5   0 807.054 57.3729   1
   5   5   0 1776.49 38.8739   1
   6   5   0 266.004 18.1878   1
   7   5   0  15.608 20.9954   1
   8   5   0 19.3929 21.9834   1
   9   5   0-17.9173 17.9173   1
  10   5   0 308.622 24.9455   1
  11   5   0 167.815 23.1711   1
  12   5   0 107.828 23.0977   1
  13   5   0 145.566 23.9079   1
  14   5   0 51.2233 29.5399   1
 -16   6   0 45.1798 28.3234   1
 -15   6   0 30.7306 48.3947   1
 -14   6   0 466.692 29.8535   1
 -13   6   0 109.453 23.2302   1
 -12   6   0 153.226 21.9293   1
 -11   6   0 129.291 19.9214   1
 -10   6   0 655.245 36.2754   1
  -9   6   0 324.116 49.7141   1
  -8   6   0 145.806 16.4087   1
  -7   6   0 4348.18 72.6889   1
  -6   6   0 1715.56  37.407   1
  -5   6   0 229.956 22.6733   1
  -4   6   0-14.2749 18.2158   1
  -2   6   0 8325.67  144.38   1
  -1   6   0 3.22565 9.90245   1
   0   6   0 5498.89 95.0078   1
   1   6   0 6382.39 109.343   1
   2   6   0 195.195 28.1986   1
   3   6   0 4508.83  84.229   1
   4   6   0 308.553 33.8441   1
   5   6   0 30.4234 19.8493   1
   6   6   0 414.075 25.2285   1
   7   6   0 506.506 28.2069   1
   8   6   0 504.645 31.7436   1
   9   6   0 82.4963 20.4043   1
  10   6   0 711.089 35.9422   1
  11   6   0 944.146 39.0329   1
  12   6   0-22.3008 22.3008   1
  13   6   0-18.7461 24.5263   1
 -16   7   0 43.7704  32.632   1
 -15   7   0 210.114 38.4714   1
 -14   7   0 304.803 27.2697   1
 -13   7   0  350.23 29.6967   1
 -12   7   0 55.4527 21.0181   1
 -11   7   0 17.4852 19.4965   1
 -10   7   0 310.978  22.588   1
  -9   7   0  661.07 30.0275   1
  -8   7   0-14.9107 18.2736   1
  -7   7   0 1509.10 32.5145   1
  -6   7   0 1507.05 53.3484   1
  -5   7   0 602.577 43.3063   1
  -4   7   0 257.079 38.8208   1
  -3   7   0 233.019 11.7052   1
  -2   7   0 755.706 22.2022   1
  -1   7   0 1244.61 36.1773   1
   0   7   0 2056.60 43.9243   1
   1   7   0 3321.49 61.2631   1
   2   7   0 5702.75 175.788   1
   3   7   0 431.686 46.7949   1
   4   7   0 2767.25 131.738   1
   5   7   0 431.929 37.0474   1
   6   7   0 196.559 22.0691   1
   7   7   0 224.212  21.319   1
   8   7   0 48.8176 20.0426   1
   9   7   0 1016.12 38.7592   1
  10   7   0 370.913 34.1745   1
  11   7   0 69.1063 22.4873   1
  12   7   0 101.573 24.7802   1
  13   7   0-4.83792 23.0829   1
 -16   8   0-22.5957 29.9296   1
 -15   8   0 81.2491 25.8595   1
 -14   8   0  24.077 22.8686   1
 -13   8   0 52.3408   30.44   1
 -12   8   0 265.783 24.3558   1
 -11   8   0 143.592 21.2721   1
 -10   8   0 1252.46 87.8882   1
  -9   8   0 52.4711 18.3525   1
  -8   8   0 673.623 26.1285   1
  -7   8   0-2.20848 20.3098   1
  -6   8   0 843.194 28.7565   1
  -5   8   0 730.893 25.6722   1
  -4   8   0 2558.95 54.2293   1
  -3   8   0 2409.52  48.442   1
  -2   8   0 2451.30 48.4247   1
  -1   8   0  82.142 12.6172   1
   1   8   0-12.4006 12.4006   1
   2   8   0 78.2608 14.6752   1
   3   8   0 360.646 28.0273   1
   4   8   0 427.765 22.5582   1
   5   8   0 708.841 30.2479   1
   6   8   0-18.1343 27.4459   1
   7   8   0 1752.20 46.6815   1
   8   8   0 128.222 36.5265   1
   9   8   0 323.575 28.5393   1
  10   8   0-7.65164 21.9836   1
  11   8   0 2.52644 22.3623   1
  12   8   0-9.08379 21.7942   1
 -15   9   0 3.80961 25.1863   1
 -14   9   0 56.4628  23.282   1
 -13   9   0  54.995 23.9997   1
 -12   9   0 2.15255 22.7997   1
 -11   9   0 0.26783 20.8118   1
 -10   9   0 3647.23 93.9848   1
  -9   9   0 647.837 34.1873   1
  -8   9   0 52.2274 16.2398   1
  -7   9   0 4.94823 16.5492   1
  -6   9   0 1420.18 37.6736   1
  -5   9   0 79.1962 16.3295   1
  -4   9   0 1871.06 44.0725   1
  -3   9   0 108.964 16.2034   1
  -2   9   0 9701.38  166.54   1
  -1   9   0 -12.965  12.965   1
   0   9   0 245.278 19.2457   1
   1   9   0 1461.28 39.3678   1
   2   9   0  248.73  18.916   1
   3   9   0 307.445 20.7242   1
   4   9   0 308.956 21.8342   1
   5   9   0  114.79 19.9758   1
   6   9   0-13.6142 19.7034   1
   7   9   0 94.4523 21.6817   1
   8   9   0 335.551 26.8746   1
   9   9   0 534.995 31.5606   1
  10   9   0 268.557 33.3545   1
  11   9   0 205.722 32.8643   1
 -15  10   0 45.6995 28.9014   1
 -14  10   0 32.6223 23.8984   1
 -13  10   0 2.87259 23.0082   1
 -12  10   0 347.557 26.6335   1
 -11  10   0 247.598  24.095   1
 -10  10   0 2954.87 117.386   1
  -9  10   0 422.315 22.8322   1
  -8  10   0 54.5199 22.9033   1
  -7  10   0 308.696 40.0452   1
  -6  10   0 849.962 32.0832   1
  -5  10   0 1126.76 29.8375   1
  -4  10   0 696.604 66.7912   1
  -3  10   0 1360.67 50.8639   1
  -2  10   0 4694.30 86.7056   1
  -1  10   0  253.58 19.7949   1
   0  10   0 537.488 50.6901   1
   1  10   0 356.382 20.6147   1
   2  10   0 701.543  29.282   1
   3  10   0-7.39866 17.1035   1
   4  10   0 659.583 43.4804   1
   5  10   0 16.9411 19.6875   1
   6  10   0 38.8517 20.5383   1
   7  10   0 161.162 23.0112   1
   8  10   0 91.6736 31.3764   1
   9  10   0 13.5958 26.0707   1
  10  10   0  43.006 25.8271   1
 -14  11   0 41.3632 27.8032   1
 -13  11   0 15.7697 29.7292   1
 -12  11   0-10.0683 21.7336   1
 -11  11   0 13.0742 23.5373   1
 -10  11   0 236.041 23.8303   1
  -9  11   0 392.349 33.6943   1
  -8  11   0 1840.57 48.7097   1
  -7  11   0 52.1154 19.1522   1
  -6  11   0 127.491 16.6031   1
  -5  11   0 124.213 20.0221   1
  -4  11   0 41.7431  17.804   1
  -3  11   0 13.8164 16.9051   1
  -2  11   0 544.126 30.9691   1
  -1  11   0 70.9838 17.3071   1
   0  11   0 285.242 20.1795   1
   1  11   0 502.288 43.9255   1
   2  11   0 161.246 27.3628   1
   3  11   0 300.409 49.4127   1
   4  11   0 367.761 34.9364   1
   5  11   0 -28.227 28.3952   1
   6  11   0 698.764 50.8964   1
   7  11   0  7.4671 41.8279   1
   8  11   0 29.7659  31.074   1
   9  11   0  105.68  32.177   1
 -14  12   0 89.1732 24.3038   1
 -13  12   0-24.3557 24.3557   1
 -12  12   0 28.8123 24.4507   1
 -11  12   0 54.0304 21.7671   1
 -10  12   0 337.398 23.3951   1
  -9  12   0  25.438 18.9048   1
  -8  12   0 1110.98  33.596   1
  -7  12   0 1531.28 64.4885   1
  -6  12   0 32.4983 21.5316   1
  -5  12   0 523.394 30.3349   1
  -4  12   0 13.0338 22.5516   1
  -3  12   0 493.244  27.246   1
  -2  12   0 793.459 42.9097   1
  -1  12   0  252.64 21.3103   1
   0  12   0 382.211 23.3418   1
   1  12   0  672.05 32.2691   1
   2  12   0 56.5742 28.4878   1
   3  12   0  916.32 52.2061   1
   4  12   0 28.1535 32.2234   1
   5  12   0 691.428 46.7437   1
   6  12   0 58.3091  32.148   1
   7  12   0 -12.792 31.6621   1
   8  12   0 2.99852 31.1142   1
 -13  13   0-1.17708 21.6514   1
 -12  13   0 21.4807 25.8499   1
 -11  13   0-1.44812  21.565   1
 -10  13   0 10.8692 20.5222   1
  -9  13   0 7.89014 23.8068   1
  -8  13   0 505.438 28.9043   1
  -7  13   0 131.945 23.2144   1
  -6  13   0 295.943 46.6397   1
  -5  13   0 228.439 23.1367   1
  -4  13   0 226.965 22.5231   1
  -3  13   0 262.186 29.8991   1
  -2  13   0 64.5215 18.8956   1
  -1  13   0-16.1486 20.1411   1
   0  13   0 22.8948 18.8106   1
   1  13   0 225.544  63.709   1
   2  13   0  71.823 35.2298   1
   3  13   0 646.772 67.5157   1
   4  13   0-11.0301 31.6501   1
   5  13   0-31.4546 31.4546   1
   6  13   0 24.4025 32.2587   1
   7  13   0 25.1413 31.4288   1
 -12  14   0 23.4058 21.9262   1
 -11  14   0 33.5103 17.8566   1
 -10  14   0 7.75048 20.4894   1
  -9  14   0 110.096 22.4198   1
  -8  14   0 273.785 29.2529   1
  -7  14   0 109.248 23.2668   1
  -6  14   0 25.8191 23.5687   1
  -5  14   0 380.155 26.4991   1
  -4  14   0-10.9937  19.926   1
  -3  14   0 73.5938 20.5712   1
  -2  14   0 1.72059 30.2244   1
  -1  14   0 80.2283 19.9247   1
   0  14   0 96.8494 31.9444   1
   1  14   0 141.721 33.6365   1
   2  14   0 32.3382 31.6049   1
   3  14   0 33.5678 33.2586   1
   4  14   0 31.4653 52.7446   1
   5  14   0 91.8175 33.4618   1
 -10  15   0 -15.956 20.0542   1
  -9  15   0 112.945 21.8412   1
  -8  15   0-23.9936 23.9936   1
  -7  15   0-34.6947 34.6947   1
  -6  15   0-24.6637 47.1517   1
  -5  15   0 14.6417 29.5997   1
  -4  15   0-0.88845 20.1548   1
  -3  15   0 4.65036 19.7967   1
  -2  15   0 31.6019 20.1048   1
  -1  15   0 53.4281 31.8077   1
   0  15   0 164.898 36.2341   1
   1  15   0 59.1479 33.2781   1
   2  15   0 65.5033 32.4879   1
   3  15   0-5.31117 32.4962   1
  -8  16   0-0.40348 21.3126   1
  -7  16   0 42.0007 40.5628   1
  -6  16   0 43.2684  29.358   1
  -5  16   0  54.542 21.9149   1
  -4  16   0 0.70427  26.829   1
  -3  16   0-10.4475 24.6194   1
  -2  16   0 67.7323 48.1883   1
  -1  16   0-30.7829 30.7829   1
   0  16   0-11.3308 39.4257   1
   1  16   0 8.78901 31.8918   1
   3 -17   1 6.41658 30.0195   1
   4 -17   1 55.3219 29.8374   1
   5 -17   1 111.006 22.8758   1
  -2 -16   1 260.667 38.2836   1
  -1 -16   1-22.1868 32.5307   1
   0 -16   1 198.937 36.2924   1
   1 -16   1 9.92352 31.6047   1
   2 -16   1-17.8067 28.8812   1
   3 -16   1 13.4307 21.5843   1
   4 -16   1 126.833 47.1852   1
   5 -16   1 369.765 27.0957   1
   6 -16   1  145.21 23.9069   1
   7 -16   1 22.4795 22.7211   1
   8 -16   1   32.40 22.7855   1
   9 -16   1 7.65541 22.7267   1
  -4 -15   1 166.345 35.6713   1
  -3 -15   1 217.629 37.4465   1
  -2 -15   1 105.349 34.9756   1
  -1 -15   1 59.8669 33.5463   1
   0 -15   1 5.91273 34.5753   1
   1 -15   1  45.235 30.7199   1
   2 -15   1 89.1585 30.3204   1
   3 -15   1  139.65 22.3139   1
   4 -15   1-0.89757 20.7046   1
   5 -15   1 60.1167 21.4902   1
   6 -15   1 399.265 31.8612   1
   7 -15   1 160.352  33.239   1
   8 -15   1 31.4977 23.4002   1
   9 -15   1 65.2424 23.6959   1
  10 -15   1  16.202 21.5336   1
  11 -15   1 5.96984 23.1811   1
  -6 -14   1-4.63312  44.153   1
  -5 -14   1 60.8769  33.729   1
  -4 -14   1 28.9881 33.5085   1
  -3 -14   1 92.3026 33.8209   1
  -2 -14   1 482.799 42.1709   1
  -1 -14   1 59.5147 31.9383   1
   0 -14   1 -13.637 27.6815   1
   1 -14   1 38.2119 28.1155   1
   2 -14   1 15.4114 18.7377   1
   3 -14   1 1421.29 57.6379   1
   4 -14   1 132.246 22.0547   1
   5 -14   1-6.36136 20.7716   1
   6 -14   1 560.253 33.5122   1
   7 -14   1 191.726 24.8752   1
   8 -14   1 381.004 44.1776   1
   9 -14   1 79.0117 21.2573   1
  10 -14   1 89.8718  18.088   1
  11 -14   1 35.8126 22.2011   1
  12 -14   1 97.1711 26.1544   1
  -7 -13   1 124.135 38.2313   1
  -6 -13   1 16.3057 32.3203   1
  -5 -13   1 236.109 36.3734   1
  -4 -13   1 115.503 33.8765   1
  -3 -13   1 1058.09 58.4968   1
  -2 -13   1 132.601 34.2655   1
  -1 -13   1 54.4424 30.1108   1
   0 -13   1 0.65446 27.0755   1
   1 -13   1 811.543 34.1421   1
   2 -13   1 608.136 32.7127   1
   3 -13   1 3.90113 18.7421   1
   4 -13   1  12.846 19.3315   1
   5 -13   1 2.84532 32.0952   1
   6 -13   1-16.6945 19.9472   1
   7 -13   1 1626.18 47.8235   1
   8 -13   1 345.358 21.9121   1
   9 -13   1 53.1885 22.1317   1
  10 -13   1 58.7184 20.8794   1
  11 -13   1 13.9364 25.5981   1
  12 -13   1 17.2488 27.5029   1
  13 -13   1 32.3683 39.5516   1
  -8 -12   1-1.41208 31.4744   1
  -7 -12   1 39.9323 33.0901   1
  -6 -12   1  451.08 43.3074   1
  -5 -12   1  29.781 37.4452   1
  -4 -12   1 1042.06 55.1988   1
  -3 -12   1 330.172 35.7028   1
  -2 -12   1 192.709 30.5457   1
  -1 -12   1 1022.84 89.5593   1
   0 -12   1 827.928 52.7939   1
   1 -12   1 1560.12 62.0941   1
   2 -12   1 26.3047 18.1256   1
   3 -12   1 2.39005 17.5861   1
   4 -12   1-2.36394 18.1409   1
   5 -12   1  80.327 33.5656   1
   6 -12   1 154.579 22.1211   1
   7 -12   1 825.905 39.2687   1
   8 -12   1 371.084 26.2794   1
   9 -12   1 367.804 34.9958   1
  10 -12   1 240.105 23.0544   1
  11 -12   1 0.11394 22.1423   1
  12 -12   1 95.5539 32.4979   1
  13 -12   1 34.0844 24.1764   1
  14 -12   1 119.445  47.463   1
 -10 -11   1-0.66081 29.9769   1
  -9 -11   1    0.00 30.1391   1
  -8 -11   1-30.0382 30.0382   1
  -7 -11   1 428.108 40.9686   1
  -6 -11   1 2.10006 32.9113   1
  -5 -11   1 1089.20 54.1947   1
  -4 -11   1 659.995 46.5217   1
  -3 -11   1-9.00662  25.208   1
  -2 -11   1 69.3563 25.2758   1
  -1 -11   1 172.306 26.1095   1
   0 -11   1-2.62069 15.6306   1
   1 -11   1 656.021 28.6286   1
   2 -11   1 437.417 32.0847   1
   3 -11   1 885.857 32.9615   1
   4 -11   1 294.918 21.5971   1
   5 -11   1 1279.15 39.9765   1
   6 -11   1  161.41 20.4027   1
   7 -11   1 49.1514 20.7143   1
   8 -11   1 217.665 22.7619   1
   9 -11   1 62.2119 19.4816   1
  10 -11   1  24.088 21.5305   1
  11 -11   1 307.794 30.0165   1
  12 -11   1 126.287 24.3816   1
  13 -11   1 7.71582  27.625   1
  14 -11   1 137.201 25.4226   1
 -10 -10   1-9.11035 29.9208   1
  -9 -10   1 37.2709 32.7717   1
  -8 -10   1 8.16599 30.3571   1
  -7 -10   1-21.9952 36.5267   1
  -6 -10   1 649.527 44.7464   1
  -5 -10   1 1098.36 112.588   1
  -4 -10   1 837.482  54.124   1
  -3 -10   1 1182.55 50.3387   1
  -2 -10   1 12.5707 38.1881   1
  -1 -10   1 35.5672 20.9842   1
   0 -10   1 685.274 29.0576   1
   1 -10   1 442.409 24.0205   1
   2 -10   1 99.7974 18.3627   1
   3 -10   1 2356.61 50.9621   1
   4 -10   1 749.728 45.7422   1
   5 -10   1 177.525 18.6717   1
   6 -10   1 746.626 34.5789   1
   7 -10   1 398.128 25.3907   1
   8 -10   1 790.522 33.9585   1
   9 -10   1 88.6681 18.7469   1
  10 -10   1 1175.59   41.10   1
  11 -10   1 1142.30 40.9515   1
  12 -10   1-8.52499 27.8922   1
  13 -10   1 58.2503 23.4769   1
  14 -10   1 76.7705 23.7156   1
  15 -10   1-20.3118   57.45   1
 -11  -9   1 79.9579 23.4967   1
 -10  -9   1  140.46 22.7056   1
  -9  -9   1 301.573 27.2435   1
  -8  -9   1 57.0852 23.9436   1
  -7  -9   1 465.128 31.6688   1
  -6  -9   1 0.03142 24.9899   1
  -5  -9   1 207.239 27.4956   1
  -4  -9   1 148.859 24.7615   1
  -3  -9   1 206.922 24.7152   1
  -2  -9   1-0.29573 21.0781   1
  -1  -9   1  461.56 29.9518   1
   0  -9   1  255.94 17.9118   1
   1  -9   1 397.001 27.1983   1
   2  -9   1 3887.07 73.1638   1
   3  -9   1 461.832 23.7786   1
   4  -9   1 380.587 21.4415   1
   5  -9   1 1594.91 46.8922   1
   6  -9   1 1232.47 35.8539   1
   7  -9   1 178.598 30.0505   1
   8  -9   1 256.424 33.1539   1
   9  -9   1  359.82 22.0219   1
  10  -9   1 1489.44 43.5226   1
  11  -9   1 344.306  25.325   1
  12  -9   1 21.4773 22.5604   1
  13  -9   1 78.1763 23.1426   1
  14  -9   1 109.595  24.943   1
  15  -9   1 17.7141  29.944   1
 -12  -8   1  86.863 22.6039   1
 -11  -8   1 7.73915 31.7105   1
 -10  -8   1 -0.2502 21.7369   1
  -9  -8   1 391.131 28.4846   1
  -8  -8   1 1912.61 50.4685   1
  -7  -8   1 409.678 34.8815   1
  -6  -8   1 218.449 20.2669   1
  -5  -8   1 1674.74  41.876   1
  -4  -8   1 1174.62 45.2701   1
  -3  -8   1 3.88304 20.6724   1
  -2  -8   1 63.6929 17.6701   1
  -1  -8   1 27.0303 11.7775   1
   0  -8   1 338.324 17.3064   1
   1  -8   1 2702.82 148.278   1
   2  -8   1 664.019 43.9471   1
   3  -8   1 3062.42  64.737   1
   4  -8   1 183.136 15.2201   1
   5  -8   1-9.30995  16.005   1
   6  -8   1  268.72 17.9379   1
   7  -8   1 89.5804 39.6106   1
   8  -8   1 392.966 21.1266   1
   9  -8   1-8.75155 17.6268   1
  10  -8   1 402.528 70.5499   1
  11  -8   1 119.171 21.2662   1
  12  -8   1 16.4336 23.4276   1
  13  -8   1 43.5356 42.6079   1
  14  -8   1 65.9532 24.0616   1
  15  -8   1-39.1293 39.1293   1
 -13  -7   1-19.6019 21.3105   1
 -12  -7   1 27.9259 26.6515   1
 -11  -7   1-10.3423 21.6283   1
 -10  -7   1 31.0792 21.0619   1
  -9  -7   1 883.186  36.249   1
  -8  -7   1 416.276  38.106   1
  -7  -7   1 100.562 18.6442   1
  -6  -7   1  465.40 32.9016   1
  -5  -7   1  186.29 17.6213   1
  -4  -7   1 2539.29 103.515   1
  -3  -7   1 2322.90 58.6691   1
  -2  -7   1 660.854 28.7215   1
  -1  -7   1 4367.67 77.5619   1
   0  -7   1 274.338 22.9627   1
   1  -7   1 26.9193 22.5527   1
   2  -7   1 1494.25 45.5186   1
   3  -7   1 100.122 11.8374   1
   4  -7   1 1532.67 34.1417   1
   5  -7   1 250.328 15.5704   1
   6  -7   1 128.247  21.531   1
   7  -7   1 1461.77 41.1529   1
   8  -7   1 236.718 18.5568   1
   9  -7   1 168.644 19.4239   1
  10  -7   1 1189.67 37.3278   1
  11  -7   1 357.461 28.3365   1
  12  -7   1 92.7097 20.9389   1
  13  -7   1-15.2378  20.757   1
  14  -7   1 12.0934 21.3543   1
  15  -7   1-31.0019 31.0019   1
  16  -7   1 33.7438 49.1242   1
 -13  -6   1 48.8184 22.3005   1
 -12  -6   1 72.3085 22.7439   1
 -11  -6   1 1.46096 30.9903   1
 -10  -6   1 527.194  34.752   1
  -9  -6   1  13.447 18.2192   1
  -8  -6   1 466.599 42.8212   1
  -7  -6   1 133.652 17.5826   1
  -6  -6   1 281.533  35.772   1
  -5  -6   1 293.395 32.4564   1
  -4  -6   1 1454.09 33.4898   1
  -3  -6   1 14.1556 11.1208   1
  -2  -6   1  67.334 21.9621   1
  -1  -6   1 6502.60 110.939   1
   0  -6   1 275.262 15.4659   1
   1  -6   1 4739.76 82.3103   1
   2  -6   1 1517.18 32.2163   1
   3  -6   1 1812.95 66.3145   1
   4  -6   1 4225.21 74.9559   1
   5  -6   1 703.657 56.6983   1
   6  -6   1 740.136 24.4519   1
   7  -6   1 2144.55 38.8586   1
   8  -6   1 349.271 20.5539   1
   9  -6   1 301.068  20.397   1
  10  -6   1 588.231 29.1619   1
  11  -6   1 486.401 27.8713   1
  12  -6   1 767.311 41.2597   1
  13  -6   1 8.96929 20.7355   1
  14  -6   1 -12.876 31.3459   1
  15  -6   1 33.9467  31.893   1
  16  -6   1 14.1455 28.1484   1
 -14  -5   1  60.941 48.3153   1
 -13  -5   1 42.8467 32.3834   1
 -12  -5   1 21.4927 21.7373   1
 -11  -5   1 30.2612 21.5386   1
 -10  -5   1-11.9361 20.3254   1
  -9  -5   1 108.887  21.186   1
  -8  -5   1 2198.69 49.2153   1
  -7  -5   1 1161.76 32.7442   1
  -6  -5   1 227.435 16.5887   1
  -5  -5   1 38.0825 12.3877   1
  -4  -5   1 3925.82 70.3694   1
  -3  -5   1 1403.29 70.1964   1
  -2  -5   1 2308.16 73.0451   1
  -1  -5   1 5689.75 119.895   1
   0  -5   1 12.6883 11.5596   1
   1  -5   1 3256.45 49.7306   1
   2  -5   1 25.9696 9.29967   1
   3  -5   1 249.024 14.1371   1
   4  -5   1 9768.58 165.395   1
   5  -5   1 622.708 25.4105   1
   6  -5   1 1057.48  23.598   1
   7  -5   1 5.28568 11.7391   1
   8  -5   1 1301.80 59.4967   1
   9  -5   1 363.977 21.1983   1
  10  -5   1 704.862 29.1637   1
  11  -5   1 18.7553 23.7628   1
  12  -5   1 25.5421 18.7469   1
  13  -5   1 28.2961 21.5714   1
  14  -5   1  1.4099 26.2371   1
  15  -5   1-5.98326 27.5746   1
  16  -5   1 164.487 30.4294   1
 -14  -4   1 36.7428 23.1034   1
 -13  -4   1 421.191 29.4929   1
 -12  -4   1 7.95263 21.1146   1
 -11  -4   1 194.285 22.3812   1
 -10  -4   1 508.067 26.9598   1
  -9  -4   1 14.3041 16.8654   1
  -8  -4   1 1650.97 39.8922   1
  -7  -4   1 1178.79 34.4256   1
  -6  -4   1 1603.14 35.6289   1
  -5  -4   1  49.616 13.6133   1
  -4  -4   1 1173.25 27.1606   1
  -3  -4   125782.20 600.289   1
  -2  -4   1 4581.85 188.329   1
  -1  -4   1 161.422 377.141   1
   0  -4   1 8194.77  214.32   1
   1  -4   1 2483.09 44.1271   1
   2  -4   1 1481.52 92.6347   1
   3  -4   1 2350.45 90.1463   1
   4  -4   1-20.1798 20.1798   1
   5  -4   1 2294.52 43.6685   1
   6  -4   1 426.734 36.4789   1
   7  -4   1 3246.06  60.693   1
   8  -4   1 413.147   20.74   1
   9  -4   1 40.5125 14.7544   1
  10  -4   1 179.927 17.8099   1
  11  -4   1 2.76997 16.7322   1
  12  -4   1 140.002  19.943   1
  13  -4   1 396.304 31.0748   1
  14  -4   1-1.99738 25.6377   1
  15  -4   1-16.4113 26.7656   1
  16  -4   1 78.0268 35.5671   1
 -15  -3   1-30.2228 30.2228   1
 -14  -3   1 365.164 26.8973   1
 -13  -3   1 355.038 31.0034   1
 -12  -3   1 134.952 22.1959   1
 -11  -3   1 847.001 34.5311   1
 -10  -3   1 333.169 21.7696   1
  -9  -3   1 13.3604 16.1274   1
  -8  -3   1 579.284 25.5206   1
  -7  -3   1 53.2967 16.6565   1
  -6  -3   1 175.973 13.1428   1
  -5  -3   1 4343.07  108.61   1
  -4  -3   1 2157.44 121.687   1
  -3  -3   1 929.625 25.6305   1
  -2  -3   1 4966.80 200.038   1
  -1  -3   1 8156.49 166.272   1
   0  -3   1 9733.50 197.432   1
   1  -3   1 2242.52 49.8428   1
   2  -3   115202.10 249.897   1
   3  -3   120730.60 340.367   1
   4  -3   1 1114.55 39.6249   1
   5  -3   1 49.5097 9.58798   1
   6  -3   1 229.489 13.3468   1
   7  -3   1  35.374 10.5846   1
   8  -3   1 2514.48 49.5134   1
   9  -3   1 167.165 16.8812   1
  10  -3   1 1184.56 35.2106   1
  11  -3   1 18.7128 16.3289   1
  12  -3   1 478.937 23.0835   1
  13  -3   1 128.059 25.6588   1
  14  -3   1 114.242 35.0046   1
  15  -3   1 55.8214  33.829   1
  16  -3   1-7.87751 41.2708   1
 -15  -2   1 238.159 35.9248   1
 -14  -2   1 253.923 40.6451   1
 -13  -2   1 -0.3108 21.3869   1
 -12  -2   1-2.06613 26.3181   1
 -11  -2   1  254.66 24.9835   1
 -10  -2   1 1852.48 45.0518   1
  -9  -2   1 765.661 52.8687   1
  -8  -2   1 229.284 23.0355   1
  -7  -2   1 14.9398 27.8917   1
  -6  -2   1 308.248 15.2953   1
  -5  -2   1 1262.34 34.8672   1
  -4  -2   1 2993.33 46.2077   1
  -3  -2   1 417.901 378.588   1
  -2  -2   110999.20 181.241   1
  -1  -2   151825.10 1466.19   1
   0  -2   1 15.6774 6.40615   1
   1  -2   1 4045.03 67.5761   1
   2  -2   1 4341.11 97.7439   1
   3  -2   1 2036.35 36.5179   1
   4  -2   1 1370.15 36.9496   1
   5  -2   1 1983.05 37.8708   1
   6  -2   1 5074.17 152.788   1
   7  -2   1 171.772 21.2604   1
   8  -2   1 397.831 18.9424   1
   9  -2   1  7.3364 13.2345   1
  10  -2   1 5.42085 17.9456   1
  11  -2   1 943.991 47.5325   1
  12  -2   1  373.61 27.4574   1
  13  -2   1 13.1942 29.3791   1
  14  -2   1 23.6018 31.2874   1
  15  -2   1 17.4105 38.5136   1
  16  -2   1 14.0372 34.0652   1
 -16  -1   1 139.787 34.2699   1
 -15  -1   1-28.0171 37.0742   1
 -14  -1   1 364.169 46.1501   1
 -13  -1   1 75.1374 22.7562   1
 -12  -1   1 823.194 81.8012   1
 -11  -1   1 243.459 18.9278   1
 -10  -1   1 25.3785 18.3754   1
  -9  -1   1 76.2917 14.1327   1
  -8  -1   1 2038.12  42.727   1
  -7  -1   1 5943.10 103.155   1
  -6  -1   111346.60 189.711   1
  -5  -1   1 984.906 442.734   1
  -4  -1   1 510.452 19.3934   1
  -3  -1   1 2227.83 39.7951   1
  -2  -1   1 5253.77 87.6961   1
  -1  -1   1 6709.22 733.379   1
   2  -1   1 2411.66 51.3976   1
   3  -1   1 2892.23 49.8514   1
   4  -1   1 1945.11 35.7458   1
   5  -1   1 212.272 17.4156   1
   6  -1   1 1098.41  25.458   1
   7  -1   1 192.754 21.5684   1
   8  -1   1  626.01 20.4322   1
   9  -1   1 847.056 25.1654   1
  10  -1   1 4380.44 72.4555   1
  11  -1   1 422.659 22.3986   1
  12  -1   1 153.999 29.4498   1
  13  -1   1 94.8861 31.1926   1
  14  -1   1 221.245 38.0438   1
  15  -1   1 27.0272 33.2875   1
  16  -1   1  8.6202 33.6956   1
 -16   0   1 57.4805 68.0235   1
 -15   0   1-17.3636 31.3241   1
 -14   0   1 128.025 24.2513   1
 -13   0   1 558.953 31.7622   1
 -12   0   1 401.377 23.5778   1
 -11   0   1 39.0256 26.8993   1
 -10   0   1 72.4907 17.7839   1
  -9   0   1 1104.83   31.74   1
  -8   0   1 238.764 15.9782   1
  -7   0   1 1174.97 65.3914   1
  -6   0   1 146.011 25.9103   1
  -5   0   1 8716.15 257.523   1
  -4   0   1 55.2257 16.2006   1
  -3   0   112357.40 203.412   1
  -2   0   1 1996.41 34.5381   1
   2   0   1 17.4105 7.03211   1
   3   0   1 3363.68 50.1725   1
   4   0   1 3348.90 58.5637   1
   5   0   1 2291.99 37.4556   1
   6   0   1 890.063 41.8998   1
   7   0   1 1174.98 25.1302   1
   8   0   1 1624.77 32.1954   1
   9   0   1 -3.3438  14.015   1
  10   0   1 221.875 24.3391   1
  11   0   1 10.8431 16.5096   1
  12   0   1 10.8903 27.3861   1
  13   0   1 45.4104 37.3212   1
  14   0   1 187.801 62.2495   1
  15   0   1-12.9549 39.5231   1
 -16   1   1-31.1016 32.5547   1
 -15   1   1  51.801 32.6088   1
 -14   1   1 445.438 27.3197   1
 -13   1   1 23.6348   18.90   1
 -12   1   1 716.962 41.1017   1
 -11   1   1 88.9081 19.1148   1
 -10   1   1 577.846 27.6403   1
  -9   1   1 862.811 28.5259   1
  -8   1   1 3492.32 65.1359   1
  -7   1   1 587.312  21.774   1
  -6   1   1 4039.13 71.3236   1
  -5   1   1 1559.74 43.0636   1
  -4   1   1 2374.94 69.1844   1
  -3   1   1 3615.57 61.6653   1
  -2   1   1 4520.20 75.3912   1
   1   1   1 1236.38 23.2477   1
   2   1   1 446.086 22.3063   1
   3   1   127042.30 443.141   1
   4   1   1 1061.67 24.2464   1
   5   1   1 3377.51 62.2061   1
   6   1   1 2345.41 45.0006   1
   7   1   1 3100.51 68.5053   1
   8   1   1 31.8182 26.4826   1
   9   1   1 1952.41 43.5792   1
  10   1   1 73.2945 23.8863   1
  11   1   1 18.5216 18.3381   1
  12   1   1-14.6901 27.9202   1
  13   1   1 64.0747 30.3185   1
  14   1   1-4.30093 31.3063   1
  15   1   1 25.0984 31.4832   1
 -16   2   1 7.93177 33.7058   1
 -15   2   1 48.8081 26.7248   1
 -14   2   1 409.586 25.8497   1
 -13   2   1 31.6616 20.9833   1
 -12   2   1  259.80 22.3239   1
 -11   2   1 111.085 19.7611   1
 -10   2   1 1150.72 55.8795   1
  -9   2   1 783.532 29.8726   1
  -8   2   1 33.1778 24.0456   1
  -7   2   1 25.0781 43.1257   1
  -6   2   1 693.514 20.6918   1
  -5   2   1 2189.69 49.6643   1
  -4   2   1 19.9023 7.66905   1
  -3   2   1 404.099 11.0427   1
  -2   2   168404.40 2147.22   1
  -1   2   1  80.727 14.8312   1
   0   2   1 3316.63 56.4564   1
   1   2   1 676.875 16.8305   1
   2   2   1 26.6835 11.4632   1
   3   2   1-4.47026 14.8941   1
   4   2   1 7126.34 147.503   1
   5   2   1 8126.27  137.41   1
   6   2   1 443.143 18.7324   1
   7   2   1 365.805 20.1749   1
   8   2   1 81.1207 15.1723   1
   9   2   1-15.3055 15.3055   1
  10   2   1 245.757 22.1668   1
  11   2   1-17.1817 17.1817   1
  12   2   1 101.557  19.266   1
  13   2   1 126.297 32.2535   1
  14   2   1-4.63883 31.5441   1
  15   2   1 120.142 33.2589   1
 -16   3   1 22.2322 32.9667   1
 -15   3   1 37.1556 27.6486   1
 -14   3   1  148.52 23.4709   1
 -13   3   1 383.387 35.0799   1
 -12   3   1-18.9281 18.9281   1
 -11   3   1 134.815 33.3803   1
 -10   3   1 227.096 22.4938   1
  -9   3   1 1127.17 32.2348   1
  -8   3   1 255.923 26.0806   1
  -7   3   1 15.5317 10.8087   1
  -6   3   1 1265.67 36.4624   1
  -5   3   1 699.379 20.4656   1
  -4   3   1 796.966 17.1001   1
  -3   3   1 5191.11 87.7758   1
  -2   3   1 17.0729 6.79068   1
  -1   3   1 837.066 18.7229   1
   0   3   1 922.159 20.2253   1
   1   3   1 5096.22 86.5969   1
   2   3   1 562.051 21.4361   1
   3   3   1 1542.97 45.7565   1
   4   3   1  606.77 20.2126   1
   5   3   1 500.927 19.4374   1
   6   3   1 452.068 37.4861   1
   7   3   1 426.777 23.2472   1
   8   3   1 36.4232 20.3846   1
   9   3   1 233.086 19.9226   1
  10   3   1 79.9029 18.4841   1
  11   3   1-10.9037 19.4947   1
  12   3   1 427.774   50.42   1
  13   3   1  38.593 34.8114   1
  14   3   1 29.1082 31.8232   1
 -16   4   1-5.70235  27.173   1
 -15   4   1 28.8967 37.7038   1
 -14   4   1 100.254 23.3374   1
 -13   4   1 18.2061 21.0401   1
 -12   4   1 1022.39 37.4496   1
 -11   4   1 94.0173  18.988   1
 -10   4   1 331.165 21.8124   1
  -9   4   1 36.5233 18.1941   1
  -8   4   1  33.986 13.0604   1
  -7   4   1-323.075 323.075   1
  -6   4   1 2003.06 42.2341   1
  -5   4   1 3514.60 54.5828   1
  -4   4   1 5739.43 98.0686   1
  -3   4   1 450.294  17.475   1
  -2   4   1 505.126 14.7634   1
  -1   4   1 2278.21 65.4639   1
   0   4   1 3935.04 82.9557   1
   1   4   1 8857.03 148.904   1
   2   4   1 9327.99 544.489   1
   3   4   1 134.781 18.8271   1
   4   4   1 3047.97 56.4926   1
   5   4   1 3378.75 65.6428   1
   6   4   1 770.941 43.7983   1
   7   4   1 38.6608 15.0632   1
   8   4   1 20.3674 16.1477   1
   9   4   1 9.43514 19.2621   1
  10   4   1 70.7431 20.2709   1
  11   4   1 48.9231 21.2871   1
  12   4   1 593.955 40.7992   1
  13   4   1  150.83 38.5692   1
  14   4   1 22.4103 31.2123   1
 -16   5   1 37.3879 49.8477   1
 -15   5   1 14.3341 26.7238   1
 -14   5   1  109.88 36.8977   1
 -13   5   1 112.638  22.683   1
 -12   5   1 1624.87 45.3685   1
 -11   5   1 205.365 38.9863   1
 -10   5   1 6.98081 21.8008   1
  -9   5   1  3.9456  15.419   1
  -8   5   1 2381.70 49.4568   1
  -7   5   1 1001.92 27.9167   1
  -6   5   1 154.678 11.6064   1
  -5   5   1 2295.55 58.3053   1
  -4   5   1 478.163 17.9116   1
  -3   5   1 1304.62 28.3551   1
  -2   5   1 32.1836 11.4711   1
  -1   5   1 245.179 14.4448   1
   0   5   110859.00  181.99   1
   1   5   1 1564.16 32.8705   1
   2   5   1 102.622 26.4411   1
   3   5   1 6.18414 12.7579   1
   4   5   1 437.844 21.2568   1
   5   5   1 567.378 24.4558   1
   6   5   1 42.3601 15.2888   1
   7   5   1 419.222  24.082   1
   8   5   1  177.87 19.1921   1
   9   5   1 113.809 19.5963   1
  10   5   1 177.711 22.0719   1
  11   5   1 1035.89 51.2777   1
  12   5   1 454.689 29.1764   1
  13   5   1  18.475 29.8324   1
 -16   6   1 36.8479 31.5216   1
 -15   6   1 26.3719  23.655   1
 -14   6   1 468.065 44.1718   1
 -13   6   1 196.499 34.1691   1
 -12   6   1  232.35  40.061   1
 -11   6   1 167.308 26.3255   1
 -10   6   1 1554.10 41.6123   1
  -9   6   1 307.304  55.473   1
  -8   6   1 295.093 18.3805   1
  -7   6   1 5121.24 79.7874   1
  -6   6   1 188.926 27.2499   1
  -5   6   1 750.046 37.2102   1
  -4   6   1 172.083 16.8593   1
  -3   6   1 255.851 12.6075   1
  -2   6   1 1388.32 30.4182   1
  -1   6   1 68.7376 13.0534   1
   0   6   1 511.636 19.7836   1
   1   6   1 634.324  22.047   1
   2   6   1 1007.41 26.6986   1
   3   6   1 308.066 17.1493   1
   4   6   1 4.68963 13.4638   1
   5   6   1 1179.70 33.0695   1
   6   6   1 107.088 17.6122   1
   7   6   1 355.307 34.1584   1
   8   6   1 163.543 26.9946   1
   9   6   1 617.427 62.6709   1
  10   6   1 1516.51 50.8418   1
  11   6   1 538.181 32.6549   1
  12   6   1 406.134 27.4107   1
  13   6   1 108.408 30.5849   1
 -16   7   1 33.9478 30.8216   1
 -15   7   1 94.0407 24.6314   1
 -14   7   1 79.8541 37.6604   1
 -13   7   1 93.9765  23.031   1
 -12   7   1 825.729 54.2868   1
 -11   7   1 62.4445 25.1737   1
 -10   7   1 51.5726 32.8124   1
  -9   7   1 210.807 19.2714   1
  -8   7   1-10.8894 14.9782   1
  -7   7   1 3561.87 59.3399   1
  -6   7   1 807.939 34.0623   1
  -5   7   1 943.766 27.0951   1
  -4   7   1 1596.62 34.8066   1
  -3   7   1  20.554 10.9162   1
  -2   7   1 569.415  20.553   1
  -1   7   1 1944.49 39.7262   1
   0   7   1 1309.00 30.9478   1
   1   7   1 8277.31 141.724   1
   2   7   1 3831.27 70.6102   1
   3   7   1 539.863 30.8756   1
   4   7   1 112.761 16.9742   1
   5   7   1-1.77339 16.5551   1
   6   7   1 2.26309 17.7947   1
   7   7   1  342.70 23.7527   1
   8   7   1 1207.44 40.6792   1
   9   7   1 1797.97 53.3406   1
  10   7   1 333.288 26.1815   1
  11   7   1-6.51382 36.1858   1
  12   7   1 91.9684 22.7727   1
 -16   8   1-27.7633 28.5035   1
 -15   8   1 67.9932 23.8495   1
 -14   8   1 128.673 24.0425   1
 -13   8   1 386.727  26.559   1
 -12   8   1 34.1985 20.4586   1
 -11   8   1 45.3671 31.0186   1
 -10   8   1 3390.79 69.7937   1
  -9   8   1 535.566  29.856   1
  -8   8   1 2835.10 57.5933   1
  -7   8   1 124.481  17.106   1
  -6   8   1 387.648  27.011   1
  -5   8   1-12.8916 12.8916   1
  -4   8   1 771.503 27.4874   1
  -3   8   1  139.89  14.601   1
  -2   8   1 4332.99 78.3042   1
  -1   8   1  463.55  45.791   1
   0   8   1 1171.00  30.286   1
   1   8   1 2035.09 43.5692   1
   2   8   1-15.5652 15.5652   1
   3   8   1 282.819 19.9217   1
   4   8   1 156.759 19.9661   1
   5   8   1 134.495 19.4725   1
   6   8   1 496.917 31.1491   1
   7   8   1 26.7917  26.917   1
   8   8   1 2136.21 53.6596   1
   9   8   1 108.146  23.275   1
  10   8   1 39.1586 22.6836   1
  11   8   1-8.30332 22.1146   1
 -15   9   1 21.4905 24.0735   1
 -14   9   1 56.5031 23.1704   1
 -13   9   1 11.4489 21.8105   1
 -12   9   1  231.24 25.8217   1
 -11   9   1 178.931 25.0049   1
 -10   9   1 2181.52 53.1241   1
  -9   9   1  9.7411  24.189   1
  -8   9   1  872.45 29.5451   1
  -7   9   1  680.16 29.5515   1
  -6   9   1  137.59 20.7705   1
  -5   9   1 3442.73 57.4337   1
  -4   9   1 1096.71 31.8976   1
  -3   9   1 1179.68 32.2336   1
  -2   9   1 188.299 16.4282   1
  -1   9   1 37.3871 14.3781   1
   0   9   1 3120.53 61.3005   1
   1   9   1 314.827  21.115   1
   2   9   1 76.7167 16.8578   1
   3   9   1 13.1179 17.3838   1
   4   9   1 25.7023 19.6382   1
   5   9   1 48.6109 19.5615   1
   6   9   1-20.5508 20.5508   1
   7   9   1 788.355 39.9576   1
   8   9   1  535.30 32.8186   1
   9   9   1-0.32668 22.3528   1
  10   9   1 14.4633 21.8307   1
  11   9   1-6.28989 23.6151   1
 -15  10   1 78.1456 24.4111   1
 -14  10   1 34.2852 23.1695   1
 -13  10   1 4.09152 21.3069   1
 -12  10   1-0.49223 45.1712   1
 -11  10   1 928.689 52.5689   1
 -10  10   1 155.733 21.7144   1
  -9  10   1 -6.7669 17.5716   1
  -8  10   1 29.7936 16.2604   1
  -7  10   1 14.8755 17.1537   1
  -6  10   1 47.5116 14.3227   1
  -5  10   1 157.011 20.7628   1
  -4  10   1 1143.29 35.1597   1
  -3  10   1 7222.45 127.612   1
  -2  10   1 223.995  18.632   1
  -1  10   1-6.92104 15.3435   1
   0  10   1 166.352 20.5852   1
   1  10   1 82.5127 24.1236   1
   2  10   1 191.617 22.0016   1
   3  10   1 47.3318 18.9955   1
   4  10   1 571.143 30.7082   1
   5  10   1 159.887 36.9511   1
   6  10   1 23.1797 25.2917   1
   7  10   1 170.837 26.3799   1
   8  10   1 30.5087 22.0125   1
   9  10   1 104.655 27.1443   1
  10  10   1 23.2775 31.0571   1
 -14  11   1-12.1494 23.3537   1
 -13  11   1 0.51019  25.268   1
 -12  11   1 142.445 23.4654   1
 -11  11   1 241.836 24.3418   1
 -10  11   1 3.26445 29.5079   1
  -9  11   1 678.651  30.887   1
  -8  11   1 574.792 45.0136   1
  -7  11   1 87.2666 20.3951   1
  -6  11   1 244.154 21.2793   1
  -5  11   1 1044.76 36.1054   1
  -4  11   1 148.156 21.8016   1
  -3  11   1  111.51 17.9939   1
  -2  11   1 15.2019 16.4791   1
  -1  11   1 3.82908 16.8355   1
   0  11   1 18.0345 26.0707   1
   1  11   1 440.052 26.1689   1
   2  11   1 53.1246 18.9595   1
   3  11   1 77.0483 36.8638   1
   4  11   1 113.925 30.1428   1
   5  11   1 479.559 28.3059   1
   6  11   1 207.809 27.7284   1
   7  11   1 112.087 23.2458   1
   8  11   1 39.5241 25.0881   1
   9  11   1-24.5829 28.8338   1
 -14  12   1-1.51182 27.8342   1
 -13  12   1 6.41887 23.2881   1
 -12  12   1 47.0047 21.8139   1
 -11  12   1-20.7182 20.7182   1
 -10  12   1-1.80464 26.2686   1
  -9  12   1 52.7893 23.0725   1
  -8  12   1 974.888 65.1406   1
  -7  12   1  280.37 23.4015   1
  -6  12   1 525.854 54.6091   1
  -5  12   1 -10.286 18.4424   1
  -4  12   1 15.7107  25.025   1
  -3  12   1  78.814 22.4543   1
  -2  12   1 26.0349 18.3948   1
  -1  12   1 378.678 39.6992   1
   0  12   1 123.446 26.9032   1
   1  12   1 128.258 20.2822   1
   2  12   1 513.933 50.5291   1
   3  12   1  177.37 21.9349   1
   4  12   1 188.146  50.431   1
   5  12   1 5.44935 31.2062   1
   6  12   1 134.022 55.0126   1
   7  12   1 6.56407 44.2981   1
   8  12   1-14.7976  29.569   1
 -13  13   1-30.1264  33.489   1
 -12  13   1 1.56418 28.0757   1
 -11  13   1 11.8422 18.8927   1
 -10  13   1-19.0549 19.0549   1
  -9  13   1 112.872 20.9774   1
  -8  13   1 25.7619 22.8304   1
  -7  13   1 21.4334 21.6642   1
  -6  13   1 68.9724 21.4427   1
  -5  13   1 357.547 25.1484   1
  -4  13   1-23.1301 23.1301   1
  -3  13   1-6.74461 19.1842   1
  -2  13   1 103.584 21.0068   1
  -1  13   1 12.7466 22.3956   1
   0  13   1 168.257 22.4412   1
   1  13   1 16.3804 19.8008   1
   2  13   1 466.317 39.4611   1
   3  13   1 152.097 35.4959   1
   4  13   1-7.72126 30.7846   1
   5  13   1 198.583 36.1457   1
   6  13   1 76.4275 32.5171   1
 -12  14   1 60.3827 40.1097   1
 -11  14   1-0.68213 59.5045   1
 -10  14   1 55.1398 24.4436   1
  -9  14   1 56.4252 20.6532   1
  -8  14   1-6.17528 21.0652   1
  -7  14   1-20.6816 20.6816   1
  -6  14   1 617.063 34.1313   1
  -5  14   1 315.851 37.6114   1
  -4  14   1 204.815 23.4999   1
  -3  14   1-8.13966 19.8116   1
  -2  14   1 80.5306 21.0473   1
  -1  14   1-5.60508 19.9623   1
   0  14   1 8.22253 29.5273   1
   1  14   1 367.655 27.4811   1
   2  14   1 815.373 56.0763   1
   3  14   1 112.541 34.2169   1
   4  14   1 6.14515  31.739   1
   5  14   1 3.62178 30.9627   1
 -10  15   1-5.36167 28.6102   1
  -9  15   1-4.63043 20.6018   1
  -8  15   1-6.12836 24.6896   1
  -7  15   1 125.399 22.6372   1
  -6  15   1 46.6971 21.1577   1
  -5  15   1 158.896 22.8138   1
  -4  15   1 63.5279 21.9442   1
  -3  15   1 34.5102 21.0725   1
  -2  15   1-18.3391 20.6885   1
  -1  15   1-27.7137 27.7137   1
   0  15   1 288.779 27.7298   1
   1  15   1 183.301 34.7975   1
   2  15   1 1.30445 31.7169   1
   3  15   1 10.0776 31.3763   1
  -8  16   1 31.3395 32.2203   1
  -7  16   1 26.0189 20.8205   1
  -6  16   1 28.8331 26.8396   1
  -5  16   1 64.5614 21.2058   1
  -4  16   1  17.425  20.772   1
  -3  16   1 112.321 40.1521   1
  -2  16   1 8.92649 41.5733   1
  -1  16   1 239.833 34.8814   1
   0  16   1 139.005 33.4171   1
   1 -17   2 160.531 35.2959   1
   2 -17   2 140.711 33.4072   1
   3 -17   2 88.2108 32.1758   1
   4 -17   2 93.1403 31.6125   1
   5 -17   2 525.224 31.1358   1
   6 -17   2 95.7175 38.1477   1
  -2 -16   2  15.979 33.6142   1
  -1 -16   2 209.653 38.1386   1
   0 -16   2 142.951 43.3678   1
   1 -16   2 2.36586 30.4027   1
   2 -16   2-15.1346 29.0663   1
   3 -16   2 171.899   28.21   1
   4 -16   2 554.834 52.7653   1
   5 -16   2 19.7486 39.4195   1
   6 -16   2 32.1646 22.2913   1
   7 -16   2 67.0938 23.9876   1
   8 -16   2 22.4565 24.9404   1
   9 -16   2 12.2914  58.281   1
  -4 -15   2 2.43077 33.1052   1
  -3 -15   2 350.267 40.2547   1
  -2 -15   2 50.7591 34.4814   1
  -1 -15   2 258.126 37.1955   1
   0 -15   2-0.67578 45.7277   1
   1 -15   2 36.4099 30.3056   1
   2 -15   2 92.1865 30.4344   1
   3 -15   2 664.334 37.0905   1
   4 -15   2 330.383  25.658   1
   5 -15   2 115.967 22.8493   1
   6 -15   2 61.9237 22.4419   1
   7 -15   2-21.8175 22.1398   1
   8 -15   2 11.7315 23.5586   1
   9 -15   2-20.6126 31.3439   1
  10 -15   2 5.19513 22.4063   1
  11 -15   2 427.954 30.2153   1
  -6 -14   2 76.0901  38.656   1
  -5 -14   2 0.75502  41.439   1
  -4 -14   2-29.6503 32.1588   1
  -3 -14   2 6.99268 32.6941   1
  -2 -14   2 260.025 40.7076   1
  -1 -14   2  67.965 31.1685   1
   0 -14   2 183.263 32.3665   1
   1 -14   2 426.482 37.0598   1
   2 -14   2 335.778 24.4471   1
   3 -14   2  392.82 31.5511   1
   4 -14   2 253.216 42.1491   1
   5 -14   2 308.192 29.0616   1
   6 -14   2-26.6313 26.6313   1
   7 -14   2 1593.34 66.2749   1
   8 -14   2 36.0681 19.8542   1
   9 -14   2 240.269   21.68   1
  10 -14   2 32.6976 37.7396   1
  11 -14   2-22.3636 22.8908   1
  12 -14   2  269.38 42.2334   1
  -8 -13   2 22.2823 32.6142   1
  -7 -13   2 101.222 53.0536   1
  -6 -13   2 45.3277 33.3411   1
  -5 -13   2 36.1974 32.7442   1
  -4 -13   2  872.69 55.9146   1
  -3 -13   2 7.55404 30.9852   1
  -2 -13   2 17.2696 31.9148   1
  -1 -13   2 547.127 39.4291   1
   0 -13   2 452.017 47.2135   1
   1 -13   2 1986.12 65.9376   1
   2 -13   2  251.30 22.1086   1
   3 -13   2 329.913 24.3045   1
   4 -13   2 107.181 21.1964   1
   5 -13   2 74.2442 22.2069   1
   6 -13   2 107.159 21.5079   1
   7 -13   2 651.534  30.547   1
   8 -13   2 15.2344 22.7563   1
   9 -13   2 229.817 39.4473   1
  10 -13   2 4.48434 21.8455   1
  11 -13   2 22.7903 23.1542   1
  12 -13   2 45.0242 47.1992   1
  13 -13   2 133.259 30.5085   1
  -9 -12   2 90.2074 36.8516   1
  -8 -12   2 1.88926 31.8895   1
  -7 -12   2 447.288 60.7734   1
  -6 -12   2  477.28  41.357   1
  -5 -12   2 67.6471  69.671   1
  -4 -12   2-47.6068 47.6068   1
  -3 -12   2 57.2561  44.576   1
  -2 -12   2 171.566 29.5745   1
  -1 -12   2 71.1413 40.8646   1
   0 -12   2-14.2218 23.8607   1
   1 -12   2 590.715 39.8401   1
   2 -12   2 7.80202 16.9009   1
   3 -12   2 197.555   20.62   1
   4 -12   2 80.3242 19.6563   1
   5 -12   2-23.5977 23.5977   1
   6 -12   2 563.474 27.4896   1
   7 -12   2 10.1002 20.1592   1
   8 -12   2 577.441 32.5119   1
   9 -12   2-11.2379 21.6059   1
  10 -12   2 45.7999 30.3669   1
  11 -12   2-5.80176 22.6545   1
  12 -12   2 6.05263 23.8507   1
  13 -12   2 59.7373 38.2411   1
  14 -12   2 64.1087 24.7368   1
 -10 -11   2 102.828 56.3184   1
  -9 -11   2 34.2139 32.1812   1
  -8 -11   2 124.355 33.5698   1
  -7 -11   2 152.991 33.4903   1
  -6 -11   2 8.62206  36.198   1
  -5 -11   2 15.7945 44.0368   1
  -4 -11   2  129.31 29.5215   1
  -3 -11   2 21.0448 26.8005   1
  -2 -11   2 329.127 42.9055   1
  -1 -11   2 8.66212 22.5465   1
   0 -11   2 522.432 36.2758   1
   1 -11   2 565.271 31.0217   1
   2 -11   2 649.525 47.1858   1
   3 -11   2 511.105 30.3001   1
   4 -11   2 3002.76 140.245   1
   5 -11   2 1612.77 46.7924   1
   6 -11   2 5.89573 19.5523   1
   7 -11   2 664.947 33.0171   1
   8 -11   2 350.555 25.1546   1
   9 -11   2-17.9686 17.9686   1
  10 -11   2 197.148 21.4341   1
  11 -11   2 468.932 33.7935   1
  12 -11   2 42.9395 23.2934   1
  13 -11   2 132.717 24.8056   1
  14 -11   2 107.441 26.0739   1
 -11 -10   2 19.6061 43.4211   1
 -10 -10   2 74.5601 35.4712   1
  -9 -10   2 100.038 32.8756   1
  -8 -10   2-17.0284 29.1445   1
  -7 -10   2 607.593  44.062   1
  -6 -10   2 1544.93 59.3022   1
  -5 -10   2 309.047 31.4659   1
  -4 -10   2 252.219 29.2421   1
  -3 -10   2 275.336  53.311   1
  -2 -10   2 1976.88 58.6354   1
  -1 -10   2 446.727 29.1243   1
   0 -10   2 330.221 40.8042   1
   1 -10   2 880.868 60.2004   1
   2 -10   2 1406.17 49.4587   1
   3 -10   2 1429.68 37.0949   1
   5 -10   2 1434.94   39.01   1
   6 -10   2 192.433 21.5228   1
   7 -10   2 425.167 32.5556   1
   8 -10   2 654.293 38.6035   1
   9 -10   2 38.0929  18.174   1
  10 -10   2 92.5177 21.8634   1
  11 -10   2 791.362 37.4719   1
  12 -10   2 22.6489 22.3816   1
  13 -10   2 44.5545 23.6603   1
  14 -10   2  223.59 27.6642   1
  15 -10   2 33.2127 35.3574   1
 -12  -9   2 106.444 37.7486   1
 -11  -9   2 21.7065 34.5524   1
 -10  -9   2 48.3728 30.9578   1
  -9  -9   2-4.92502 20.4342   1
  -8  -9   2 844.564 50.4656   1
  -7  -9   2  312.24 32.2494   1
  -6  -9   2 106.131 26.2869   1
  -5  -9   2 97.5157 26.5072   1
  -4  -9   2 426.786 29.8318   1
  -3  -9   2 1162.79 43.4807   1
  -2  -9   2-12.6741 19.7899   1
  -1  -9   2 1467.47  46.134   1
   0  -9   2 93.1194 23.8374   1
   1  -9   2 2148.72 56.7661   1
   2  -9   2 4150.87 76.3532   1
   3  -9   2 841.604 23.5847   1
   4  -9   2 932.698 29.5587   1
   5  -9   2 3725.27 71.0108   1
   6  -9   2 3310.02  65.403   1
   7  -9   2 82.4909 18.0798   1
   8  -9   2 78.8733 19.4808   1
   9  -9   2 20.6134 16.6098   1
  10  -9   2 50.9673 21.4695   1
  11  -9   2 5.86369 23.4548   1
  12  -9   2 11.4053 22.6366   1
  13  -9   2 275.913 25.4732   1
  14  -9   2 220.225 42.0575   1
  15  -9   2-18.1409 38.6525   1
 -12  -8   2-4.80146 37.4712   1
 -11  -8   2 83.9901 41.4641   1
 -10  -8   2 54.9239 26.8474   1
  -9  -8   2 211.543 32.7189   1
  -8  -8   2 445.872 27.8898   1
  -7  -8   2  183.44 37.4284   1
  -6  -8   2-15.7203 21.8943   1
  -5  -8   2 336.567 27.3462   1
  -4  -8   2 1065.51 41.7615   1
  -3  -8   2 95.7355 18.4889   1
  -2  -8   2 619.529 30.1434   1
  -1  -8   2 3046.56 72.5254   1
   0  -8   2 790.644 43.3911   1
   1  -8   2 1035.18 44.9807   1
   2  -8   2 343.321 23.0455   1
   3  -8   2 98.2574 13.2085   1
   4  -8   2 84.5995 13.7973   1
   5  -8   2 11.8503  13.366   1
   6  -8   2 1436.75 38.8601   1
   7  -8   2 31.6166  25.219   1
   8  -8   2 343.084 18.4587   1
   9  -8   2 106.745 21.7571   1
  10  -8   2 173.554 20.8257   1
  11  -8   2 1370.53 48.5601   1
  12  -8   2 39.4024 21.1189   1
  13  -8   2  822.82 36.4767   1
  14  -8   2 151.518 41.9581   1
  15  -8   2-25.3391 28.4924   1
 -13  -7   2 69.3781 22.5168   1
 -12  -7   2-17.5696 21.1381   1
 -11  -7   2 180.713 34.5861   1
 -10  -7   2 6.71574 34.6606   1
  -9  -7   2 766.159 34.5862   1
  -8  -7   2 102.571 19.6096   1
  -7  -7   2-16.8932 16.8932   1
  -6  -7   2-22.0332 22.0332   1
  -5  -7   2 8.40721 18.5489   1
  -4  -7   2 18.6204 16.8605   1
  -3  -7   2 146.707 21.1086   1
  -2  -7   2 484.531 25.9373   1
  -1  -7   2 751.991 882.055   1
   0  -7   2 1756.19 64.0163   1
   1  -7   2 1352.44 45.0095   1
   2  -7   2 754.514 40.7079   1
   3  -7   2 368.543 17.9381   1
   4  -7   2 340.364 18.8253   1
   5  -7   2 387.466 29.8711   1
   6  -7   2-13.0512 13.0512   1
   7  -7   2 495.752 24.4664   1
   8  -7   2 262.386 16.3597   1
   9  -7   2 130.487 21.7376   1
  10  -7   2 51.9248  18.371   1
  11  -7   2 585.213 30.4962   1
  12  -7   2 304.934 23.4079   1
  13  -7   2 74.3332 34.8022   1
  14  -7   2 9.92821 29.6377   1
  15  -7   2 13.2034 28.1602   1
 -14  -6   2 34.7347  38.312   1
 -13  -6   2 58.9669  23.217   1
 -12  -6   2-21.3584 21.3584   1
 -11  -6   2-8.14036 23.9487   1
 -10  -6   2 323.078 27.6531   1
  -9  -6   2 53.5545 19.3397   1
  -8  -6   2 22.0657 19.5276   1
  -7  -6   2 12.9449 15.6555   1
  -6  -6   2 965.167 32.8193   1
  -5  -6   2 75.6075 23.2014   1
  -4  -6   2 3245.54 75.3192   1
  -3  -6   2 25.0409 22.8261   1
  -2  -6   211009.00 226.858   1
   0  -6   2 1206.76 34.8345   1
   1  -6   2 302.054 19.5852   1
   2  -6   2 3119.58 56.2535   1
   3  -6   2 5945.14 102.084   1
   4  -6   2 866.952   23.59   1
   5  -6   2 2847.58 53.6749   1
   6  -6   2 1038.40 28.1236   1
   7  -6   2 18.5206 11.4265   1
   8  -6   2 1550.07  37.773   1
   9  -6   2 8.39978 16.5616   1
  10  -6   2 294.596  22.223   1
  11  -6   2 24.7111 17.2856   1
  12  -6   2  251.48 33.5512   1
  13  -6   2 65.0825 29.2303   1
  14  -6   2-16.4387 29.5915   1
  15  -6   2  250.39 31.0349   1
  16  -6   2 119.874 37.2136   1
 -14  -5   2 25.1103 27.2581   1
 -13  -5   2-18.8453 22.1704   1
 -12  -5   2 6.84402 21.8891   1
 -11  -5   2  16.834  20.442   1
 -10  -5   2 9.85204 27.5898   1
  -9  -5   2-5.29786 17.8906   1
  -8  -5   2 61.2484 19.8928   1
  -7  -5   2 1084.42 65.1361   1
  -6  -5   2 215.318 17.9474   1
  -5  -5   2 2392.90 46.5904   1
  -4  -5   2 1412.86  548.06   1
  -3  -5   210571.30 217.981   1
  -2  -5   2 8007.76 218.231   1
  -1  -5   2 398.486 33.2014   1
   0  -5   2 3943.86 85.9042   1
   1  -5   2 505.846 31.0353   1
   2  -5   2 269.276 30.5288   1
   3  -5   2 4934.59 105.516   1
   4  -5   2 341.972 16.1848   1
   5  -5   2 7258.54 124.659   1
   6  -5   2 719.405 22.9957   1
   7  -5   2 175.393 19.4449   1
   8  -5   2 1834.74 120.047   1
   9  -5   2 3952.97 90.3045   1
  10  -5   2 351.257 26.9096   1
  11  -5   2 31.9969 17.2706   1
  12  -5   2 143.909  29.368   1
  13  -5   2 9.30972 27.1162   1
  14  -5   2 38.9276 31.4716   1
  15  -5   2 381.524 40.7188   1
  16  -5   2 24.0062 35.2175   1
 -15  -4   2 70.0698 30.4799   1
 -14  -4   2 196.211 27.0155   1
 -13  -4   2 319.676 26.4265   1
 -12  -4   2-12.9694 22.3908   1
 -11  -4   2 732.469 35.3392   1
 -10  -4   2 807.414 34.7975   1
  -9  -4   2 179.736 19.3457   1
  -8  -4   2 93.4369 17.2745   1
  -7  -4   2 993.283 28.7519   1
  -6  -4   2 555.411 35.3196   1
  -5  -4   2 426.351 45.9696   1
  -4  -4   2 5433.65 93.4925   1
  -3  -4   250781.80 1018.70   1
  -2  -4   2 2570.84 86.6624   1
  -1  -4   2 1083.79  28.969   1
   0  -4   2 875.924 36.8556   1
   1  -4   2 4.49703 13.1678   1
   2  -4   2 1509.68 29.2117   1
   3  -4   2 1343.41 27.4678   1
   4  -4   2 4544.61 81.7677   1
   5  -4   2 1949.86  48.284   1
   6  -4   2  68.484 10.5298   1
   7  -4   2 151.758 13.1897   1
   8  -4   2  131.05 13.5878   1
   9  -4   2 798.375 27.9059   1
  10  -4   2 21.4551  17.362   1
  11  -4   2  439.45 31.8117   1
  12  -4   2 1346.68 45.6302   1
  13  -4   2 3.60321 41.7331   1
  14  -4   2 62.2844 33.2626   1
  15  -4   2  35.279 34.6477   1
  16  -4   2 2.62956 58.1098   1
 -15  -3   2 196.664 34.1002   1
 -14  -3   2 19.0368 47.9086   1
 -13  -3   2 30.1289 21.9058   1
 -12  -3   2  19.371 23.4934   1
 -11  -3   2 1781.22 46.3913   1
 -10  -3   2 473.807 27.6743   1
  -9  -3   2  590.00 27.7574   1
  -8  -3   2 135.249 27.3923   1
  -6  -3   2-3.97324 19.9681   1
  -5  -3   2 1154.61 31.4782   1
  -4  -3   2 8315.84 493.375   1
  -3  -3   2 2339.36 43.0987   1
  -2  -3   2 7059.34 145.063   1
  -1  -3   2 308.045 28.6714   1
   0  -3   2 3518.00 73.9525   1
   1  -3   2 8.39748 6.85528   1
   2  -3   2 614.442 15.4538   1
   3  -3   2 2245.66 40.6925   1
   4  -3   218875.00  458.46   1
   5  -3   2 8062.27 146.913   1
   6  -3   2 9.85796 8.97833   1
   7  -3   2 125.731 11.2831   1
   8  -3   2 495.961 29.7745   1
   9  -3   2 25.6648 25.5304   1
  10  -3   2 119.842 22.3396   1
  11  -3   2 264.225 31.9261   1
  12  -3   2 4.90617 22.5884   1
  13  -3   2 102.706 43.0926   1
  14  -3   2 38.3359 32.6216   1
  15  -3   2 24.2666 48.2134   1
  16  -3   2  25.254 34.4449   1
 -15  -2   2  233.90 35.0742   1
 -14  -2   2 68.6436 23.3835   1
 -13  -2   2 32.8206 25.0757   1
 -12  -2   2 49.0168 24.4933   1
 -11  -2   2 214.281 22.7132   1
 -10  -2   2 147.307 17.1011   1
  -9  -2   2 13.2312  13.811   1
  -8  -2   2 102.924 21.9289   1
  -7  -2   2 1668.80 36.4487   1
  -6  -2   2 2118.00 43.5939   1
  -5  -2   2 297.792 29.1404   1
  -4  -2   2 5389.64 92.3814   1
  -3  -2   2 9017.56 149.691   1
  -2  -2   211160.70 225.888   1
  -1  -2   2 601.668 18.1506   1
   0  -2   2 254.726 15.9922   1
   1  -2   2 1799.91 31.7018   1
   2  -2   219691.70 322.722   1
   3  -2   2 492.554 20.3277   1
   4  -2   2 2269.05 74.2953   1
   5  -2   2 37.5033 13.2518   1
   6  -2   2 1256.27 36.7266   1
   7  -2   2 341.745 25.0886   1
   8  -2   2 1.49378 15.2572   1
   9  -2   2 218.983 27.3535   1
  10  -2   2 1399.14  43.359   1
  11  -2   2 253.372 24.2895   1
  12  -2   2-14.6318 26.7398   1
  13  -2   2 87.2034 35.9147   1
  14  -2   2-24.6252  31.314   1
  15  -2   2 -28.467 33.1761   1
  16  -2   2 86.4722 35.7633   1
 -16  -1   2   58.75 32.8207   1
 -15  -1   2 166.351 25.4753   1
 -14  -1   2 80.5628 36.6962   1
 -13  -1   2 847.235  41.238   1
 -12  -1   2 74.2885  20.727   1
 -11  -1   2 -4.6893 16.6434   1
 -10  -1   2 491.897 26.6106   1
  -9  -1   2 1171.90 33.9085   1
  -8  -1   2 349.859 19.8513   1
  -7  -1   2 1567.75 34.4284   1
  -6  -1   2 1742.27 73.5563   1
  -5  -1   215197.40  251.52   1
  -4  -1   2 1943.99 36.4552   1
  -3  -1   2 4002.70 68.1394   1
  -2  -1   2 1925.41 34.0098   1
  -1  -1   2 331.949 11.5647   1
   1  -1   2 7257.72 195.033   1
   2  -1   216480.60 331.577   1
   3  -1   2  489.52 29.4542   1
   4  -1   2 2057.14 39.6663   1
   5  -1   2 5168.18 90.0941   1
   6  -1   2 10.1143 11.5664   1
   7  -1   2 429.441 21.8691   1
   8  -1   2 1319.98 35.5079   1
   9  -1   2 675.876 45.6925   1
  10  -1   2 1739.48 56.3684   1
  11  -1   2 673.654 43.7782   1
  12  -1   2 78.7179 28.3773   1
  13  -1   2 266.016 96.0865   1
  14  -1   2-30.3462 31.3978   1
  15  -1   2 25.1209 56.4078   1
 -16   0   2  116.56 43.1453   1
 -15   0   2 72.3463 30.7411   1
 -14   0   2 441.105 29.9883   1
 -13   0   2 327.185 26.7971   1
 -12   0   2 194.495 22.7676   1
 -11   0   2-11.1002 18.7058   1
  -9   0   2 459.137 47.1341   1
  -8   0   2 1657.41 51.1392   1
  -7   0   2 6363.14 109.676   1
  -6   0   2 3457.05 899.777   1
  -5   0   215144.50  251.38   1
  -4   0   2 3441.73 108.379   1
  -3   0   2 1674.98 30.8392   1
  -2   0   2 138.342 12.6781   1
  -1   0   2 128.522 13.5708   1
   0   0   2 5248.81 150.921   1
   1   0   2 6032.97 100.103   1
   2   0   2 1718.24 93.2285   1
   3   0   2 28.3126 15.5509   1
   4   0   2 2369.90 54.6146   1
   5   0   2 263.373 17.6708   1
   6   0   2 166.002 12.5887   1
   7   0   2 282.902 20.5112   1
   8   0   2 2634.86 53.4996   1
   9   0   2 4193.98 98.4147   1
  10   0   2 83.8515   24.84   1
  11   0   2-7.47177 25.1332   1
  12   0   2 -26.753  26.753   1
  13   0   2 20.0016 42.1417   1
  14   0   2 41.1216 32.4834   1
  15   0   2 -31.797  31.797   1
 -16   1   2 59.5086 33.4051   1
 -15   1   2-2.94834 27.5688   1
 -14   1   2 394.467 30.7657   1
 -13   1   2 15.3039 21.9034   1
 -12   1   2 63.9671 20.8472   1
 -11   1   2 1010.80  36.361   1
 -10   1   2 234.781 19.7346   1
  -9   1   2 1406.30 35.6931   1
  -8   1   2 373.307 28.8115   1
  -7   1   2 273.636 16.4716   1
  -6   1   2 648.027 377.008   1
  -5   1   2 3119.64 55.7796   1
  -4   1   2 860.789 47.4146   1
  -3   1   2 90.1678 15.4968   1
  -2   1   2 81.9671 14.2518   1
  -1   1   2 359.185 14.0108   1
   0   1   2 9999.16 164.738   1
   1   1   2 2444.06  42.747   1
   2   1   2 578.418  15.387   1
   3   1   2 1886.72 35.7317   1
   4   1   2 4567.57 78.8698   1
   5   1   2 265.999 17.6253   1
   6   1   2 343.529 22.4111   1
   7   1   2 194.812 14.2597   1
   8   1   2 217.115 21.3715   1
   9   1   2 2101.55 75.5773   1
  10   1   2  212.08 22.5538   1
  11   1   2 103.073 26.9903   1
  12   1   2 11.1869 27.9274   1
  13   1   2 26.2553 54.6448   1
  14   1   2  -19.57  45.505   1
  15   1   2-2.60447 60.6262   1
 -16   2   2 35.9328 27.9327   1
 -15   2   2  47.135 24.7472   1
 -14   2   2 90.4812 25.7355   1
 -13   2   2 11.1285 21.0576   1
 -12   2   2 21.8619 29.4221   1
 -11   2   2 617.285 31.3567   1
 -10   2   2 207.625 21.1915   1
  -9   2   2 174.441 18.8388   1
  -8   2   2 385.182 20.3137   1
  -7   2   2 3669.65 66.6394   1
  -6   2   2 751.784 21.7275   1
  -5   2   2 1866.94 36.2227   1
  -4   2   2 127.278 9.62722   1
  -3   2   2 357.914 17.4839   1
  -2   2   2 2227.62  49.295   1
  -1   2   222778.00 457.802   1
   0   2   2 3483.95 59.8408   1
   1   2   2 2283.84 41.0981   1
   2   2   2 3058.51  119.18   1
   3   2   2 2451.50 53.6906   1
   4   2   2 270.269 37.5994   1
   5   2   2 626.109 20.0698   1
   6   2   2 263.635 35.6227   1
   7   2   2 482.687 23.8841   1
   8   2   2 1250.94 37.2945   1
   9   2   2 1113.70  32.851   1
  10   2   2 224.929 19.4979   1
  11   2   2 606.958 28.1328   1
  12   2   2 271.424 97.1932   1
  13   2   2-9.67684 30.7433   1
  14   2   2 107.268 33.4258   1
 -16   3   2 13.6029 27.1804   1
 -15   3   2-1.40328 24.0267   1
 -14   3   2-24.9142 24.9142   1
 -13   3   2 3.26624 21.4611   1
 -12   3   2 75.2396 20.5025   1
 -11   3   2 77.2847 22.3105   1
 -10   3   2 37.4087   34.48   1
  -9   3   2 1.91544 29.7934   1
  -8   3   2 233.241 18.7215   1
  -7   3   2  151.25 17.7857   1
  -6   3   2 199.331 12.4759   1
  -5   3   2 788.057 21.2967   1
  -4   3   2 5902.54 101.899   1
  -3   3   213519.90 274.587   1
  -2   3   2 -1.4419 10.6778   1
  -1   3   215892.00 261.517   1
   0   3   2 1442.52 28.4489   1
   1   3   2 54.7548 9.10579   1
   2   3   2 2062.37 54.8326   1
   3   3   2 5472.74 94.4843   1
   4   3   2 34.7993 11.4051   1
   5   3   2 165.782  13.427   1
   6   3   2 3350.79 62.5885   1
   7   3   2 4832.00 87.4986   1
   8   3   2  85.368 18.1523   1
   9   3   2 1480.46 39.9782   1
  10   3   2  100.94 19.1633   1
  11   3   2 371.862 25.0588   1
  12   3   2  449.26 38.0321   1
  13   3   2 118.342 33.4627   1
  14   3   2 271.592 35.8362   1
 -16   4   2 28.1093 50.9508   1
 -15   4   2 64.5626 23.5042   1
 -14   4   2  22.265 23.0451   1
 -13   4   2 105.095 23.0018   1
 -12   4   2 840.745 36.1698   1
 -11   4   2 92.4379 19.7656   1
 -10   4   2 87.1232 18.0055   1
  -9   4   2 684.539 26.8867   1
  -8   4   2 937.045 28.0871   1
  -7   4   2 3255.04 70.2501   1
  -6   4   2 1505.24 32.5104   1
  -5   4   2 3073.55 48.8689   1
  -4   4   2 30.1853  13.708   1
  -3   4   2 2154.75 51.2259   1
  -2   4   2 947.929 38.9442   1
  -1   4   2 422.829 23.1067   1
   0   4   2 7957.72 133.781   1
   1   4   2 101.764  34.545   1
   2   4   2 3722.71 81.3019   1
   3   4   2 691.892 36.2199   1
   4   4   2 2953.08 55.6826   1
   5   4   2 638.927 23.9263   1
   6   4   2 598.416 25.9562   1
   7   4   2  77.689 23.6569   1
   8   4   2 169.486 19.0045   1
   9   4   2 35.4658 18.1142   1
  10   4   2 371.851 36.2479   1
  11   4   2 827.833 36.5783   1
  12   4   2 172.703 23.3098   1
  13   4   2 312.972 36.1951   1
  14   4   2 51.5555 31.9016   1
 -16   5   2 125.795 41.9963   1
 -15   5   2 34.6608 23.5672   1
 -14   5   2 157.933 31.3738   1
 -13   5   2 768.979 37.3954   1
 -12   5   2 322.386 24.6158   1
 -11   5   2 700.913 38.8221   1
 -10   5   2 258.766 23.2449   1
  -9   5   2 1191.84 39.1157   1
  -8   5   2-7.61059 16.5898   1
  -7   5   2 4195.77 76.6474   1
  -6   5   2 1588.78 30.5397   1
  -5   5   2 1929.25 33.9701   1
  -4   5   2 249.676 13.7161   1
  -3   5   2 23.6808 12.7991   1
  -2   5   2 1232.69 27.2769   1
  -1   5   2 823.977 22.8085   1
   0   5   2 270.843 23.5817   1
   1   5   2 474.137 22.8585   1
   2   5   2 379.557 29.1791   1
   3   5   2 62.9819 13.1029   1
   4   5   2 3354.76 63.0478   1
   5   5   2 442.048 28.3898   1
   6   5   2 171.273  17.694   1
   7   5   2 1298.37 37.0105   1
   8   5   2  403.92 24.7473   1
   9   5   2-18.6941 18.6941   1
  10   5   2 29.4782 43.5804   1
  11   5   2 109.025 28.2831   1
  12   5   2 45.6292 30.3721   1
  13   5   2 66.7734 30.6229   1
 -16   6   2 15.6589 26.8427   1
 -15   6   2 8.86857  30.612   1
 -14   6   2 274.754 26.5181   1
 -13   6   2 964.819 45.4085   1
 -12   6   2 681.852 34.1343   1
 -11   6   2 676.073 39.6316   1
 -10   6   2 44.2494 17.9264   1
  -9   6   2 1412.50 38.1049   1
  -8   6   2 133.927 15.8067   1
  -7   6   2 43.8285 13.8227   1
  -6   6   2 3805.79 61.1699   1
  -5   6   2 1728.97 36.7496   1
  -4   6   2 6184.93 106.883   1
  -3   6   2 1648.85 42.3089   1
  -2   6   2 772.942 22.1969   1
  -1   6   2 250.203 13.7239   1
   0   6   2 800.916 28.3882   1
   1   6   2-3.39494 11.4592   1
   2   6   2  655.68 23.9254   1
   3   6   2 353.619   19.78   1
   4   6   2 3180.00 78.3347   1
   5   6   2 132.833 17.8272   1
   6   6   2 116.174 23.2945   1
   7   6   2 503.181 27.6845   1
   8   6   2 21.0024 19.2721   1
   9   6   2 437.984 29.0829   1
  10   6   2 7.09786 27.3111   1
  11   6   2 79.9871 22.8826   1
  12   6   2 127.844 35.6922   1
 -16   7   2 17.3847 28.3257   1
 -15   7   2 14.6674 23.9774   1
 -14   7   2  352.94 32.7596   1
 -13   7   2 1094.09 90.9596   1
 -12   7   2 190.266 30.2753   1
 -11   7   2 324.384 26.6625   1
 -10   7   2 1523.39 41.4616   1
  -9   7   2 380.325 28.5468   1
  -8   7   2 739.833 28.8438   1
  -7   7   2 501.102 24.1205   1
  -6   7   2 369.028 19.7097   1
  -5   7   2 2503.54 52.7421   1
  -4   7   2 2121.42 45.8602   1
  -3   7   2 27.3394  12.385   1
  -2   7   2 4190.27 75.6239   1
  -1   7   2 4046.48 73.2731   1
   0   7   2 1433.86 37.0527   1
   1   7   2 348.362 20.2974   1
   2   7   2 44.8469 14.5096   1
   3   7   2 637.395  30.289   1
   4   7   2 728.134 28.9565   1
   5   7   2 736.527 32.9055   1
   6   7   2 923.903 34.6679   1
   7   7   2 345.417 34.5542   1
   8   7   2 1572.70 46.0345   1
   9   7   2 514.282 30.3078   1
  10   7   2-9.15068 28.5525   1
  11   7   2 54.8236 37.8165   1
  12   7   2 32.4541 37.6105   1
 -16   8   2 35.8169 24.4262   1
 -15   8   2 4.03705 22.5868   1
 -14   8   2 21.5669 22.6309   1
 -13   8   2 229.275 25.2048   1
 -12   8   2-11.3077 20.7307   1
 -11   8   2 185.131 22.6414   1
 -10   8   2 1436.35 41.6043   1
  -9   8   2 5.77628  16.928   1
  -8   8   2 704.395 26.5543   1
  -7   8   2-13.2379 13.2379   1
  -6   8   2 346.626 21.4185   1
  -5   8   2 2117.92 53.8646   1
  -4   8   2 247.171 16.3153   1
  -3   8   2 205.526 15.1229   1
  -2   8   2 190.416 34.8724   1
  -1   8   2 221.815 16.1564   1
   0   8   2  798.93 36.8327   1
   1   8   2 41.7602 25.3982   1
   2   8   2 368.554 20.8159   1
   3   8   2 481.279 27.1256   1
   4   8   2 1.15507 17.4292   1
   5   8   2  124.36 25.3331   1
   6   8   2 141.643 28.6625   1
   7   8   2 659.083 35.1439   1
   8   8   2 1493.53 74.5611   1
   9   8   2 59.5442 22.7649   1
  10   8   2-22.0353 22.0353   1
  11   8   2-4.25853 21.8294   1
 -15   9   2 200.845  42.145   1
 -14   9   2 2.11992 21.7846   1
 -13   9   2  177.79 24.2975   1
 -12   9   2-11.5831  21.376   1
 -11   9   2-19.4303 19.4303   1
 -10   9   2 106.194 20.3597   1
  -9   9   2-16.6728 26.4785   1
  -8   9   2 33.3166 15.3879   1
  -7   9   2 526.878 27.7109   1
  -6   9   2 24.5998 16.9807   1
  -5   9   2 474.355 25.1998   1
  -4   9   2 117.679  31.976   1
  -3   9   2 979.337 31.7951   1
  -2   9   2 156.942 23.5081   1
  -1   9   2 1193.13 33.3186   1
   0   9   2  367.02 20.3072   1
   1   9   2 768.039 30.0027   1
   2   9   2 142.071 19.2113   1
   3   9   2  35.203 18.4412   1
   4   9   2 47.9879 19.7751   1
   5   9   2 177.988 22.8088   1
   6   9   2 43.9985 28.1883   1
   7   9   2 2344.08 69.1857   1
   8   9   2 145.195 24.4574   1
   9   9   2 44.0667  23.238   1
  10   9   2  193.70   35.20   1
 -15  10   2-16.7533 24.1437   1
 -14  10   2-20.6564 20.6564   1
 -13  10   2 2.33142 20.6562   1
 -12  10   2 199.387   23.63   1
 -11  10   2  15.349  29.263   1
 -10  10   2 267.977  23.077   1
  -9  10   2-16.1358 16.1358   1
  -8  10   2 147.867 17.4461   1
  -7  10   2 88.3347 28.8757   1
  -6  10   2 305.621   22.55   1
  -5  10   2 552.185 28.4095   1
  -4  10   2 157.045 19.1382   1
  -3  10   2 558.066 33.3814   1
  -2  10   2-3.24507  15.803   1
  -1  10   2 1959.18 46.0193   1
   0  10   2  6.6076 22.1908   1
   1  10   2 441.693 28.0094   1
   2  10   2 112.285 19.7468   1
   3  10   2 519.548 32.4973   1
   4  10   2 257.869 25.1449   1
   5  10   2 -4.3527 22.2355   1
   6  10   2 17.4893 26.3171   1
   7  10   2 121.306 24.0114   1
   8  10   2 278.693 26.0884   1
   9  10   2 41.4276 23.2296   1
 -14  11   2 44.5896 21.3277   1
 -13  11   2   19.48 21.5932   1
 -12  11   2  100.00  24.051   1
 -11  11   2-19.3733 19.3733   1
 -10  11   2-18.6014 18.6014   1
  -9  11   2 51.2272 14.7389   1
  -8  11   2 135.678 18.6465   1
  -7  11   2 568.599 31.3764   1
  -6  11   2 571.116  30.828   1
  -5  11   2 458.514 27.6084   1
  -4  11   2 843.613 48.2074   1
  -3  11   2 65.6553 20.5192   1
  -2  11   2 197.062 36.3756   1
  -1  11   2 33.2556 17.5759   1
   0  11   2 891.389 34.6649   1
   1  11   2 116.554 20.1649   1
   2  11   2 75.6918 20.5476   1
   3  11   2  210.29  23.908   1
   4  11   2 6.78269 21.6061   1
   5  11   2 9.01677 34.2223   1
   6  11   2 342.839 31.0705   1
   7  11   2 176.284 35.8702   1
   8  11   2 37.5317  28.793   1
 -13  12   2 78.9936 35.7117   1
 -12  12   2-18.7795 24.9224   1
 -11  12   2 62.2984 33.9395   1
 -10  12   2 81.7723 21.0102   1
  -9  12   2  5.3114 17.9823   1
  -8  12   2 -1.0681 17.3891   1
  -7  12   2  247.71 22.6433   1
  -6  12   2-18.4977 18.4977   1
  -5  12   2 29.6024 18.6225   1
  -4  12   2 212.701 21.2483   1
  -3  12   2 526.586 29.8937   1
  -2  12   2 428.355 25.2821   1
  -1  12   2 551.074 32.3515   1
   0  12   2 642.119 35.8622   1
   1  12   2 206.078 24.6319   1
   2  12   2  186.87 24.0168   1
   3  12   2 60.0074  38.466   1
   4  12   2 82.7284 23.0406   1
   5  12   2 144.232  23.187   1
   6  12   2 68.7791 22.1663   1
   7  12   2  299.37 35.5835   1
 -12  13   2 16.6307  34.983   1
 -11  13   2 147.789 36.4112   1
 -10  13   2-31.3292 31.3292   1
  -9  13   2 109.856 25.8294   1
  -8  13   2 -14.321 21.6869   1
  -7  13   2 -3.0952  22.164   1
  -6  13   2 147.116 26.8126   1
  -5  13   2 42.0334 20.2828   1
  -4  13   2 44.6141 20.4426   1
  -3  13   2 11.3456  20.077   1
  -2  13   2 4.71059 19.8799   1
  -1  13   2 14.1123 20.0089   1
   0  13   2 189.742 22.8247   1
   1  13   2 562.044 36.9343   1
   2  13   2 646.656 47.9951   1
   3  13   2 147.369 28.4101   1
   4  13   2 31.0517 20.5736   1
   5  13   2 163.189 34.2616   1
   6  13   2 32.7558 31.0062   1
 -11  14   2 8.74192 40.0118   1
 -10  14   2-7.07403  27.881   1
  -9  14   2 90.5191  29.505   1
  -8  14   2 136.643 33.5905   1
  -7  14   2 147.952 32.2461   1
  -6  14   2 289.731 24.4626   1
  -5  14   2 4.58678 30.0534   1
  -4  14   2  117.13   25.33   1
  -3  14   2 43.4495 21.2843   1
  -2  14   2 72.5849 21.5916   1
  -1  14   2 41.2856 21.1096   1
   0  14   2  242.46 24.5589   1
   1  14   2 1865.88 81.3471   1
   2  14   2 73.1055 21.9962   1
   3  14   2 109.383 32.2428   1
   4  14   2 99.3707 51.4177   1
 -10  15   2 22.9136 28.6031   1
  -9  15   2-27.5267 27.5267   1
  -8  15   2 146.447 29.8167   1
  -7  15   2 25.2232 25.9777   1
  -6  15   2  -5.883 20.2826   1
  -5  15   2-3.86721 22.8002   1
  -4  15   2  143.05 23.2125   1
  -3  15   2   53.41 21.6692   1
  -2  15   2 45.5631 21.6546   1
  -1  15   2 549.676 31.1059   1
   0  15   2 265.447 24.3566   1
   1  15   2 20.0051 30.8029   1
   2  15   2  300.43 36.6431   1
  -7  16   2 19.1233 31.8164   1
  -6  16   2-12.6097 22.4402   1
  -5  16   2-8.39413 20.8995   1
  -4  16   2 135.681 28.0249   1
  -3  16   2-10.6014 30.0056   1
  -2  16   2 283.061 36.5347   1
   0 -17   3  62.036 34.8491   1
   1 -17   3   79.26 32.6501   1
   2 -17   3 500.763 41.8559   1
   3 -17   3 117.231  32.318   1
   4 -17   3 710.663 50.6539   1
   5 -17   3-16.8911 24.2363   1
   6 -17   3 234.224  53.881   1
  -3 -16   3 165.276 36.6562   1
  -2 -16   3 821.087 60.1035   1
  -1 -16   3 214.706 38.3057   1
   0 -16   3 37.3811 32.8477   1
   1 -16   3 202.319 35.5309   1
   2 -16   3 8.69335 31.0249   1
   3 -16   3  353.31 39.1594   1
   4 -16   3 46.6756 25.1817   1
   5 -16   3 746.309 54.1396   1
   6 -16   3 225.537 28.9038   1
   7 -16   3-15.4632 29.7602   1
   8 -16   3-8.11937 41.9516   1
   9 -16   3-10.0818 23.7928   1
  -5 -15   3 158.133 39.5832   1
  -4 -15   3 82.2991 34.6151   1
  -3 -15   3 23.9393 35.4001   1
  -2 -15   3 390.962 54.8382   1
  -1 -15   3 101.813 65.8054   1
   0 -15   3 65.7458 35.0506   1
   1 -15   3 15.3326 37.0384   1
   2 -15   3 122.898 32.0627   1
   3 -15   3 522.561 45.1878   1
   4 -15   3 39.9966  23.293   1
   5 -15   3 119.402 22.6888   1
   6 -15   3 267.938 25.5298   1
   7 -15   3 25.2789 23.2755   1
   8 -15   3 92.2295 24.8788   1
   9 -15   3  70.806 20.9994   1
  10 -15   3 -1.3526 23.5973   1
  11 -15   3 159.671 23.6519   1
  -7 -14   3 13.1192 31.9929   1
  -6 -14   3 68.0941 34.7139   1
  -5 -14   3-12.0253 40.6813   1
  -4 -14   3 -36.728  36.728   1
  -3 -14   3 10.4902 32.4337   1
  -2 -14   3-30.5867 38.8171   1
  -1 -14   3 27.9686 30.0529   1
   0 -14   3 1592.69 61.8116   1
   1 -14   3 74.3847 59.0655   1
   2 -14   3 414.943 40.2483   1
   3 -14   3 193.399 22.5222   1
   4 -14   3 515.924 36.5446   1
   5 -14   3 189.965 23.6477   1
   6 -14   3 375.807 26.9737   1
   7 -14   3-22.9202 22.9202   1
   8 -14   3  944.86 35.3449   1
   9 -14   3 1.76801 25.9791   1
  10 -14   3-13.6374 22.6913   1
  11 -14   3 136.438 27.0775   1
  12 -14   3 152.181 26.4809   1
  -8 -13   3-28.6989 32.0193   1
  -7 -13   3 41.9376 33.3797   1
  -6 -13   3 32.5084 36.5833   1
  -5 -13   3 116.595 33.9975   1
  -4 -13   3-14.0651 31.9767   1
  -3 -13   3 5.23196 34.7106   1
  -2 -13   3 338.756 36.0765   1
  -1 -13   3 48.2902 27.6005   1
   0 -13   3 2375.18 72.9783   1
   1 -13   3 471.712 36.4584   1
   2 -13   3 388.495 23.5266   1
   3 -13   3 391.006 36.3288   1
   4 -13   3 1319.10 41.9291   1
   5 -13   3 291.782 25.0494   1
   6 -13   3 388.837 22.7151   1
   7 -13   3  483.15 30.1242   1
   8 -13   3 283.479 31.6574   1
   9 -13   3 105.578 27.8024   1
  10 -13   3-21.2608 23.1192   1
  11 -13   3 68.0151 23.8132   1
  12 -13   3 49.9996 28.4858   1
  13 -13   3-2.87353 38.5176   1
  -9 -12   3 -8.6784 36.7024   1
  -8 -12   3-10.1022 32.4101   1
  -7 -12   3  239.59 36.3596   1
  -6 -12   3 79.2834 34.4377   1
  -5 -12   3 127.754 43.1073   1
  -4 -12   3 1485.26 60.7805   1
  -3 -12   3 453.203 98.9435   1
  -2 -12   3 32.5361 30.0512   1
  -1 -12   3 265.499 31.9054   1
   0 -12   3 101.094 26.4554   1
   1 -12   3 173.457 27.8424   1
   2 -12   3  383.32 22.2775   1
   3 -12   3 556.611 29.4322   1
   4 -12   3 2670.01 58.8948   1
   5 -12   3 176.436 18.3242   1
   6 -12   3  72.899 20.4138   1
   7 -12   3 287.014  24.127   1
   8 -12   3-15.5063 38.0027   1
   9 -12   3  60.932 22.1898   1
  10 -12   3 55.3433 20.5258   1
  11 -12   3-0.30539 27.3039   1
  12 -12   3 30.2954 31.6266   1
  13 -12   3 21.8666 26.1918   1
 -10 -11   3 48.2164 32.4506   1
  -9 -11   3 135.636 34.8584   1
  -8 -11   3-12.4952 31.9894   1
  -7 -11   3-10.6765 44.0019   1
  -6 -11   3 8.92441 30.2631   1
  -5 -11   3 1041.04 64.3221   1
  -4 -11   3 2.33207 26.3703   1
  -3 -11   3 93.5025 26.4687   1
  -2 -11   3 223.897  27.638   1
  -1 -11   3  963.41 45.4135   1
   0 -11   3 2509.76 69.2798   1
   1 -11   3 758.948 39.5925   1
   2 -11   3 1048.66 40.2535   1
   3 -11   3 149.327 18.9844   1
   4 -11   3 463.014  22.978   1
   5 -11   3 65.2326 18.5549   1
   6 -11   3 162.816 20.7604   1
   7 -11   3 212.076 22.2471   1
   8 -11   3 1482.92 44.2799   1
   9 -11   3 177.526 33.7374   1
  10 -11   3 -16.639 25.9425   1
  11 -11   3 71.1773  25.478   1
  12 -11   3 92.7167 24.2446   1
  13 -11   3 6.16492 30.1618   1
  14 -11   3 25.3596 31.9918   1
 -11 -10   3-20.9019 30.3972   1
 -10 -10   3  17.094 31.6287   1
  -9 -10   3 224.358 35.7024   1
  -8 -10   3 429.812 57.5153   1
  -7 -10   3 77.7592 57.2119   1
  -6 -10   3 15.8641 27.4045   1
  -5 -10   3 70.7127 26.7036   1
  -4 -10   3 256.997 28.9162   1
  -3 -10   3-5.78167 21.9018   1
  -2 -10   3 1388.77 50.6422   1
  -1 -10   3 766.464 39.1592   1
   0 -10   3 2298.06 95.9111   1
   1 -10   3 3285.45 80.9789   1
   2 -10   3 2091.25 45.8438   1
   3 -10   3 172.815 31.9967   1
   4 -10   3 122.231 21.8357   1
   5 -10   3 3088.99 62.7031   1
   6 -10   3 87.8936 19.9838   1
   7 -10   3 2141.08 50.3608   1
   8 -10   3 1925.15 52.3333   1
   9 -10   3 187.174 19.8616   1
  10 -10   3 17.3321 20.8187   1
  11 -10   3 31.7882 29.3807   1
  12 -10   3 15.9153  21.911   1
  13 -10   3 221.035 24.5912   1
  14 -10   3 152.159 33.7029   1
 -12  -9   3 60.1971 30.8373   1
 -11  -9   3 45.7531 42.9828   1
 -10  -9   3 224.589 66.1819   1
  -9  -9   3 97.6406 30.6938   1
  -8  -9   3 605.664 42.0945   1
  -7  -9   3 337.544 32.3645   1
  -6  -9   3 75.2706 25.7141   1
  -5  -9   3 1177.40 133.548   1
  -4  -9   3  167.10 28.5673   1
  -3  -9   3-9.87375 19.0715   1
  -2  -9   3 202.203 42.0583   1
  -1  -9   3 730.009 38.8333   1
   1  -9   3 7672.51 164.104   1
   2  -9   3 1233.62 35.1367   1
   3  -9   3 1335.95 53.4223   1
   4  -9   3 409.993 22.9591   1
   5  -9   3 166.925 17.3303   1
   6  -9   3 3.62936  16.095   1
   7  -9   3 636.227 29.2767   1
   8  -9   3  46.672 20.8877   1
   9  -9   3 420.631 21.3677   1
  10  -9   3-22.3585 22.7536   1
  11  -9   3 41.2396 20.8333   1
  12  -9   3 451.226 28.7127   1
  13  -9   3 725.932 53.5306   1
  14  -9   3-19.4611  27.172   1
  15  -9   3-26.9147 26.9147   1
 -13  -8   3 7.40672 21.6057   1
 -12  -8   3 16.1716 23.2633   1
 -11  -8   3 458.279 32.4951   1
 -10  -8   3 72.8706 22.2567   1
  -9  -8   3 188.473 22.0566   1
  -8  -8   3 930.203 48.6854   1
  -7  -8   3 7.94388  23.988   1
  -6  -8   3 129.696 24.6219   1
  -5  -8   3 104.115 56.9772   1
  -4  -8   3  223.75 39.9247   1
  -3  -8   3 53.8372 17.7669   1
  -2  -8   3 557.013 53.0555   1
  -1  -8   3 2574.08 63.6243   1
   0  -8   3 8928.62 187.657   1
   1  -8   3 3186.27 59.3916   1
   2  -8   3 376.138 23.5529   1
   3  -8   3 778.134   28.98   1
   4  -8   3  237.11 15.9863   1
   5  -8   3 2211.87 65.6006   1
   6  -8   3 319.999 19.0794   1
   7  -8   3 1066.69 45.3375   1
   8  -8   3   15.50 16.9373   1
   9  -8   3 418.123 26.2454   1
  10  -8   3 160.523  21.751   1
  11  -8   3 212.257 22.1869   1
  12  -8   3 880.084 40.2909   1
  13  -8   3 182.232 24.0174   1
  14  -8   3-26.6292 26.6292   1
  15  -8   3-22.9909 28.2705   1
 -13  -7   3 37.0939 21.5472   1
 -12  -7   3 73.2391 22.4285   1
 -11  -7   3  298.36 25.2471   1
 -10  -7   3 107.424 21.1412   1
  -9  -7   3 248.722 23.8201   1
  -8  -7   3 79.0711 19.6638   1
  -7  -7   3 44.9292 17.3395   1
  -6  -7   3 1020.16 47.9143   1
  -5  -7   3 118.285 30.1402   1
  -4  -7   3 1769.31 49.3671   1
  -3  -7   3 1283.67 125.554   1
  -2  -7   3 69.8929 15.6955   1
  -1  -7   3 330.387 22.9454   1
   0  -7   3 4639.86 100.995   1
   1  -7   3 1803.46 31.6367   1
   2  -7   3 8345.96 141.265   1
   3  -7   3 10.8758 10.7669   1
   4  -7   3 1367.24 31.5113   1
   5  -7   3 3759.04 69.2025   1
   6  -7   3 814.915 26.7508   1
   7  -7   3 57.6376 15.3748   1
   8  -7   3 52.9065 13.6686   1
   9  -7   3  46.235 16.6504   1
  10  -7   3 1246.87 37.1989   1
  11  -7   3 0.49365 17.4591   1
  12  -7   3 55.7049 18.6601   1
  13  -7   3 128.045 28.0024   1
  14  -7   3 150.738 32.9773   1
  15  -7   3 93.7387 29.8625   1
 -14  -6   3 50.8343  22.728   1
 -13  -6   3 2.86758 22.6281   1
 -12  -6   3 143.788 24.0068   1
 -11  -6   3 56.4478 24.1531   1
 -10  -6   3 931.722 36.9074   1
  -9  -6   3-12.0852  18.273   1
  -8  -6   3 491.693  29.281   1
  -7  -6   3 43.0715 20.0196   1
  -6  -6   3 4979.60 91.0387   1
  -5  -6   3 1069.54 37.0808   1
  -4  -6   3 603.479 28.0676   1
  -3  -6   3 3039.16 70.0386   1
  -2  -6   3 401.337 31.4056   1
  -1  -6   3 380.746 23.1035   1
   0  -6   3 370.073 17.5376   1
   1  -6   3 301.869 15.3791   1
   2  -6   3 462.243 21.5945   1
   3  -6   3 7355.03  125.04   1
   4  -6   3 4181.01 74.3559   1
   5  -6   3 12.9663  11.741   1
   6  -6   3 993.941 27.2781   1
   7  -6   3 1916.84  35.576   1
   8  -6   3 12.7089 14.3827   1
   9  -6   3 358.034 20.9459   1
  10  -6   3 16.4853 15.4075   1
  11  -6   3 31.2786 25.5815   1
  12  -6   3 196.035 26.2199   1
  13  -6   3 311.305 29.6695   1
  14  -6   3-40.9231 40.9231   1
  15  -6   3  202.58 38.3201   1
 -14  -5   3 62.3217 23.7332   1
 -13  -5   3-11.5129 22.7621   1
 -12  -5   3 219.027 26.1218   1
 -11  -5   3 119.797 22.2012   1
 -10  -5   3 68.7741 19.8882   1
  -9  -5   3  734.41 35.4311   1
  -8  -5   3 1196.84 34.5999   1
  -7  -5   3 510.541 24.3423   1
  -6  -5   3 4341.02 97.5048   1
  -5  -5   3 389.525 37.7446   1
  -4  -5   318353.30 373.371   1
  -3  -5   3 6590.36 138.677   1
  -2  -5   3 6244.54 131.161   1
  -1  -5   3 2140.36  50.381   1
   0  -5   3 3188.29 57.0633   1
   1  -5   3 1049.49 25.0463   1
   3  -5   3 1487.94 33.2814   1
   4  -5   3 1862.01 37.2062   1
   5  -5   315153.00 252.017   1
   6  -5   3 2859.86 58.4804   1
   7  -5   3 570.425 21.7785   1
   8  -5   3 2.69435 12.5633   1
   9  -5   3 803.666 39.5869   1
  10  -5   3-5.65436 23.8614   1
  11  -5   3 158.094 23.7781   1
  12  -5   3 18.5384 23.4362   1
  13  -5   3  760.50 41.8618   1
  14  -5   3 101.703 34.4569   1
  15  -5   3 12.3421 69.6857   1
 -15  -4   3 40.1804 22.8669   1
 -14  -4   3  78.363 34.5847   1
 -13  -4   3 40.9896 23.0956   1
 -12  -4   3 326.747 32.4845   1
 -11  -4   3-16.5908 19.6806   1
 -10  -4   3 342.656 24.0958   1
  -9  -4   3 527.165 28.4546   1
  -8  -4   3 162.146  16.975   1
  -7  -4   3 58.6276 13.7168   1
  -6  -4   3 2375.21  47.823   1
  -5  -4   3 2449.15 58.0956   1
  -4  -4   3 2194.44 52.6549   1
  -3  -4   3 4224.54 812.204   1
  -2  -4   318082.40 365.844   1
  -1  -4   3 7345.47 151.314   1
   0  -4   3 165.759 12.1714   1
   1  -4   3 318.326 12.5725   1
   2  -4   3 6473.06 126.299   1
   3  -4   3 9227.18 154.021   1
   4  -4   322623.50 372.445   1
   5  -4   3 3750.23 66.7518   1
   6  -4   3 815.252 27.2453   1
   7  -4   3 96.5299  11.389   1
   8  -4   3 487.341 33.2726   1
   9  -4   3 574.064 30.1089   1
  10  -4   3 -3.8882 54.2496   1
  11  -4   3 486.624 29.9757   1
  12  -4   3 403.745 29.4813   1
  13  -4   3 33.8759 31.0916   1
  14  -4   3 37.3699 33.0784   1
  15  -4   3 131.594 36.8478   1
 -15  -3   3 63.0612 23.6393   1
 -14  -3   3 7.06646 28.7541   1
 -13  -3   3-2.98319 32.1759   1
 -12  -3   3 194.471 23.6075   1
 -11  -3   3 581.112  55.062   1
 -10  -3   3 8.36024 19.4693   1
  -9  -3   3 280.367 17.2626   1
  -8  -3   3 1780.96 35.1866   1
  -6  -3   3 114.674 35.4108   1
  -5  -3   3 1938.99 38.2228   1
  -4  -3   319381.10  319.55   1
  -3  -3   3 922.424 32.6604   1
  -2  -3   3 7166.84 147.501   1
  -1  -3   320369.00 334.709   1
   0  -3   3 7720.53  289.03   1
   1  -3   313795.90 196.349   1
   2  -3   3 757.302 17.5766   1
   3  -3   311751.60 194.549   1
   4  -3   312388.20 205.471   1
   5  -3   3 33.6007 13.1242   1
   6  -3   3 996.453 40.0191   1
   7  -3   3 225.349  27.754   1
   8  -3   3 378.062 34.2325   1
   9  -3   3 263.738 25.1607   1
  10  -3   3 56.0779 19.8273   1
  11  -3   3-25.3336 25.3336   1
  12  -3   3 247.928 54.8325   1
  13  -3   3 7.06605 31.5553   1
  14  -3   3 44.3211 52.4699   1
  15  -3   3 232.732 58.8702   1
 -16  -2   3 152.541 32.9642   1
 -15  -2   3 7.95446 23.4337   1
 -14  -2   3 2.50857 29.2636   1
 -13  -2   3 0.05854 22.2546   1
 -12  -2   3 36.6265   37.20   1
 -11  -2   3 172.383 18.9908   1
 -10  -2   3 425.283 28.1045   1
  -9  -2   3 651.324 43.8097   1
  -8  -2   3 1730.56 39.2599   1
  -7  -2   3 223.466 14.9032   1
  -6  -2   3 1721.74 51.7527   1
  -5  -2   3 4250.82 74.5335   1
  -4  -2   3 2634.22 48.2838   1
  -3  -2   3 190.897   12.43   1
  -2  -2   3 171.955 12.0875   1
  -1  -2   3 236.792 28.7306   1
   0  -2   315840.30 259.925   1
   1  -2   313396.60 220.161   1
   2  -2   3 1071.60 39.2526   1
   3  -2   317369.60  286.56   1
   4  -2   3 401.933 17.3986   1
   5  -2   3 372.339 18.2714   1
   6  -2   3 110.597 14.0174   1
   7  -2   3 2172.70 46.0849   1
   8  -2   3 285.231 28.0228   1
   9  -2   3 130.573 23.6169   1
  10  -2   3 460.133  43.991   1
  11  -2   3 222.149 39.7733   1
  12  -2   3  271.24 32.3745   1
  13  -2   3 93.8366 35.0678   1
  14  -2   3 56.0761 34.0498   1
  15  -2   3  224.50 59.1787   1
 -16  -1   3 28.8556 31.6907   1
 -15  -1   3-23.2284 23.2284   1
 -14  -1   3 61.7034 23.1963   1
 -13  -1   3 3.53847 19.7507   1
 -12  -1   3 216.454 21.3931   1
 -11  -1   3 51.8708 35.6458   1
 -10  -1   3 1062.78 73.0298   1
  -9  -1   3 358.161 20.2905   1
  -8  -1   3 29.8863 13.3104   1
  -7  -1   3 2092.23 42.5884   1
  -6  -1   3 9417.69 158.605   1
  -5  -1   3 103.024 341.276   1
  -4  -1   3 3262.49 73.1869   1
  -3  -1   3  17.667 7.60265   1
  -2  -1   321988.50 359.944   1
  -1  -1   3 223.191 9.65241   1
   0  -1   3 1007.21 64.7543   1
   1  -1   3 4075.84 88.6919   1
   2  -1   3 5765.75  119.05   1
   3  -1   316814.00 340.206   1
   4  -1   3 1973.38 47.8013   1
   5  -1   3 307.219  20.523   1
   6  -1   3 366.357 24.3371   1
   7  -1   3 3522.22 81.9847   1
   8  -1   3 1210.03 86.5368   1
   9  -1   3 128.863 23.2676   1
  10  -1   3 670.926 67.8194   1
  11  -1   3 689.484 45.4455   1
  12  -1   3 111.383 30.3825   1
  13  -1   3-9.59124 30.7229   1
  14  -1   3 218.819 36.1456   1
  15  -1   3 2.78461 43.8685   1
 -16   0   3-17.4539 31.4237   1
 -15   0   3 7.45847 21.4084   1
 -14   0   3 363.225 24.9729   1
 -13   0   3-24.1458 24.4701   1
 -12   0   3 102.635 26.9907   1
 -11   0   3 530.434 31.5858   1
 -10   0   3 338.167 41.4061   1
  -9   0   3 530.465 25.3629   1
  -8   0   3 87.8899 19.0871   1
  -7   0   3 73.5155 21.9908   1
  -6   0   3 3120.21 57.2255   1
  -5   0   3 107.921 22.3324   1
  -4   0   3 5571.45 94.1758   1
  -3   0   3 4784.49 83.1475   1
  -2   0   318530.20 303.723   1
  -1   0   3 406.859 28.4173   1
   0   0   3 5856.31 97.5126   1
   1   0   3 6940.95 115.376   1
   2   0   3 4237.29 89.0284   1
   3   0   3 3665.93 692.827   1
   4   0   3 3857.28 84.4254   1
   5   0   3 59.7128 14.6727   1
   6   0   3-14.0683 14.0683   1
   7   0   3 132.295 31.7059   1
   8   0   3 414.744 59.5265   1
   9   0   3 1479.23 78.2178   1
  10   0   3 200.571 27.2323   1
  11   0   3 1021.82  49.489   1
  12   0   3 4.63873 28.3886   1
  13   0   3 91.1923 32.2985   1
  14   0   3  125.13 35.2019   1
  15   0   3 106.124 34.4979   1
 -16   1   3 33.2371 39.4844   1
 -15   1   3 31.5477 22.8899   1
 -14   1   3 402.495 45.6665   1
 -13   1   3-13.6413 24.5877   1
 -12   1   3  203.93 22.8095   1
 -11   1   3 439.696 26.3801   1
 -10   1   3  705.49 31.8441   1
  -9   1   3 207.226 21.4419   1
  -8   1   3 1390.45 33.5385   1
  -7   1   3 410.027 20.1001   1
  -6   1   3 2338.00 44.9473   1
  -5   1   3 464.299 20.8217   1
  -4   1   3  954.79 32.9258   1
  -3   1   3 5065.61 105.648   1
  -2   1   3 4657.28 96.9065   1
  -1   1   3 267.477 15.6544   1
   0   1   310782.70 177.957   1
   1   1   3 860.735  19.254   1
   2   1   311015.00 182.551   1
   3   1   3 1171.40 25.3355   1
   4   1   3 2894.38 52.8389   1
   5   1   3 1408.37 45.5845   1
   6   1   3 403.643  27.395   1
   7   1   3 1060.49 28.1458   1
   8   1   3 2565.63 67.4734   1
   9   1   3  30.757 22.3687   1
  10   1   3 352.285 82.4122   1
  11   1   3 934.114 117.315   1
  12   1   3 0.15826 29.4157   1
  13   1   3 66.5148  54.126   1
  14   1   3-30.7207 30.7207   1
  15   1   3-24.7666 31.7807   1
 -16   2   3 281.491 25.0562   1
 -15   2   3 90.6005 25.2483   1
 -14   2   3 164.346 28.8594   1
 -13   2   3 181.883 30.0453   1
 -12   2   3  243.11 37.6006   1
 -11   2   3 163.949 23.8935   1
 -10   2   3 45.0353 27.5788   1
  -9   2   3 553.071 25.8023   1
  -8   2   3  653.52 24.2502   1
  -7   2   3 3276.16 60.6541   1
  -6   2   3 2080.29 40.7892   1
  -5   2   3 378.042   26.96   1
  -4   2   3 394.012  43.855   1
  -3   2   3 483.507 19.9637   1
  -2   2   3 1327.75 27.3234   1
  -1   2   3 89.6306 11.6285   1
   0   2   3  72.843 8.04248   1
   1   2   3 5135.74 87.2945   1
   2   2   3 1238.50 27.3796   1
   3   2   3 5871.72  100.38   1
   4   2   3 532.115 27.3014   1
   5   2   3 2448.19 47.2164   1
   6   2   3 472.892 43.1417   1
   7   2   3 3300.19 62.8563   1
   8   2   3 104.339 17.5608   1
   9   2   3  43.869 26.2309   1
  10   2   3  155.58 27.4752   1
  11   2   3 1065.91 51.8341   1
  12   2   3 96.9669 65.2668   1
  13   2   3 299.508 36.4949   1
  14   2   3 -0.6525 32.1755   1
 -16   3   3 293.025  27.956   1
 -15   3   3 58.4005 23.8128   1
 -14   3   3 95.5291  24.919   1
 -13   3   3 51.9605 22.3164   1
 -12   3   3 6.57497 19.6342   1
 -11   3   3 923.869 35.1802   1
 -10   3   3 1963.44 47.1028   1
  -9   3   3 3094.45 62.0539   1
  -8   3   3 443.301 30.3618   1
  -7   3   3 1357.45 32.2426   1
  -6   3   3 1242.37 434.913   1
  -5   3   3 1216.95 35.8846   1
  -4   3   3 3856.54 84.4475   1
  -3   3   3 7401.06 125.315   1
  -2   3   319456.40 556.502   1
  -1   3   3 8166.09 136.551   1
   0   3   3 2043.65  38.637   1
   1   3   3 2932.02 79.7881   1
   2   3   3 2877.35  65.158   1
   3   3   3 7077.45  120.77   1
   4   3   3 4003.94 88.5713   1
   5   3   3 9156.23 155.829   1
   6   3   3 4525.49 100.744   1
   7   3   3  102.19 15.9646   1
   8   3   3 8.46704 27.0247   1
   9   3   3 243.686 27.5618   1
  10   3   3 8.80886 17.7199   1
  11   3   3   48.27 31.0286   1
  12   3   3 32.7433 30.8875   1
  13   3   3 409.704 47.9803   1
  14   3   3 26.7986  94.398   1
 -16   4   3 116.003 26.8804   1
 -15   4   3 41.1328 35.3958   1
 -14   4   3 79.4127 23.7741   1
 -13   4   3 650.997 51.8477   1
 -12   4   3 196.735 24.8957   1
 -11   4   3 417.122  24.185   1
 -10   4   3 216.657 19.3603   1
  -9   4   3 255.066 18.0739   1
  -8   4   3 2280.97 47.3966   1
  -7   4   3 3548.68 71.8296   1
  -6   4   3 3900.07 70.1227   1
  -5   4   3 9013.11 187.716   1
  -4   4   3 3097.13 57.9263   1
  -3   4   326096.80 526.918   1
  -2   4   3 563.331  26.284   1
  -1   4   3 854.244  30.372   1
   0   4   3 39.6954 10.8667   1
   1   4   3 122.279  12.685   1
   2   4   315053.20 250.372   1
   3   4   3 4675.35 82.6282   1
   4   4   3 129.949 18.7626   1
   5   4   3 6737.66 117.318   1
   6   4   3 259.203 18.1652   1
   7   4   3 124.037 20.0079   1
   8   4   3 124.519 20.2913   1
   9   4   3-0.88507 17.8763   1
  10   4   3 35.6444 27.9408   1
  11   4   3 430.339 45.0804   1
  12   4   3 532.403 49.7553   1
  13   4   3  146.32  33.897   1
 -16   5   3 118.821 26.5605   1
 -15   5   3 145.178 25.4307   1
 -14   5   3 787.782 58.2988   1
 -13   5   3 158.497 29.4388   1
 -12   5   3 69.9346 39.0444   1
 -11   5   3 128.614 28.1899   1
 -10   5   3 380.754 23.8236   1
  -9   5   3 499.456  25.816   1
  -8   5   3 1688.91 41.2991   1
  -7   5   3 1619.13 36.8494   1
  -6   5   314268.10 293.981   1
  -5   5   3 1540.97 35.4975   1
  -4   5   311865.40 244.604   1
  -3   5   3 88.8265 15.5997   1
  -2   5   3 950.115 23.5035   1
  -1   5   3 5192.54 90.0015   1
   0   5   3-14.3165 14.3165   1
   1   5   3 2752.91 51.9545   1
   2   5   3 380.485 19.2052   1
   3   5   3 163.746 14.9937   1
   4   5   3 2730.32 54.3134   1
   5   5   3 3142.97 61.7649   1
   6   5   3 247.927 19.1595   1
   7   5   3 185.235 19.7267   1
   8   5   3-12.1902 17.8824   1
   9   5   3 13.5062 30.4583   1
  10   5   3 21.5253 20.6647   1
  11   5   3 10.2639 42.0945   1
  12   5   3 37.0415 31.0476   1
  13   5   3-1.89912 29.8016   1
 -16   6   3 35.7578 24.5351   1
 -15   6   3  12.366 27.1912   1
 -14   6   3 1326.24 44.6148   1
 -13   6   3 148.875 26.6944   1
 -12   6   3-13.1532 19.8139   1
 -11   6   3 83.0094  19.658   1
 -10   6   3-4.47529 19.6501   1
  -9   6   3  542.30 26.7927   1
  -8   6   3 1456.71 36.3774   1
  -7   6   3 2251.57 47.0561   1
  -6   6   3 5024.15 91.8935   1
  -5   6   3 38.0197 18.0088   1
  -4   6   3 1170.57 40.5595   1
  -3   6   3 4841.22 85.3303   1
  -2   6   3 1235.66 28.7188   1
  -1   6   3 41.6278   14.84   1
   0   6   3 1697.35 36.6004   1
   1   6   3 2317.34 46.6903   1
   2   6   3 1505.66 35.8144   1
   3   6   3 1119.07 52.7012   1
   4   6   3 186.076 20.3797   1
   5   6   3 615.531 28.4724   1
   6   6   3 210.767 37.1336   1
   7   6   3   6.845 18.6607   1
   8   6   3 163.272 76.4767   1
   9   6   3 379.147 59.9608   1
  10   6   3-20.1851 23.2329   1
  11   6   3 121.494 23.0316   1
  12   6   3 176.422 31.7798   1
 -16   7   3 122.508  25.857   1
 -15   7   3 206.191 25.6871   1
 -14   7   3 661.403 73.1528   1
 -13   7   3 -2.4244 21.0146   1
 -12   7   3 365.039 24.2615   1
 -11   7   3 15.4141 18.6576   1
 -10   7   3 86.3226 18.3598   1
  -9   7   3 146.543 18.2715   1
  -8   7   3 4075.35 77.4837   1
  -7   7   3 142.845 24.9302   1
  -6   7   3 2341.91 51.5364   1
  -5   7   3 38.0526 18.9089   1
  -4   7   3 74.0206 13.6113   1
  -3   7   3 516.327 35.8731   1
  -2   7   3 78.5398 19.6123   1
  -1   7   3 1700.96 37.6798   1
   0   7   3 229.331 15.7855   1
   1   7   3 378.425 22.3243   1
   2   7   3 814.537 28.0882   1
   3   7   3 2883.24 60.4049   1
   4   7   3 920.334 32.2908   1
   5   7   3 1156.13 40.0046   1
   6   7   3 911.161 53.8511   1
   7   7   3 50.4739 21.1148   1
   8   7   3 352.532 41.9403   1
   9   7   3 410.125 28.7419   1
  10   7   3 -14.922 32.7992   1
  11   7   3 97.9373 27.2976   1
 -16   8   3 112.279  49.089   1
 -15   8   3 49.7812 23.2791   1
 -14   8   3 18.6305  21.855   1
 -13   8   3 136.929 33.8985   1
 -12   8   3 1.35258 20.2308   1
 -11   8   3-19.0611 19.0611   1
 -10   8   3 201.518 22.4865   1
  -9   8   3 252.053 19.9178   1
  -8   8   3 18.9666 23.9481   1
  -7   8   3 202.933 21.8358   1
  -6   8   3 449.722 35.7475   1
  -5   8   3 730.038 27.2249   1
  -4   8   3 67.9151 13.3585   1
  -3   8   3 11.5961  12.958   1
  -2   8   3 3911.47 73.5122   1
  -1   8   3 64.1885 16.8901   1
   1   8   3 1730.53 41.4811   1
   2   8   3-15.8356 15.8356   1
   3   8   3 619.054 29.3422   1
   4   8   3 13.2915 18.5812   1
   5   8   3-20.3131 20.3131   1
   6   8   3-20.3066 20.3066   1
   7   8   3 1599.44  47.616   1
   8   8   3 57.8002  22.928   1
   9   8   3 77.7225 23.5708   1
  10   8   3 150.353 31.0368   1
  11   8   3 8.37299 22.2156   1
 -15   9   3 34.2965 32.8002   1
 -14   9   3 103.275 22.2235   1
 -13   9   3 110.229 21.5412   1
 -12   9   3 118.823 32.4703   1
 -11   9   3 59.1361 19.4412   1
 -10   9   3 58.0381 18.5154   1
  -9   9   3-14.2588 27.0439   1
  -8   9   3 30.4545  21.551   1
  -7   9   3 72.8296 14.9986   1
  -6   9   3 14.9152 15.3893   1
  -5   9   3 272.764 18.3908   1
  -4   9   3 654.122 33.9606   1
  -3   9   3 921.238 30.0944   1
  -2   9   3 0.41944 14.2917   1
  -1   9   3 971.859 31.5985   1
   0   9   3 13.3696 16.4044   1
   1   9   3 369.345 27.7122   1
   2   9   3 303.746 22.5154   1
   3   9   3 280.796 34.0725   1
   4   9   3 548.661 33.1594   1
   5   9   3  147.05 23.1562   1
   6   9   3 258.978 25.9906   1
   7   9   3 1143.32 43.2656   1
   8   9   3 154.515 24.3677   1
   9   9   3 207.837 25.4053   1
  10   9   3 52.8793  31.427   1
 -15  10   3 137.604 51.4459   1
 -14  10   3 12.2157 21.0755   1
 -13  10   3-23.7963 23.7963   1
 -12  10   3-9.42369 33.4961   1
 -11  10   3 145.017 33.3862   1
 -10  10   3 49.6204 30.2162   1
  -9  10   3 747.926 48.7644   1
  -8  10   3  50.138 26.2443   1
  -7  10   3 -2.5844 26.7465   1
  -6  10   3 10.2148 15.9813   1
  -5  10   3 133.645 25.9286   1
  -4  10   3 481.935 26.5667   1
  -3  10   3  39.116 18.2424   1
  -2  10   3 1942.33 46.0369   1
  -1  10   3 973.406 33.6299   1
   0  10   3 172.728 24.2977   1
   1  10   3 19.2058 18.6229   1
   2  10   3 20.5393 19.8808   1
   3  10   3 72.3426  22.398   1
   4  10   3 80.5006 22.2989   1
   5  10   3 19.2235 23.5834   1
   6  10   3 353.116 31.3954   1
   7  10   3 623.153 35.5352   1
   8  10   3 197.904 30.0943   1
   9  10   3 70.5318 25.8643   1
 -14  11   3-14.0248 34.9903   1
 -13  11   3 135.869 59.0394   1
 -12  11   3 41.9527 34.9074   1
 -11  11   3-8.21305 32.2393   1
 -10  11   3-31.0734 31.0734   1
  -9  11   3 141.389 26.8879   1
  -8  11   3  253.23 27.8784   1
  -7  11   3 241.813 35.2513   1
  -6  11   3 128.536 18.7564   1
  -5  11   3 125.337  18.768   1
  -4  11   3 233.356 20.1547   1
  -3  11   3 593.595 29.8181   1
  -2  11   3 34.8817 18.2827   1
  -1  11   3 387.827 25.4097   1
   0  11   3 460.112  32.771   1
   1  11   3 338.139 31.7795   1
   2  11   3 97.2697 22.3128   1
   3  11   3-6.58943 22.1464   1
   4  11   3 138.236 32.7187   1
   5  11   3 8.27069  23.483   1
   6  11   3 252.003 26.3747   1
   7  11   3 36.0079 23.1985   1
   8  11   3 3.66657 24.3263   1
 -13  12   3 32.9847 35.2276   1
 -12  12   3-33.1221 33.1221   1
 -11  12   3 358.883 71.9882   1
 -10  12   3 65.1715   32.96   1
  -9  12   3-27.3951 27.3951   1
  -8  12   3 58.9153 52.9862   1
  -7  12   3 345.279 35.3991   1
  -6  12   3 218.596 40.9208   1
  -5  12   3  142.61 19.9499   1
  -4  12   3 115.115 19.5174   1
  -3  12   3 1426.23 47.5618   1
  -2  12   3 101.362 20.2059   1
  -1  12   3 89.4767 20.8282   1
   0  12   3-16.2455 28.8868   1
   1  12   3 467.653 29.7817   1
   2  12   3 120.281 24.8424   1
   3  12   3 888.232  40.573   1
   4  12   3 42.4268 35.1387   1
   5  12   3 3.53787 22.3902   1
   6  12   3 308.472 26.4115   1
 -12  13   3 245.163 39.0325   1
 -11  13   3 121.898 39.8709   1
 -10  13   3 34.0455 33.5574   1
  -9  13   3 152.961 29.7749   1
  -8  13   3 47.9136 27.7288   1
  -7  13   3 43.0564   31.79   1
  -6  13   3 0.75924 30.4796   1
  -5  13   3 963.266 53.7381   1
  -4  13   3 14.0973 19.1393   1
  -3  13   3 16.5088 20.1569   1
  -2  13   3 7.82836 19.7509   1
  -1  13   3 211.254  23.816   1
   0  13   3 147.965 23.4939   1
   1  13   3 885.486 46.3368   1
   2  13   3 190.103  26.253   1
   3  13   3 1166.52 43.0944   1
   4  13   3 51.1462 21.6955   1
   5  13   3 10.0417 30.6856   1
 -11  14   3 8.26799 35.0766   1
 -10  14   3 242.273 56.0519   1
  -9  14   3 6.77864 31.9564   1
  -8  14   3 101.357 29.5861   1
  -7  14   3-6.04562 40.3519   1
  -6  14   3 106.017 20.7259   1
  -5  14   3 442.829 41.0141   1
  -4  14   3 92.0332 21.4483   1
  -3  14   3 10.2954 20.0521   1
  -2  14   3 74.6957 22.4867   1
  -1  14   3-2.77088 21.1106   1
   0  14   3 214.777 44.9916   1
   1  14   3 44.1562 23.2796   1
   2  14   3 287.886 25.0303   1
   3  14   3 268.341 35.5945   1
  -9  15   3 60.3783 29.5088   1
  -8  15   3-16.3357 27.7268   1
  -7  15   3-18.2307 33.3301   1
  -6  15   3-11.5282 23.3069   1
  -5  15   3 283.344 24.8351   1
  -4  15   3 425.909 27.1579   1
  -3  15   3 61.0254  21.516   1
  -2  15   3 167.662 23.3458   1
  -1  15   3 116.355 22.7534   1
   0  15   3 9.29885 21.1572   1
   1  15   3-2.74716 29.0734   1
  -1 -17   4 48.9593 35.6784   1
   0 -17   4 57.2952 32.7533   1
   1 -17   4 179.784 35.5968   1
   2 -17   4  9.5616 32.3214   1
   3 -17   4 243.275 37.4226   1
   4 -17   4-17.9993 35.9986   1
   5 -17   4 1458.07  75.151   1
   6 -17   4 365.552 40.6055   1
   7 -17   4 5.92226   26.40   1
  -3 -16   4 314.256 42.1709   1
  -2 -16   4 407.176 42.8131   1
  -1 -16   4-25.7141 32.7592   1
   0 -16   4 68.1209 33.7417   1
   1 -16   4 8.59757 31.6615   1
   2 -16   4 15.5249 31.5019   1
   3 -16   4 269.687 37.3143   1
   4 -16   4 290.756 28.3939   1
   5 -16   4 496.138 32.9137   1
   6 -16   4 198.584 25.9943   1
   7 -16   4-16.3591 22.6834   1
   8 -16   4 37.6635 24.2376   1
   9 -16   4 6.61179 20.7279   1
  -5 -15   4-32.8017 35.9465   1
  -4 -15   4-4.43125 35.4597   1
  -3 -15   4 691.072 51.5737   1
  -2 -15   4 38.3998 51.5634   1
  -1 -15   4-11.7608 30.9186   1
   0 -15   4 478.911 59.3644   1
   1 -15   4 71.4455 33.3066   1
   2 -15   4 18.5165 60.4975   1
   3 -15   4 185.293 33.6943   1
   4 -15   4 57.1467 23.2934   1
   5 -15   4 182.079 24.2204   1
   6 -15   4 146.983 24.4487   1
   7 -15   4-13.2772 22.9173   1
   8 -15   4 193.342 22.2005   1
   9 -15   4 13.2251 37.2604   1
  10 -15   4 50.7987 25.2479   1
  11 -15   4-3.15137 21.2139   1
  -7 -14   4 323.602 40.1038   1
  -6 -14   4 92.5739 36.3076   1
  -5 -14   4 30.8703 34.4254   1
  -4 -14   4-31.3284 33.0176   1
  -3 -14   4 7.04985 32.4897   1
  -2 -14   4 477.485 50.3257   1
  -1 -14   4  221.51 34.0476   1
   0 -14   4 240.989 36.1954   1
   1 -14   4 21.4407 33.9065   1
   2 -14   4 129.454 67.9131   1
   3 -14   4 232.396 22.2661   1
   4 -14   4 870.991  37.576   1
   5 -14   4  122.32 24.5176   1
   6 -14   4  124.88 20.1937   1
   7 -14   4 597.075  30.362   1
   8 -14   4  134.79 25.0201   1
   9 -14   4 14.1768 23.3955   1
  10 -14   4 104.559 22.8706   1
  11 -14   4 249.959 28.6544   1
  12 -14   4 93.4912 27.7523   1
  -8 -13   4 81.7813 34.2936   1
  -7 -13   4-7.57913 45.1352   1
  -6 -13   4-5.23337  70.105   1
  -5 -13   4-21.6909 34.4276   1
  -4 -13   4 331.886 40.3344   1
  -3 -13   4 225.784 38.4442   1
  -2 -13   4 435.033 37.5923   1
  -1 -13   4 104.416 28.9484   1
   0 -13   4 666.091 41.0301   1
   1 -13   4 97.4669 29.0194   1
   2 -13   4 30.8874 26.1395   1
   3 -13   4  806.53 33.5949   1
   4 -13   4 1448.40 43.3992   1
   5 -13   4 187.664 41.3622   1
   6 -13   4 78.6568   21.77   1
   7 -13   4 300.022 25.6955   1
   8 -13   4-21.3169 21.3169   1
   9 -13   4-1.46134 23.1148   1
  10 -13   4 435.327 30.0309   1
  11 -13   4 353.353 28.7933   1
  12 -13   4 46.1468 35.9705   1
  13 -13   4 45.8809 24.6297   1
  -9 -12   4 31.4353 33.3391   1
  -8 -12   4-5.49545  56.565   1
  -7 -12   4-34.1205 34.1205   1
  -6 -12   4 196.755 38.4122   1
  -5 -12   4 442.074 40.6112   1
  -4 -12   4 476.256 38.3119   1
  -3 -12   4 44.8764 27.8094   1
  -2 -12   4  63.028 40.9582   1
  -1 -12   4 353.089 44.3376   1
   0 -12   4 89.3836 27.1859   1
   1 -12   4 25.2031 24.3228   1
   2 -12   4 387.014 44.0245   1
   3 -12   4 108.155 18.7051   1
   4 -12   4 111.597 19.0152   1
   5 -12   4 158.262 20.8058   1
   6 -12   4 302.314 23.9337   1
   7 -12   4  397.17 33.6037   1
   8 -12   4 224.984 27.1699   1
   9 -12   4 97.8961 23.4398   1
  10 -12   4 828.465 35.0717   1
  11 -12   4 12.9159 23.1971   1
  12 -12   4 1.49831 26.9048   1
  13 -12   4 135.607  25.283   1
 -10 -11   4-0.41184 32.4436   1
  -9 -11   4 132.314 34.8845   1
  -8 -11   4 88.2374 34.3596   1
  -7 -11   4 37.9635 31.1234   1
  -6 -11   4-1.37832 29.4181   1
  -5 -11   4 1707.20 69.7739   1
  -4 -11   4-3.83883  29.192   1
  -3 -11   4 693.106 43.3854   1
  -2 -11   4 425.293 32.5275   1
  -1 -11   4 2837.77 76.8518   1
   0 -11   4 713.823 40.3579   1
   1 -11   4-21.4953 21.4953   1
   2 -11   4 868.995 35.9039   1
   3 -11   4 839.835 27.3719   1
   4 -11   4 190.363 21.5747   1
   5 -11   4 868.673 33.3274   1
   6 -11   4 599.445 31.4411   1
   7 -11   4 898.707 39.9745   1
   8 -11   4 985.156 38.4184   1
   9 -11   4 578.104 31.7463   1
  10 -11   4 180.609 20.7244   1
  11 -11   4 45.8069 24.1441   1
  12 -11   4 97.5492 23.8913   1
  13 -11   4 7.04249 24.7304   1
  14 -11   4 64.3941 33.2528   1
 -11 -10   4 2.36421 31.7724   1
 -10 -10   4 64.5308 32.8824   1
  -9 -10   4 1219.07 57.8454   1
  -8 -10   4 1136.42 56.9167   1
  -7 -10   4 50.1836 29.9488   1
  -6 -10   4 -25.167  25.167   1
  -5 -10   4 606.781 43.5214   1
  -4 -10   4 25.8414 23.2625   1
  -3 -10   4 58.9289 26.8132   1
  -2 -10   4 904.801 41.2933   1
  -1 -10   4 884.266 45.8508   1
   0 -10   412432.60 260.965   1
   1 -10   4 905.506 121.132   1
   2 -10   4  799.81 31.9474   1
   3 -10   4-21.1654 23.9252   1
   4 -10   4 35.4616 17.7617   1
   5 -10   4 91.2771 28.5209   1
   6 -10   4 1061.98 36.7875   1
   7 -10   4 750.684 34.7389   1
   8 -10   4 1902.94 50.2466   1
   9 -10   4 295.734 22.8179   1
  10 -10   4 201.085 25.1732   1
  11 -10   4  7.2224 22.5504   1
  12 -10   4 107.122 23.2794   1
  13 -10   4 105.814 28.4675   1
  14 -10   4  128.12 29.4906   1
 -12  -9   4 102.481 32.6702   1
 -11  -9   4 249.434 95.1392   1
 -10  -9   4 128.202 33.0634   1
  -9  -9   4 185.354 35.5953   1
  -8  -9   4 2237.05 70.9838   1
  -7  -9   4 539.344 38.7886   1
  -6  -9   4 3005.57 80.7529   1
  -5  -9   4 377.234 29.3882   1
  -4  -9   4 38.0958 20.8283   1
  -3  -9   4 1790.00 53.4121   1
  -2  -9   4 71.0114 21.2546   1
  -1  -9   4 2456.73 88.2256   1
   0  -9   410467.50 219.756   1
   1  -9   4  281.78 25.6971   1
   2  -9   4 1892.81 59.5396   1
   4  -9   4 220.335 17.4419   1
   5  -9   4 3575.73 68.8513   1
   6  -9   4 411.251  27.619   1
   7  -9   4 1013.35 34.2044   1
   8  -9   4   13.22 18.1981   1
   9  -9   4  38.114 16.7037   1
  10  -9   4  223.21  22.315   1
  11  -9   4-19.5039 19.5039   1
  12  -9   4 252.686 22.9969   1
  13  -9   4 17.6885 31.2951   1
  14  -9   4-10.6561 27.4998   1
  15  -9   4 19.6581 28.5282   1
 -13  -8   4-5.44761 23.6518   1
 -12  -8   4 216.265 24.2442   1
 -11  -8   4 353.716  36.789   1
 -10  -8   4 100.837  31.111   1
  -9  -8   4 224.301 31.4963   1
  -8  -8   4 367.627 37.3246   1
  -7  -8   4  161.93 26.7294   1
  -6  -8   4 831.356 41.9413   1
  -5  -8   4 910.152 40.2748   1
  -4  -8   4  456.41 32.7875   1
  -3  -8   4 141.363 20.4494   1
  -2  -8   4 1323.93 41.9808   1
  -1  -8   4 6670.78 143.361   1
   0  -8   4 73.9829 22.8131   1
   1  -8   4 3964.09 72.8711   1
   2  -8   4 2200.39 44.0601   1
   3  -8   4  566.66 22.4528   1
   4  -8   4 186.052 18.8711   1
   5  -8   4 208.223 20.8366   1
   6  -8   4 450.451 36.7925   1
   7  -8   4 46.4817  17.694   1
   8  -8   4 190.725 37.4027   1
   9  -8   4 417.938  23.943   1
  10  -8   4 45.4151 18.4346   1
  11  -8   4 694.179 31.7193   1
  12  -8   4 284.017 29.3019   1
  13  -8   4 25.9162 30.9244   1
  14  -8   4 65.5921  28.744   1
  15  -8   4 112.815 37.8323   1
 -14  -7   4 77.5687 21.8945   1
 -13  -7   4  106.82 22.6542   1
 -12  -7   4 514.135 34.1483   1
 -11  -7   4-24.7344 24.7344   1
 -10  -7   4 148.158 21.6847   1
  -9  -7   4 1.05766 18.3846   1
  -8  -7   4 28.2518 23.9349   1
  -7  -7   4 6410.01 142.641   1
  -6  -7   4 532.424 49.4372   1
  -5  -7   4 6449.20 220.677   1
  -4  -7   4 335.126  23.711   1
  -3  -7   4 283.331 37.8317   1
  -2  -7   4 39.8917  24.288   1
   0  -7   4 5091.20 89.7622   1
   1  -7   4 4967.83 86.5058   1
   2  -7   4 306.696 22.8443   1
   3  -7   4 82.4834 11.8089   1
   4  -7   4 1425.00  38.117   1
   5  -7   4 838.519 26.0099   1
   6  -7   4 1023.72 29.1122   1
   7  -7   4 144.462 26.3342   1
   8  -7   4 432.963 22.5667   1
   9  -7   4 109.069 17.1455   1
  10  -7   4 685.227 48.2013   1
  11  -7   4 277.857 34.2034   1
  12  -7   4-34.2873 34.2873   1
  13  -7   4 125.398 30.2439   1
  14  -7   4 2.05139 34.5728   1
  15  -7   4 26.2547  61.945   1
 -14  -6   4-34.9469 34.9469   1
 -13  -6   4 834.419 70.4208   1
 -12  -6   4 37.5388 22.4492   1
 -11  -6   4 787.971 36.3511   1
 -10  -6   4 122.472 21.0772   1
  -9  -6   4-6.37794 17.5367   1
  -8  -6   4 1507.03 39.6316   1
  -7  -6   4 656.557  27.836   1
  -6  -6   4 136.388 23.2595   1
  -5  -6   4 108.079 21.3981   1
  -4  -6   4 2391.42 58.6512   1
  -3  -6   4 366.293 22.9495   1
  -2  -6   4 1889.30 83.6942   1
  -1  -6   4 2075.06 83.0006   1
   0  -6   4-190.997 253.021   1
   1  -6   4 550.088 22.4478   1
   2  -6   4 362.662 16.8591   1
   3  -6   4 110.566 11.8763   1
   4  -6   4 5784.49 100.093   1
   5  -6   4 1000.82 28.3371   1
   6  -6   4 33.8667 14.8129   1
   7  -6   4 2913.87 59.6516   1
   8  -6   4 902.648  30.528   1
   9  -6   4 1200.29 40.4635   1
  10  -6   4 210.644 48.2218   1
  11  -6   4 120.227 26.2341   1
  12  -6   4-23.8875 23.8875   1
  13  -6   4 649.153 78.9398   1
  14  -6   4-9.64857 33.5407   1
  15  -6   4 57.1115 37.4016   1
 -15  -5   4 21.9602 22.5878   1
 -14  -5   4 9.26147 34.2869   1
 -13  -5   4 170.443 43.0456   1
 -12  -5   4 18.0003 27.1981   1
 -11  -5   4  61.328 35.3929   1
 -10  -5   4 33.7814 19.1387   1
  -9  -5   4-0.98498 17.3978   1
  -7  -5   4 1832.08 45.6858   1
  -6  -5   4 470.383 21.1076   1
  -5  -5   4 162.452 19.8461   1
  -4  -5   4 971.664 32.2866   1
  -3  -5   4 3401.29 76.1455   1
  -2  -5   4 840.376 28.2694   1
  -1  -5   4 843.515 616.779   1
   0  -5   4 2345.89 53.9857   1
   1  -5   4 65.9433 10.0139   1
   2  -5   4 6811.89 115.046   1
   3  -5   4 2737.80 50.5327   1
   4  -5   4 2349.37 44.7115   1
   5  -5   4 1559.76 33.2192   1
   6  -5   4 3162.59 58.8173   1
   7  -5   4  493.13 19.7022   1
   8  -5   4 2511.88 67.3189   1
   9  -5   4 64.8688 19.3832   1
  10  -5   4 -19.719  19.719   1
  11  -5   4-6.39117 21.7623   1
  12  -5   4  251.04 33.5794   1
  13  -5   4 366.617 57.3253   1
  14  -5   4 258.663 38.3092   1
  15  -5   4 159.185 38.3757   1
 -15  -4   4 34.2361 23.1473   1
 -14  -4   4  117.88 25.0201   1
 -13  -4   4 12.5218 23.4315   1
 -12  -4   4 67.8872  22.732   1
 -11  -4   4 246.904 23.3864   1
 -10  -4   4 318.542 23.5005   1
  -9  -4   4 517.753 27.1115   1
  -8  -4   4 3263.80 54.6945   1
  -7  -4   4 643.519  20.644   1
  -6  -4   4 4318.29 77.3787   1
  -5  -4   4 3278.56 63.0791   1
  -4  -4   4  549.12 81.2056   1
  -3  -4   417905.00 363.173   1
  -2  -4   4 384.564 350.624   1
  -1  -4   4 685.759 21.2698   1
   0  -4   4 1907.20 58.0632   1
   1  -4   4 9609.68 159.718   1
   2  -4   4 628.629 17.9297   1
   3  -4   4 481.243 32.3545   1
   4  -4   4 729.989 26.6666   1
   5  -4   4 2124.65 36.0397   1
   6  -4   4 2497.91 49.9199   1
   7  -4   4 256.935 17.8852   1
   8  -4   4 1455.82 48.4343   1
   9  -4   4 41.1534 21.7167   1
  10  -4   4 360.343 25.7183   1
  11  -4   4 16.6583 26.9166   1
  12  -4   4  45.656 29.0628   1
  13  -4   4 143.802  85.841   1
  14  -4   4 104.154 34.4781   1
  15  -4   4-2.20503 34.7555   1
 -15  -3   4 370.815 28.1833   1
 -14  -3   4 90.0086 24.7727   1
 -13  -3   4 87.1031 24.2206   1
 -12  -3   4 77.1749 26.7341   1
 -11  -3   4 81.1526 18.2511   1
 -10  -3   4 855.604 33.9733   1
  -9  -3   4 1058.43 33.4553   1
  -8  -3   4 333.539 20.8008   1
  -7  -3   4 6761.39 117.302   1
  -6  -3   4 2835.01 54.2171   1
  -5  -3   4 296.638 14.9729   1
  -4  -3   4  318.77  15.015   1
  -3  -3   4 1404.33 156.081   1
  -2  -3   4 649.285 21.6758   1
  -1  -3   4 3388.15  72.017   1
   0  -3   4 838.964 18.3833   1
   1  -3   4 654.681   16.52   1
   2  -3   4 145.808 10.3473   1
   3  -3   418615.70 307.017   1
   4  -3   4 2262.62 44.1116   1
   5  -3   4 42.9251 11.7589   1
   6  -3   4 3197.63 60.7682   1
   7  -3   4 704.695 26.7181   1
   8  -3   4-7.19017 26.6181   1
   9  -3   4 820.626 40.7984   1
  10  -3   4 794.928 43.5656   1
  11  -3   4 10.2217 26.2989   1
  12  -3   4 182.177 31.9037   1
  13  -3   4 29.5393 43.6551   1
  14  -3   4  175.37  36.677   1
  15  -3   4 74.5929 35.2656   1
 -16  -2   4 29.8445 26.8649   1
 -15  -2   4  352.97  33.356   1
 -14  -2   4 200.988 26.8811   1
 -13  -2   4 0.89762 20.0988   1
 -12  -2   4 44.0817 19.1625   1
 -11  -2   4 265.569 24.2303   1
 -10  -2   4 187.462 20.7576   1
  -9  -2   4 654.445 28.1557   1
  -8  -2   4 174.186 38.3436   1
  -7  -2   4 759.446 24.6078   1
  -6  -2   4 115.655 13.7221   1
  -5  -2   4 363.292 22.0921   1
  -4  -2   4 722.762 19.0142   1
  -3  -2   4 75.5991 8.19618   1
  -2  -2   4 1824.07 33.2827   1
  -1  -2   4 992.427 20.3939   1
   0  -2   4 713.258 22.5402   1
   1  -2   412058.90 198.783   1
   2  -2   4 3476.22 59.7429   1
   3  -2   4 246.144 15.9586   1
   4  -2   4 126.727 22.8415   1
   5  -2   4 6245.05 132.619   1
   6  -2   4 440.612 35.2852   1
   7  -2   4 1526.00 45.9737   1
   8  -2   4 38.4109 19.7868   1
   9  -2   4 412.566 29.5396   1
  10  -2   4 40.0475 27.9861   1
  11  -2   4 65.4876 27.2806   1
  12  -2   4 46.8521 28.5574   1
  13  -2   4 229.039 58.8322   1
  14  -2   4 88.6287 35.1541   1
  15  -2   4 137.842 36.8062   1
 -16  -1   4-2.25306 24.3281   1
 -15  -1   4 103.045 23.9395   1
 -14  -1   4 25.4509 21.6271   1
 -13  -1   4 1.74394 22.1519   1
 -12  -1   4  153.12 33.9784   1
 -11  -1   4-9.51299 19.6328   1
 -10  -1   4 831.836  75.919   1
  -9  -1   4 236.654 18.3917   1
  -8  -1   4 338.608  19.306   1
  -7  -1   4 93.8467 12.9771   1
  -6  -1   4 4236.60 75.0633   1
  -5  -1   4 3787.00 67.4761   1
  -4  -1   4 4560.40 79.0283   1
  -3  -1   4 2731.13 48.1686   1
  -2  -1   4-6.56516 6.56516   1
  -1  -1   414626.00 240.562   1
   0  -1   4 4964.15 83.5075   1
   1  -1   4 2343.08 41.4905   1
   2  -1   4 2363.19 53.0487   1
   3  -1   4   20.17 11.3232   1
   4  -1   4 2829.34  65.035   1
   5  -1   4 210.096 17.1026   1
   6  -1   4 307.327 20.6432   1
   7  -1   4 173.441 43.4576   1
   8  -1   4 203.483 22.9906   1
   9  -1   4 605.856 50.4828   1
  10  -1   4 492.495 36.2494   1
  11  -1   4 773.168 48.5354   1
  12  -1   4 15.9461 30.2195   1
  13  -1   4 268.362 36.6796   1
  14  -1   4 146.674 35.3199   1
  15  -1   4 61.0231 44.7491   1
 -16   0   4-4.66651 22.3524   1
 -15   0   4 41.9937 22.5893   1
 -14   0   4 195.406 26.1597   1
 -13   0   4 158.873  24.723   1
 -12   0   4 24.2567 22.9024   1
 -11   0   4 222.898 21.9478   1
 -10   0   4 4094.45 78.6084   1
  -9   0   4 2777.71 56.3152   1
  -8   0   4 4328.32  78.795   1
  -7   0   4 5954.28 103.665   1
  -6   0   4 253.654 26.7398   1
  -5   0   4 2733.80 50.1062   1
  -4   0   4 3336.54 97.5583   1
  -3   0   4 143.008 19.0987   1
  -2   0   412799.50 441.715   1
  -1   0   418371.80  302.76   1
   0   0   4 1203.30 23.6625   1
   1   0   410568.00  174.90   1
   2   0   411470.40 234.826   1
   3   0   4 3389.64 74.8444   1
   4   0   4 157.373 24.9556   1
   5   0   4 124.263  15.966   1
   6   0   4 169.356 18.5063   1
   7   0   4 2011.06 57.3559   1
   8   0   4 3262.84 80.6451   1
   9   0   4 34.0764  31.467   1
  10   0   4 478.606 76.2448   1
  11   0   4 102.027 28.6398   1
  12   0   4 336.738 35.7218   1
  13   0   4-16.8797 31.0697   1
  14   0   4 48.0661 33.8093   1
 -16   1   4 66.4062 31.2678   1
 -15   1   4 17.5614 25.3415   1
 -14   1   4 64.4231 28.3409   1
 -13   1   4 7.62133 22.4318   1
 -12   1   4 43.8744  25.708   1
 -11   1   4 2115.75 63.4472   1
 -10   1   4 1270.34 43.7591   1
  -9   1   4 2059.10 73.4602   1
  -8   1   4 790.781 25.8108   1
  -7   1   4 10.4402 11.3085   1
  -6   1   4 2128.18 42.0034   1
  -5   1   4 218.927 13.2374   1
  -4   1   4 607.822 27.3041   1
  -3   1   411223.30 228.718   1
  -2   1   4 839.497 28.8058   1
  -1   1   4 2001.05 45.9281   1
   0   1   4 4281.72 63.2845   1
   1   1   414206.70 234.642   1
   2   1   4 1508.44 45.0149   1
   3   1   4 2075.63 39.8465   1
   4   1   4-14.0321 14.0321   1
   5   1   4 273.029 20.0803   1
   6   1   4 406.926 30.0458   1
   7   1   4 961.828 38.6228   1
   8   1   4 295.603 26.6379   1
   9   1   4 57.5797 27.8247   1
  10   1   4-6.14935 25.2205   1
  11   1   4 170.439 44.6117   1
  12   1   4-1.55004 35.4939   1
  13   1   4 25.4497 31.5911   1
  14   1   4 43.8342 35.5965   1
 -16   2   4  814.44 41.0225   1
 -15   2   4 22.1979 24.5038   1
 -14   2   4 258.717 46.7147   1
 -13   2   4 174.467 30.5438   1
 -12   2   4-1.60534 21.0915   1
 -11   2   4 120.908 22.3877   1
 -10   2   4-16.4728 16.4728   1
  -9   2   4 1157.11 34.1672   1
  -8   2   4 4488.21 81.3456   1
  -7   2   4 4112.14 73.9287   1
  -6   2   4 2203.66 43.0777   1
  -5   2   4 106.988 15.8119   1
  -4   2   4 9324.22 192.346   1
  -3   2   4 1895.18 47.3297   1
  -2   2   4 2760.86  85.315   1
  -1   2   4 5045.63 86.5788   1
   0   2   4 733.113 18.8073   1
   1   2   4 535.593 27.0852   1
   2   2   4 298.469 24.5961   1
   3   2   4 108.095 13.3746   1
   4   2   4 479.707 19.2371   1
   5   2   4 150.862 16.7062   1
   6   2   4 217.342 16.5503   1
   7   2   4 56.3485 16.6152   1
   8   2   4 1439.36 64.0314   1
   9   2   4 418.069  49.643   1
  10   2   4 66.8898 27.0946   1
  11   2   4 34.8473 35.0579   1
  12   2   4 95.9352 53.1158   1
  13   2   4 230.173 40.9889   1
  14   2   4-26.1484  37.239   1
 -16   3   4 242.162 32.6947   1
 -15   3   4 25.5121  25.038   1
 -14   3   4  59.575 25.0867   1
 -13   3   4 36.6748 21.9326   1
 -12   3   4-21.4204 21.4204   1
 -11   3   4 423.501 27.8265   1
 -10   3   4 558.083 29.0959   1
  -9   3   4 2245.86 49.4731   1
  -8   3   4 85.2686 13.6455   1
  -7   3   4 617.277 21.5881   1
  -6   3   4 336.995 25.0334   1
  -5   3   4 1239.35 36.9546   1
  -4   3   4 1653.11 55.0699   1
  -3   3   4 8030.38 136.496   1
  -2   3   4 4715.65 101.265   1
  -1   3   4 2958.99 53.1926   1
   0   3   4 461.486 17.1818   1
   1   3   4 508.235  48.034   1
   2   3   4 281.341 20.7021   1
   3   3   4 5222.53 92.0014   1
   4   3   4  396.92 19.3283   1
   5   3   411474.80 193.753   1
   6   3   4 214.743 41.5841   1
   7   3   4 0.62466 15.0124   1
   8   3   4 14.6176 16.4474   1
   9   3   4 25.0505 16.7003   1
  10   3   4 10.4931 27.0316   1
  11   3   4 9.67173 45.9582   1
  12   3   4 343.657 74.2989   1
  13   3   4 76.0047 32.7709   1
 -16   4   4  216.93 27.5462   1
 -15   4   4 76.1503 24.6275   1
 -14   4   4-13.1983 23.4098   1
 -13   4   4  282.61 25.5241   1
 -12   4   4-14.3725 29.1756   1
 -11   4   4 252.882 22.7948   1
 -10   4   4 185.068 18.9258   1
  -9   4   4 2848.19 76.4959   1
  -8   4   4 2268.71 61.8253   1
  -7   4   4 413.422 30.0998   1
  -6   4   4 2193.84 122.535   1
  -5   4   4 1733.82 46.8441   1
  -4   4   4 773.306  25.161   1
  -3   4   4 737.892 28.6961   1
  -2   4   4 275.937 19.2602   1
  -1   4   4 131.157   14.40   1
   0   4   4  300.83 15.6301   1
   1   4   4 1883.09 51.2115   1
   2   4   4 802.312 23.7669   1
   3   4   4 1939.02 40.4972   1
   4   4   4 4532.24 81.8236   1
   5   4   4 1507.51 38.0265   1
   6   4   4 9.73211 15.4304   1
   7   4   4 1036.42 33.9719   1
   8   4   4 62.8483 17.9993   1
   9   4   4 222.522 20.9173   1
  10   4   4 41.2337 24.5215   1
  11   4   4-4.35973 29.2781   1
  12   4   4 42.7082 31.2787   1
  13   4   4 224.227 34.8422   1
 -16   5   4 355.001 28.5975   1
 -15   5   4 82.5527 24.5894   1
 -14   5   4 6.90291 22.9387   1
 -13   5   4 17.6378 21.5103   1
 -12   5   4 155.343 21.6577   1
 -11   5   4  113.94 19.2325   1
 -10   5   4-4.47083  16.572   1
  -9   5   4 2618.20 54.3785   1
  -8   5   4 8.31778 20.8464   1
  -7   5   4 1425.75 73.3309   1
  -6   5   4 3897.52 90.0226   1
  -5   5   4  122.49 15.0085   1
  -4   5   4 389.431 38.0457   1
  -3   5   4 147.101 18.0652   1
  -2   5   4 356.251 15.9768   1
  -1   5   4 722.269 21.6958   1
   0   5   4 3160.69 58.4585   1
   1   5   4 357.202 19.3169   1
   2   5   4 7.97548 12.6303   1
   3   5   4 145.632 15.2863   1
   4   5   4 6078.81 107.584   1
   5   5   4 787.427 29.2534   1
   6   5   4 32.7212 18.8958   1
   7   5   4 450.492 25.3506   1
   8   5   4  8.0424 24.6847   1
   9   5   4-13.2032 21.6639   1
  10   5   4 3.75118 20.9825   1
  11   5   4  107.86 37.9145   1
  12   5   4-8.98561 39.8232   1
 -16   6   4 55.6889 24.7929   1
 -15   6   4 358.285 51.5586   1
 -14   6   4  159.45 24.4217   1
 -13   6   4-13.8099 25.2657   1
 -12   6   4 435.356 27.6573   1
 -11   6   4  34.979 18.5848   1
 -10   6   4 119.313 20.6261   1
  -9   6   4  0.8178 23.7577   1
  -8   6   4 2947.59 85.1887   1
  -7   6   4 17.7127 23.6929   1
  -6   6   4 1528.90 39.1541   1
  -5   6   4 795.643 28.2616   1
  -4   6   4 7485.66 159.823   1
  -3   6   4 409.926 25.6412   1
  -2   6   4 361.347 17.0793   1
  -1   6   4 852.542 37.0884   1
   0   6   4 917.826 26.9778   1
   1   6   4 16.8847 14.7151   1
   2   6   4 1855.73 41.5969   1
   3   6   4 202.595 17.8737   1
   4   6   4  425.18 23.2587   1
   5   6   4 534.824 28.6716   1
   6   6   4 581.443 30.4027   1
   7   6   4 12.1121 18.9193   1
   8   6   4  263.22 25.6254   1
   9   6   4 196.009  28.042   1
  10   6   4 27.1576   32.79   1
  11   6   4 36.7819 31.0204   1
  12   6   4  54.201 30.8043   1
 -16   7   4  263.03   57.87   1
 -15   7   4 30.3956 24.8347   1
 -14   7   4 33.8097 30.5063   1
 -13   7   4 49.0783 30.4928   1
 -12   7   4 155.797  20.359   1
 -11   7   4 20.1429 17.8049   1
 -10   7   4 46.2181 27.6128   1
  -9   7   4 15.8284 27.3446   1
  -8   7   4 1088.82 46.6227   1
  -7   7   4 95.1906 23.7227   1
  -6   7   4 70.9587  22.266   1
  -5   7   4  379.60 37.0514   1
  -4   7   4  13.161 19.1405   1
  -3   7   4 5038.09 90.0084   1
  -2   7   4 1913.48 41.2804   1
  -1   7   4  714.05 25.1043   1
   0   7   4  639.26 33.5412   1
   1   7   4 330.204 20.3134   1
   2   7   4  -1.351 15.2165   1
   3   7   4 12.4027 17.9094   1
   4   7   4 1277.16 39.5477   1
   5   7   4 830.713  33.643   1
   6   7   4 29.8887 37.9637   1
   7   7   4 214.143 35.1285   1
   8   7   4 239.891 26.5007   1
   9   7   4 51.0068 22.4666   1
  10   7   4 17.3313 22.5489   1
  11   7   4-29.2147 29.2147   1
 -16   8   4 60.0874 51.7325   1
 -15   8   4 60.9968  22.109   1
 -14   8   4 130.578 24.9096   1
 -13   8   4 42.4208 20.0902   1
 -12   8   4 39.1011 39.3217   1
 -11   8   4 43.8974 31.3102   1
 -10   8   4 160.949 30.4373   1
  -9   8   4 0.92924  26.376   1
  -8   8   4  1.6153 25.2275   1
  -7   8   4 1068.97 38.3604   1
  -6   8   4 407.709 25.6686   1
  -5   8   4 867.725 48.4295   1
  -4   8   4 67.8733 22.5903   1
  -3   8   4 801.179  26.556   1
  -2   8   4 99.3567 14.8933   1
  -1   8   4 579.956 32.0785   1
   0   8   4 -15.198  15.198   1
   1   8   4 1090.13 34.0447   1
   2   8   4 43.1162 19.1662   1
   3   8   4  202.43 20.8883   1
   4   8   4 33.5328 20.6971   1
   5   8   4  345.16 25.5396   1
   6   8   4 350.293  26.316   1
   7   8   4 93.8796 26.4146   1
   8   8   4 290.771 26.8635   1
   9   8   4 149.266 31.6927   1
  10   8   4 12.1577 25.5212   1
 -15   9   4-23.0721 36.4809   1
 -14   9   4 213.756 39.4654   1
 -13   9   4  13.215 32.4922   1
 -12   9   4-25.5622 30.4541   1
 -11   9   4 827.672 51.4096   1
 -10   9   4 348.171 39.6257   1
  -9   9   4 64.7618 28.7471   1
  -8   9   4 169.593 29.5664   1
  -7   9   4 31.1753 20.9514   1
  -6   9   4 516.267 40.2095   1
  -5   9   4-2.27516 23.8738   1
  -4   9   4 2675.67 55.9544   1
  -3   9   4 82.3051 17.4674   1
  -2   9   4 2699.79 56.6037   1
  -1   9   4 384.809 21.7954   1
   0   9   4 755.893 31.9112   1
   1   9   4-4.39077 18.7719   1
   2   9   4 29.4747 19.6878   1
   3   9   4 247.631 23.8634   1
   4   9   4 2860.16 64.2613   1
   5   9   4 77.8993 22.8907   1
   6   9   4 396.733 28.9134   1
   7   9   4  241.63 27.1435   1
   8   9   4 390.367 29.1324   1
   9   9   4 99.2543 23.9567   1
 -15  10   4 65.7925 34.4542   1
 -14  10   4 3.77985 62.9862   1
 -13  10   4-29.5745 41.7015   1
 -12  10   4-14.1305 33.3776   1
 -11  10   4 187.274 35.0847   1
 -10  10   4 70.8824 33.1815   1
  -9  10   4 69.0859 30.7071   1
  -8  10   4 555.337  32.577   1
  -7  10   4 302.659 26.8034   1
  -6  10   4 75.8237 26.7462   1
  -5  10   4-10.1949 25.5284   1
  -4  10   4-6.60097 15.3163   1
  -3  10   4 98.8977 17.1507   1
  -2  10   4 1232.67 37.0578   1
  -1  10   4 414.857 25.7582   1
   0  10   4 53.0258 19.1404   1
   1  10   4 124.194 21.1438   1
   2  10   4 1468.91 44.5575   1
   3  10   4 114.674 23.0417   1
   4  10   4-21.6147 21.6147   1
   5  10   4 622.947 34.6013   1
   6  10   4 1244.07 45.2742   1
   7  10   4 608.889 35.7117   1
   8  10   4-8.42593 25.3053   1
 -14  11   4-34.5186 34.5186   1
 -13  11   4 80.8441 35.7725   1
 -12  11   4-23.9985 33.0621   1
 -11  11   4-31.8518 31.8518   1
 -10  11   4   20.80 45.1673   1
  -9  11   4-3.25651 29.6912   1
  -8  11   4 18.4843 24.6225   1
  -7  11   4 785.784 40.9724   1
  -6  11   4 85.2504 29.3791   1
  -5  11   4 16.9586 16.4351   1
  -4  11   4 96.4249 18.0661   1
  -3  11   4 79.5747 18.6468   1
  -2  11   4 314.802 23.4267   1
  -1  11   4 51.7354  19.903   1
   0  11   4 38.3729  19.703   1
   1  11   4 548.127 33.0586   1
   2  11   4-21.5439 21.5439   1
   3  11   4 340.371 27.4986   1
   4  11   4 451.859 30.7169   1
   5  11   4 582.242 34.7353   1
   6  11   4 61.9321  23.932   1
   7  11   4 15.3317 23.0021   1
 -13  12   4-34.6809 34.6809   1
 -12  12   4 132.417 37.4063   1
 -11  12   4  30.503 34.0254   1
 -10  12   4 58.5919 77.6953   1
  -9  12   4 26.2219 36.9198   1
  -8  12   4 65.6936 26.7945   1
  -7  12   4 119.123 28.7532   1
  -6  12   4  13.392 39.4202   1
  -5  12   4 335.582 26.3547   1
  -4  12   4 265.959 42.9009   1
  -3  12   4 17.1471 21.5137   1
  -2  12   4 14.8984 23.8312   1
  -1  12   4 9.90805 21.0391   1
   0  12   4 85.4144 23.5776   1
   1  12   4 82.9374 22.9549   1
   2  12   4 498.077 30.0742   1
   3  12   4 1114.14 47.7393   1
   4  12   4 13.7255 34.4516   1
   5  12   4 75.1082 23.6178   1
   6  12   4 46.4326 22.8463   1
 -12  13   4  265.51 39.8647   1
 -11  13   4  41.645 35.9242   1
 -10  13   4 11.8068 35.8104   1
  -9  13   4 3.25242  28.023   1
  -8  13   4 17.0033 27.2834   1
  -7  13   4 72.7293 27.4824   1
  -6  13   4 1031.93 56.5975   1
  -5  13   4 1127.40 58.8487   1
  -4  13   4 6.56448 19.6934   1
  -3  13   4 34.2438 20.0338   1
  -2  13   4 403.541  27.108   1
  -1  13   4 6.02467 21.4978   1
   0  13   4 79.7655 23.0445   1
   1  13   4 52.5457 23.3837   1
   2  13   4 1631.47 54.5505   1
   3  13   4 235.062 26.6997   1
   4  13   4 206.865 25.0404   1
 -10  14   4 116.721 36.0918   1
  -9  14   4 265.305 37.8828   1
  -8  14   4 21.4276 28.4843   1
  -7  14   4 116.066  30.292   1
  -6  14   4  924.81 63.1902   1
  -5  14   4 221.589 27.8905   1
  -4  14   4 42.5346 20.7415   1
  -3  14   4-3.89347 28.8684   1
  -2  14   4 92.7068 35.9831   1
  -1  14   4 81.1493 22.7615   1
   0  14   4-21.1795 21.8813   1
   1  14   4 428.341 29.0368   1
   2  14   4 80.9819 24.8025   1
  -8  15   4 -19.136 28.5119   1
  -7  15   4-27.6715 27.6715   1
  -6  15   4 353.168 51.4534   1
  -5  15   4 125.701 34.7439   1
  -4  15   4 62.0287 23.3633   1
  -3  15   4 1.03247  20.843   1
  -2  15   4 36.7591 33.5881   1
  -1  15   4 23.5504 28.2695   1
  -1 -17   5 34.4596 35.6558   1
   0 -17   5 73.0213 34.5262   1
   1 -17   5 129.397 35.4921   1
   2 -17   5 41.8479 34.3299   1
   3 -17   5 212.499 37.4147   1
   4 -17   5 245.161 37.3815   1
   5 -17   5 621.021 49.0767   1
   6 -17   5 38.2604  22.822   1
   7 -17   5 35.8207 23.5202   1
  -4 -16   5 10.8374 62.7193   1
  -3 -16   5 323.956 45.2607   1
  -2 -16   5 40.5571 34.8021   1
  -1 -16   5-8.56811 32.8841   1
   0 -16   5 61.2791 32.9277   1
   1 -16   5 77.0622  58.864   1
   2 -16   5 65.1492 34.0291   1
   3 -16   5 167.932 34.6272   1
   4 -16   5-26.8247 30.1328   1
   5 -16   5 161.508 27.9133   1
   6 -16   5  10.206 22.6053   1
   7 -16   5-6.59756 23.3069   1
   8 -16   5-19.2336 20.3396   1
   9 -16   5-13.9909 25.5311   1
  -6 -15   5 193.766 141.966   1
  -5 -15   5 207.757 39.1764   1
  -4 -15   5 149.949 37.6099   1
  -3 -15   5 340.058 41.3067   1
  -2 -15   5 130.973 35.4327   1
  -1 -15   5 642.561 66.5332   1
   0 -15   5 71.1627 38.4233   1
   1 -15   5 42.3429 42.1137   1
   2 -15   5 186.337 34.2981   1
   3 -15   5 24.5953 29.7276   1
   4 -15   5 6.31744 19.9385   1
   5 -15   5 301.427 25.8122   1
   6 -15   5 757.822 38.9607   1
   7 -15   5 141.685 22.1214   1
   8 -15   5-12.6127 23.6186   1
   9 -15   5 14.8125 27.3186   1
  10 -15   5 267.514 29.2812   1
  11 -15   5 59.8792 22.0307   1
  -7 -14   5 66.6893 34.8223   1
  -6 -14   5 67.7788 35.4935   1
  -5 -14   5 548.486 45.0221   1
  -4 -14   5 15.5915 34.2704   1
  -3 -14   5 778.776 55.4232   1
  -2 -14   5 1125.26 69.4691   1
  -1 -14   5 137.286 45.6316   1
   0 -14   5 72.5739  39.802   1
   1 -14   5  908.61   52.91   1
   2 -14   5 289.609 34.2716   1
   3 -14   5 298.454 78.1125   1
   4 -14   5-13.9657 19.6415   1
   5 -14   5 333.751 22.3369   1
   6 -14   5 19.3099  19.821   1
   7 -14   5 242.419 26.0192   1
   8 -14   5  35.229 23.4035   1
   9 -14   5 69.2488  24.459   1
  10 -14   5 212.383 27.6114   1
  11 -14   5-20.8293 20.8293   1
  12 -14   5-7.97826 21.9114   1
  -9 -13   5 26.4962 34.0222   1
  -8 -13   5 22.7548 34.1414   1
  -7 -13   5 30.5639 45.5617   1
  -6 -13   5-1.98153 34.1331   1
  -5 -13   5 38.8227 33.5306   1
  -4 -13   5  101.28 35.4275   1
  -3 -13   5 1644.45 67.8151   1
  -2 -13   5 367.977 35.5507   1
  -1 -13   5  40.508 48.9277   1
   0 -13   5 609.966 46.2512   1
   1 -13   5 70.4467 27.5262   1
   2 -13   5 100.656 27.8231   1
   3 -13   5 534.885 43.8265   1
   4 -13   5 1055.77  33.661   1
   5 -13   5 528.134 34.8149   1
   6 -13   5-14.5902 22.2518   1
   7 -13   5-20.8575 20.8575   1
   8 -13   5 210.229 25.5025   1
   9 -13   5 895.877 41.1955   1
  10 -13   5 1030.10 40.0954   1
  11 -13   5 13.5372 36.6021   1
  12 -13   5-4.62616 21.9425   1
 -10 -12   5 195.596 42.9685   1
  -9 -12   5 33.0436 41.9259   1
  -8 -12   5-13.1906   36.67   1
  -7 -12   5 9.25275 32.4815   1
  -6 -12   5 67.9875 36.4442   1
  -5 -12   5 29.5509 31.1434   1
  -4 -12   5 873.418 85.9999   1
  -3 -12   5 2421.81 73.6683   1
  -2 -12   5 814.158 47.0444   1
  -1 -12   5 219.745 30.0797   1
   0 -12   5 380.631 64.7623   1
   1 -12   5 349.795 35.6033   1
   2 -12   5 152.745  27.176   1
   3 -12   5-6.48336 15.1104   1
   4 -12   5 166.792 19.5501   1
   5 -12   5 524.754 30.1833   1
   6 -12   5-0.71571 19.6562   1
   7 -12   5  32.304 20.9389   1
   8 -12   5 872.274 38.2789   1
   9 -12   5 921.365 39.7656   1
  10 -12   5 123.274 20.9112   1
  11 -12   5-22.6271 22.6271   1
  12 -12   5 1.36741 21.4443   1
  13 -12   5  771.40 44.8131   1
 -11 -11   5 62.7044 46.3408   1
 -10 -11   5 71.5763 33.6459   1
  -9 -11   5 250.519 36.9574   1
  -8 -11   5 54.0176 33.5587   1
  -7 -11   5  565.68  44.943   1
  -6 -11   5 367.268 35.8187   1
  -5 -11   5 38.2575 28.0386   1
  -4 -11   5 116.005 27.6834   1
  -3 -11   5 340.277 31.0154   1
  -2 -11   5 848.143 49.3993   1
  -1 -11   5 266.423 28.2265   1
   0 -11   5 38.6967 26.8364   1
   1 -11   5 78.8216 43.2528   1
   2 -11   5 2355.72 53.2722   1
   3 -11   5-16.0014 16.0014   1
   4 -11   5 363.208 22.2226   1
   5 -11   5 217.021 20.8311   1
   6 -11   5 20.2127 18.9877   1
   7 -11   5 35.0002 22.6375   1
   8 -11   5 247.603 30.1843   1
   9 -11   5 296.418  25.834   1
  10 -11   5 146.539 24.2016   1
  11 -11   5  132.58 32.5428   1
  12 -11   5 133.413  25.795   1
  13 -11   5 100.348 29.1858   1
  14 -11   5 40.5188 28.9146   1
 -12 -10   5 41.1405 32.1154   1
 -11 -10   5 101.254 34.2984   1
 -10 -10   5 265.597  35.978   1
  -9 -10   5 403.847 67.1343   1
  -8 -10   5-6.22283   31.87   1
  -7 -10   5 1103.43 53.8161   1
  -6 -10   5 1133.47  52.671   1
  -5 -10   5 54.1509 24.9088   1
  -4 -10   5  403.07 30.1572   1
  -3 -10   5 492.062 34.3857   1
  -2 -10   5 205.139 24.9558   1
  -1 -10   5 1095.89 43.3696   1
   0 -10   5 6032.15 134.288   1
   1 -10   5 2342.05  63.336   1
   2 -10   5-14.3432 14.3432   1
   3 -10   5 1292.50 46.5852   1
   4 -10   5 437.095 25.4669   1
   5 -10   5 1263.75 36.5904   1
   6 -10   5  950.32 34.4235   1
   7 -10   5 737.395 32.3514   1
   8 -10   5-14.9805 19.0989   1
   9 -10   5  571.28 30.6485   1
  10 -10   5 677.577 34.3556   1
  11 -10   5-1.09624 22.0715   1
  12 -10   5 96.1609 21.4261   1
  13 -10   5 75.9377 27.9993   1
  14 -10   5 98.1336  29.876   1
 -12  -9   5 187.139 55.5549   1
 -11  -9   5 45.0136 33.9389   1
 -10  -9   5 34.2385  32.312   1
  -9  -9   5 3.79958 36.7635   1
  -8  -9   5 270.269 52.3075   1
  -7  -9   5 660.328 45.3243   1
  -6  -9   5 181.107 27.1388   1
  -5  -9   5 3637.04 90.1135   1
  -4  -9   5 39.6627 20.8903   1
  -3  -9   5  32.864  19.823   1
  -2  -9   5 29.0413 22.2092   1
  -1  -9   5 2005.89 63.7419   1
   0  -9   5 400.973 41.8338   1
   1  -9   5 1521.37 37.0378   1
   2  -9   5 386.515  22.304   1
   3  -9   5 7157.62 140.997   1
   4  -9   5 257.803  28.422   1
   5  -9   5 649.724 31.2484   1
   6  -9   5 429.555 23.5622   1
   7  -9   5 206.257 20.2862   1
   8  -9   5-3.16881 17.8981   1
   9  -9   5  377.10 23.4549   1
  10  -9   5 250.045 22.7048   1
  11  -9   5 12.8932 17.7936   1
  12  -9   5 38.3648 26.1146   1
  13  -9   5 313.615 30.9808   1
  14  -9   5 16.3406 34.6168   1
 -13  -8   5 17.3843 32.5783   1
 -12  -8   5 156.578  54.573   1
 -11  -8   5 32.6973  56.833   1
 -10  -8   5 27.8783 31.7348   1
  -9  -8   5 303.467  43.144   1
  -8  -8   5   37.49 25.8448   1
  -7  -8   5 513.997  33.079   1
  -6  -8   5 375.815 70.5114   1
  -5  -8   5 1242.65 53.2854   1
  -4  -8   5 2364.97 62.4637   1
  -3  -8   5 108.165  19.417   1
  -2  -8   5 3661.73 85.2781   1
  -1  -8   5 1248.86  58.505   1
   0  -8   5 3365.80 63.7615   1
   1  -8   5 989.048 34.3763   1
   2  -8   5 4.64856  11.952   1
   3  -8   5 366.741 23.7914   1
   4  -8   5 2892.36 56.5983   1
   5  -8   5 1614.85 37.7575   1
   6  -8   5 834.375 28.7463   1
   7  -8   5-15.5566 15.5566   1
   8  -8   5 100.301 17.9482   1
   9  -8   5 109.101 18.3359   1
  10  -8   5 36.7601 16.4675   1
  11  -8   5 33.3092  23.626   1
  12  -8   5-22.1538 24.9158   1
  13  -8   5 3.50448 32.7959   1
  14  -8   5 97.0879 36.5475   1
  15  -8   5-35.8521 35.8521   1
 -14  -7   5 202.488 25.4154   1
 -13  -7   5 324.279 46.3165   1
 -12  -7   5 35.9828 21.9687   1
 -11  -7   5 40.6872 22.2701   1
 -10  -7   5 223.026 24.7784   1
  -9  -7   5-8.29585 25.8312   1
  -8  -7   5 673.305 41.7856   1
  -7  -7   5 1802.80  56.089   1
  -6  -7   5 40.5664 20.2832   1
  -5  -7   5 2228.24 66.5412   1
  -4  -7   5 1753.86  49.024   1
  -3  -7   5 550.585 31.6028   1
  -2  -7   5 437.931 83.7515   1
  -1  -7   5 6967.03 147.752   1
   0  -7   5 53.2116 11.9677   1
   1  -7   5 2520.02 47.3143   1
   2  -7   5 200.674 13.2124   1
   3  -7   5 573.194  20.814   1
   4  -7   5 334.396 18.0741   1
   5  -7   5 21.5369 12.9547   1
   6  -7   5 543.804 24.0022   1
   7  -7   5 21.3577 15.9306   1
   8  -7   5 224.169 16.2549   1
   9  -7   5 183.649 22.1803   1
  10  -7   5 163.325 25.2993   1
  11  -7   5 307.249  27.597   1
  12  -7   5 469.939 63.0143   1
  13  -7   5 1.78394 32.9227   1
  14  -7   5 46.0742 35.2444   1
  15  -7   5 144.067 38.9062   1
 -14  -6   5  213.36 27.1815   1
 -13  -6   5 829.139 39.3716   1
 -12  -6   5 175.269 24.4113   1
 -11  -6   5 135.726  24.417   1
 -10  -6   5 29.0603 20.8103   1
  -9  -6   5 31.2426 18.1479   1
  -8  -6   5  600.04 27.9436   1
  -7  -6   5 406.588 45.0718   1
  -6  -6   5 47.0177 22.8765   1
  -5  -6   5 354.679 27.3834   1
  -4  -6   5 31.8938 15.1938   1
  -3  -6   5 1280.76 43.2539   1
  -2  -6   5 2228.78  54.403   1
  -1  -6   5 810.391 37.2389   1
   0  -6   518938.00 383.991   1
   1  -6   5 3337.16 59.8549   1
   2  -6   5 77.5774 12.4517   1
   3  -6   5 1081.43 22.8289   1
   4  -6   5 1554.22 29.7309   1
   5  -6   5 4498.48 69.9417   1
   6  -6   5-1.71775 13.4045   1
   7  -6   5 45.1896 15.5095   1
   8  -6   5-17.0624 17.0624   1
   9  -6   5 1501.27 43.1031   1
  10  -6   5-11.7612 20.7659   1
  11  -6   5 162.366 30.9265   1
  12  -6   5 288.669 37.6081   1
  13  -6   5 71.1451 57.4418   1
  14  -6   5 228.129 40.3362   1
  15  -6   5 56.3865 36.3345   1
 -15  -5   5 186.982 37.5064   1
 -14  -5   5 40.1229 24.2303   1
 -13  -5   5 71.0825 24.0978   1
 -12  -5   5 68.5001 22.7807   1
 -11  -5   5-8.40998 21.8172   1
 -10  -5   5 210.688 25.2516   1
  -9  -5   5 198.123 23.0333   1
  -8  -5   5 940.586 50.7811   1
  -7  -5   5 1061.72 31.8679   1
  -6  -5   5 3023.68  92.043   1
  -5  -5   5 61.1104 16.0383   1
  -4  -5   5 294.848 22.5527   1
  -3  -5   5 655.178 26.2674   1
  -2  -5   5 35.0292 13.4804   1
  -1  -5   5 3219.38 58.3513   1
   0  -5   5 708.699  25.098   1
   1  -5   5 21.1581 10.6761   1
   2  -5   5 2312.54  43.367   1
   3  -5   5 302.632 13.7206   1
   4  -5   5-9.91023 9.91023   1
   5  -5   5 115.491 440.343   1
   6  -5   5 147.957 11.6513   1
   7  -5   5 44.3158 17.0169   1
   8  -5   5 518.783 36.8097   1
   9  -5   5 141.832 25.4383   1
  10  -5   5  8.8218 25.2387   1
  11  -5   5 1761.07 62.2335   1
  12  -5   5 59.5776 36.2364   1
  13  -5   5-29.0936 39.7215   1
  14  -5   5 122.583 36.3558   1
  15  -5   5 110.194 37.3614   1
 -15  -4   5 15.1955 24.9508   1
 -14  -4   5 66.5987 24.9086   1
 -13  -4   5 152.691 28.4718   1
 -12  -4   5 60.5609 23.2482   1
 -11  -4   5-0.58154 20.2112   1
 -10  -4   5 35.7161 16.5194   1
  -9  -4   5 1103.97 38.4299   1
  -8  -4   5  99.877 19.8799   1
  -7  -4   5 445.646 51.8205   1
  -5  -4   5 3078.82 56.2533   1
  -4  -4   5 409.231 22.5852   1
  -3  -4   5 521.797 37.8565   1
  -2  -4   516571.70 335.859   1
  -1  -4   5 4874.37 156.226   1
   0  -4   5 363.814 13.9553   1
   1  -4   5 89.2013  9.1144   1
   2  -4   5 1693.75 33.2934   1
   3  -4   5 6109.81 103.988   1
   4  -4   5 423.538 15.9649   1
   5  -4   5 5465.09  117.94   1
   6  -4   5 223.711 19.9056   1
   7  -4   5 454.624 31.5078   1
   8  -4   5 1384.06 105.017   1
   9  -4   5 391.146  66.516   1
  10  -4   5 1142.04 49.0229   1
  11  -4   5 981.885 49.9103   1
  12  -4   5 53.8312 39.2772   1
  13  -4   5 37.5359 31.8793   1
  14  -4   5 249.232 48.2184   1
  15  -4   5 141.531 37.9884   1
 -15  -3   5 288.079 28.6202   1
 -14  -3   5 40.7957 24.9368   1
 -13  -3   5 219.951 31.5654   1
 -12  -3   5-2.47416 18.8116   1
 -11  -3   5-19.3579 19.6548   1
 -10  -3   5 69.9887 20.0249   1
  -9  -3   5-16.3256 16.3256   1
  -8  -3   5 723.777  59.193   1
  -7  -3   5 3011.79 66.8273   1
  -6  -3   5 2284.78 47.2966   1
  -5  -3   5  60.663 22.2655   1
  -4  -3   5 746.042  20.599   1
  -3  -3   5 961.737 26.4478   1
  -2  -3   511989.60 172.464   1
  -1  -3   5 3145.86 54.8928   1
   0  -3   512052.60 199.301   1
   1  -3   511497.10 190.331   1
   2  -3   5 2025.65 38.6904   1
   3  -3   5 3984.77 86.3756   1
   4  -3   5 8431.65 175.518   1
   5  -3   5 3443.89 78.0198   1
   6  -3   5 32.5311 16.1636   1
   7  -3   5 5088.04 115.092   1
   8  -3   5 4111.35 96.4633   1
   9  -3   5-21.6277 21.6277   1
  10  -3   5  291.97 28.8995   1
  11  -3   5  -30.25 33.8699   1
  12  -3   5-13.8304 38.5635   1
  13  -3   5 47.7852 43.6465   1
  14  -3   5 2.56117 34.1975   1
  15  -3   5 144.493 36.9593   1
 -16  -2   5 58.0853 25.0078   1
 -15  -2   5 119.071   50.53   1
 -14  -2   5 100.228 22.8444   1
 -13  -2   5 264.053  30.649   1
 -12  -2   5 24.8378 21.7306   1
 -11  -2   5 791.978 35.9253   1
 -10  -2   5 493.992 28.2901   1
  -9  -2   5 1808.05   55.95   1
  -8  -2   5  146.84 18.4903   1
  -7  -2   5 793.248   24.98   1
  -6  -2   5 328.896 18.3177   1
  -5  -2   5 3091.88 56.3293   1
  -4  -2   5 605.706 18.3032   1
  -3  -2   5 1071.33  24.641   1
  -2  -2   5 5062.87  74.132   1
  -1  -2   519036.40 312.761   1
   0  -2   5 1464.95 28.3463   1
   1  -2   5 209.455 12.7686   1
   2  -2   5 702.143 21.0128   1
   3  -2   5 3407.33 75.0561   1
   4  -2   5 123.062 15.0891   1
   5  -2   5 506.997 27.2657   1
   6  -2   5 3574.08 82.4596   1
   7  -2   5 1300.00 45.8163   1
   8  -2   5 92.2316 21.6181   1
   9  -2   5-22.3849 22.3849   1
  10  -2   5 321.994 48.6331   1
  11  -2   5-7.78997 26.4637   1
  12  -2   5 -17.884 79.9659   1
  13  -2   5 356.501 56.8739   1
  14  -2   5 136.376  36.002   1
  15  -2   5 387.518 48.3547   1
 -16  -1   5 52.4234 22.6647   1
 -15  -1   5-4.14186 22.2703   1
 -14  -1   5 87.8481 25.3177   1
 -13  -1   5 598.945 35.5455   1
 -12  -1   5  151.44 23.4186   1
 -11  -1   5 408.114 37.6754   1
 -10  -1   5 3211.15 70.0971   1
  -9  -1   5 264.163 19.2589   1
  -8  -1   5 296.838 23.3374   1
  -7  -1   5 6.16869 11.8086   1
  -6  -1   5 257.512 14.1612   1
  -5  -1   5 5.81543 10.6345   1
  -4  -1   5 196.119 10.9039   1
  -3  -1   5 349.276 73.3758   1
  -2  -1   516336.50 268.939   1
  -1  -1   5 3017.81 52.8032   1
   0  -1   5 4236.39 72.4527   1
   1  -1   5 6936.31 116.412   1
   2  -1   519753.40 397.634   1
   3  -1   5 119.563 20.7329   1
   4  -1   5 361.677 41.3112   1
   5  -1   5 109.874 16.3031   1
   6  -1   5 542.088 52.2973   1
   7  -1   5 5627.74 187.517   1
   8  -1   5 2078.09 60.3091   1
   9  -1   5 962.882 47.8515   1
  10  -1   5 2254.01 68.1563   1
  11  -1   5 22.2218 27.4853   1
  12  -1   5 305.985 38.5944   1
  13  -1   5-15.5008 58.6816   1
  14  -1   5 168.332 36.6719   1
 -16   0   5 35.0091 25.2453   1
 -15   0   5-3.79965 28.5866   1
 -14   0   5  65.824 25.0565   1
 -13   0   5  209.97 30.9529   1
 -12   0   5 311.411 39.3339   1
 -11   0   5 2043.61 54.3422   1
 -10   0   5 2011.24 48.0281   1
  -9   0   5 1099.76 32.5896   1
  -8   0   5 623.899 24.6277   1
  -7   0   5 159.935 13.4032   1
  -6   0   5  322.28 17.1709   1
  -5   0   5-14.9976 14.9976   1
  -4   0   5 461.189 28.5549   1
  -3   0   5 4636.07 174.587   1
  -2   0   5 1866.60 73.2391   1
  -1   0   5 3941.71 67.5959   1
   0   0   5 161.924 15.8807   1
   1   0   5 1454.28  34.298   1
   2   0   5 1931.38  89.474   1
   3   0   5 111.503 14.8288   1
   4   0   5 360.835 58.9515   1
   5   0   5 1677.15 47.1879   1
   6   0   5 1892.25 52.0946   1
   7   0   5 322.088 34.7562   1
   8   0   5 443.543 32.7908   1
   9   0   5 375.706 34.2801   1
  10   0   5 384.938 32.5657   1
  11   0   5 60.8037 28.4788   1
  12   0   5 32.9624 46.9159   1
  13   0   5  7.4489 32.7132   1
  14   0   5-32.8133 32.8133   1
 -16   1   5 291.243 28.7462   1
 -15   1   5 348.013 53.2621   1
 -14   1   5 685.834 39.2405   1
 -13   1   5  83.491 23.8252   1
 -12   1   5 136.459  22.321   1
 -11   1   5 175.701 26.8598   1
 -10   1   5 1616.97 41.7362   1
  -9   1   5 1922.64 70.8954   1
  -8   1   5 221.048 23.5662   1
  -7   1   5 1525.46 46.8508   1
  -6   1   5  242.07 14.8372   1
  -5   1   5 1533.73 41.3636   1
  -4   1   5 750.432 26.7695   1
  -3   1   5 869.665 55.2904   1
  -2   1   5 58.4917 17.6722   1
  -1   1   5 285.332 306.044   1
   0   1   5 1585.40 31.9398   1
   1   1   5 1344.31 24.3578   1
   2   1   5 1243.85 28.3666   1
   3   1   5 9.03501 15.2535   1
   4   1   5  7.8267 9.85922   1
   5   1   5 556.661  40.807   1
   6   1   5 243.857 24.8135   1
   7   1   5 42.4875 20.4304   1
   8   1   5 124.908 24.3578   1
   9   1   5 38.3541 29.8959   1
  10   1   5 192.289 30.0566   1
  11   1   5-2.62159 35.1113   1
  12   1   5-30.8536 30.8536   1
  13   1   5 8.93167 32.8389   1
  14   1   5 72.0478 34.0423   1
 -16   2   5 344.939 35.3285   1
 -15   2   5  188.70 27.0451   1
 -14   2   5 54.9997  26.214   1
 -13   2   5 34.0479 28.0102   1
 -12   2   5 51.4446  22.721   1
 -11   2   5 149.223 21.6614   1
 -10   2   5 1502.01 39.5101   1
  -9   2   5 2998.08 71.6944   1
  -8   2   5 752.745 25.5194   1
  -7   2   5 1958.09 40.3698   1
  -6   2   5 1706.52   55.77   1
  -5   2   5 1999.67 50.4307   1
  -4   2   5 986.126 32.8672   1
  -3   2   5 92.8868 14.6479   1
  -2   2   5-13.3117 13.3117   1
  -1   2   5 4015.16 88.1768   1
   0   2   5-20.0481 20.0481   1
   1   2   5 691.898 63.2158   1
   2   2   5-11.3086 12.6591   1
   3   2   5 3686.03 66.4452   1
   4   2   5 120.697 12.8639   1
   5   2   5 818.456 25.6053   1
   6   2   5 79.9069 13.8561   1
   7   2   5  376.07 30.6072   1
   8   2   5 92.8685 42.8205   1
   9   2   5  301.39 30.4444   1
  10   2   5 9.27279 26.6199   1
  11   2   5-28.9465 28.9465   1
  12   2   5  127.62 56.2905   1
  13   2   5-30.4664 30.4664   1
 -16   3   5 71.9663 34.0522   1
 -15   3   5 60.1826 25.0976   1
 -14   3   5 11.8927 23.7012   1
 -13   3   5-15.9993 21.7571   1
 -12   3   5 265.282 23.5365   1
 -11   3   5 42.1068 18.9101   1
 -10   3   5 1006.38 33.0677   1
  -9   3   5  562.49 25.8527   1
  -8   3   5 21.2028 12.8302   1
  -7   3   5 53.7699 22.6039   1
  -6   3   5 25.8188 16.1085   1
  -5   3   5 3892.56 87.7384   1
  -4   3   511519.90 237.543   1
  -3   3   511568.50  238.12   1
  -2   3   5 24.8934 11.9251   1
  -1   3   5 107.721 10.4259   1
   0   3   5-2.15979 16.4445   1
   1   3   5 609.583 20.3372   1
   2   3   5 1477.16 32.6336   1
   3   3   5 3016.80 56.9295   1
   4   3   5 398.882 32.7257   1
   5   3   5-2.09073  15.579   1
   6   3   5 919.266 31.4817   1
   7   3   5  69.404 16.5433   1
   8   3   5 80.7963 17.5184   1
   9   3   5 183.969 29.3568   1
  10   3   5 354.709 50.0339   1
  11   3   5 5.95893  35.271   1
  12   3   5 90.3871 32.9194   1
  13   3   5 115.368 33.3221   1
 -16   4   5 47.7808  35.679   1
 -15   4   5 56.4497 24.2849   1
 -14   4   5 74.9284 23.4116   1
 -13   4   5 523.889 32.1284   1
 -12   4   5 719.564 37.2277   1
 -11   4   5 128.255 19.6342   1
 -10   4   5 38.4231  16.328   1
  -9   4   5 70.2563 15.3438   1
  -8   4   5  884.08 42.4853   1
  -7   4   5 158.909  22.476   1
  -6   4   5 111.918 18.2771   1
  -5   4   5  27.695 15.4247   1
  -4   4   5 817.854 34.7767   1
  -3   4   5 345.057  19.284   1
  -2   4   5 100.681  18.535   1
  -1   4   5 89.6191 22.6908   1
   0   4   5 207.587 14.9724   1
   1   4   5 923.076 25.4215   1
   2   4   5 1926.52 40.4832   1
   3   4   5 437.154 26.7495   1
   4   4   5 1639.29 38.6129   1
   5   4   5 147.268 17.2317   1
   6   4   5 353.193 24.6276   1
   7   4   5 50.8384 17.7075   1
   8   4   5 575.625 30.2223   1
   9   4   5 242.693 22.2248   1
  10   4   5 299.059 30.9881   1
  11   4   5-30.8511 30.8511   1
  12   4   5 9.36751 31.4448   1
 -16   5   5 133.557  25.974   1
 -15   5   5-9.72316  22.842   1
 -14   5   5 65.7897 23.9753   1
 -13   5   5 127.019 22.9978   1
 -12   5   5 364.101 24.5173   1
 -11   5   5-17.2375 17.2375   1
 -10   5   5 84.4378 17.1347   1
  -9   5   5 211.679 26.2808   1
  -8   5   5  52.003 23.0731   1
  -7   5   5 1671.57 53.3876   1
  -6   5   5 4723.76 106.786   1
  -5   5   5 3325.16 79.0315   1
  -4   5   5 327.871 19.1712   1
  -3   5   5-14.9545 15.5001   1
  -2   5   5 109.484 18.9488   1
  -1   5   5  7.6477 10.6425   1
   0   5   5 3881.87  70.993   1
   1   5   5 2312.72 46.9109   1
   2   5   5 4.31138 13.2061   1
   3   5   5 1730.02 40.2748   1
   4   5   5 927.156 34.7077   1
   5   5   5-7.28459 17.3725   1
   6   5   5 362.818 22.9933   1
   7   5   5  145.77 20.3434   1
   8   5   5 47.8437 20.4559   1
   9   5   5-14.6154 21.3078   1
  10   5   5-20.6106 20.6106   1
  11   5   5 21.8661 30.5295   1
  12   5   5 72.9638 47.0314   1
 -16   6   5 4.22196 24.1267   1
 -15   6   5-2.49062 27.2152   1
 -14   6   5 181.304 33.5822   1
 -13   6   5-3.01706 20.1075   1
 -12   6   5 200.035 22.8164   1
 -11   6   5 1061.35 51.0452   1
 -10   6   5 52.3002 27.1466   1
  -9   6   5 231.367 28.8331   1
  -8   6   5 75.7554 37.8829   1
  -7   6   5 1759.19 54.3311   1
  -6   6   5 957.813 47.1987   1
  -5   6   5 1949.45 45.4362   1
  -4   6   5 4.49422 18.5985   1
  -3   6   5 285.185 32.1841   1
  -2   6   5 1125.98 29.0586   1
  -1   6   5 95.8299 35.7282   1
   0   6   5 1796.18 40.0317   1
   1   6   5 940.807 29.0734   1
   2   6   5-13.9648  14.623   1
   3   6   5 1639.22 40.5411   1
   4   6   5 1109.95 42.2122   1
   5   6   5  158.68 21.8003   1
   6   6   5 61.9106 19.5295   1
   7   6   5 304.488 36.6562   1
   8   6   5 72.6819 26.5669   1
   9   6   5 3.43426 28.8096   1
  10   6   5-12.1094 42.0209   1
  11   6   5  265.58 35.6915   1
 -16   7   5-8.95863 25.4759   1
 -15   7   5 11.0051 20.0837   1
 -14   7   5 40.9105  34.849   1
 -13   7   5 4.39084 33.3088   1
 -12   7   5 60.9876 34.9204   1
 -11   7   5 393.439 35.7256   1
 -10   7   5 180.595 30.1059   1
  -9   7   5 263.919 82.8674   1
  -8   7   5 29.9934 24.5044   1
  -7   7   5 459.666 36.6584   1
  -6   7   5 603.199 30.8405   1
  -5   7   5 1334.72 47.3887   1
  -4   7   5 39.7541 24.5294   1
  -3   7   5 409.892 43.9752   1
  -2   7   5 121.732 16.5735   1
  -1   7   5 19.9293 15.7609   1
   0   7   5 585.446 30.2266   1
   1   7   5 44.0849 19.2713   1
   2   7   5 121.862 18.8996   1
   3   7   5 530.044 34.4822   1
   4   7   5 286.503 22.7583   1
   5   7   5 41.1979 19.7742   1
   6   7   5 407.551 26.8052   1
   7   7   5-21.3666 21.3666   1
   8   7   5-5.10047 22.2372   1
   9   7   5 40.7829 23.3451   1
  10   7   5 38.8258 26.2574   1
 -15   8   5 152.729 47.0285   1
 -14   8   5 93.5041 37.1222   1
 -13   8   5 63.2354 32.9924   1
 -12   8   5 817.367 54.0053   1
 -11   8   5-5.41991 29.6139   1
 -10   8   5 14.4631 28.4461   1
  -9   8   5 104.181 29.1379   1
  -8   8   5-24.6099 24.6099   1
  -7   8   5 227.927 23.4792   1
  -6   8   5 177.286   21.62   1
  -5   8   5 73.1431  24.621   1
  -4   8   5-14.8761 22.2219   1
  -3   8   5 1085.36 34.1458   1
  -2   8   5 4651.00  86.067   1
  -1   8   5 886.764 38.4958   1
   0   8   5 4076.05 78.1079   1
   1   8   5 1615.34 43.6195   1
   2   8   5 59.9788 19.3537   1
   3   8   5 417.894 24.8788   1
   4   8   5 421.953  26.322   1
   5   8   5 1351.71 43.6339   1
   6   8   5 526.656 31.2198   1
   7   8   5 227.381 26.3464   1
   8   8   5 27.9816 25.6885   1
   9   8   5 0.92015 27.7266   1
  10   8   5  110.51 45.6156   1
 -15   9   5  36.009 36.7328   1
 -14   9   5 70.5764 35.0643   1
 -13   9   5 71.6272 47.7545   1
 -12   9   5 37.7625 33.0818   1
 -11   9   5 160.447 48.2794   1
 -10   9   5 19.7017 40.3791   1
  -9   9   5-28.5414 28.5414   1
  -8   9   5 871.358 49.0505   1
  -7   9   5 1048.27 41.2173   1
  -6   9   5 635.291 33.9852   1
  -5   9   5 895.825 47.0128   1
  -4   9   5 574.177 40.9568   1
  -3   9   5 2432.67 54.0849   1
  -2   9   5 236.501 19.6218   1
  -1   9   5 2159.04 50.0903   1
   0   9   5 2631.90 57.9875   1
   1   9   5 1143.59 38.2881   1
   2   9   5 1399.94 42.4033   1
   3   9   5 117.158 22.3094   1
   4   9   5 20.5971 21.9111   1
   5   9   5 261.373  26.241   1
   6   9   5-1.20463 34.7097   1
   7   9   5 165.186 31.8637   1
   8   9   5 162.926 26.2842   1
   9   9   5 47.4063 23.6548   1
 -14  10   5-20.7163  55.016   1
 -13  10   5 174.783 38.0219   1
 -12  10   5 75.9384 35.1916   1
 -11  10   5-7.18107 37.2812   1
 -10  10   5 49.4072 35.7293   1
  -9  10   5 973.568 83.5501   1
  -8  10   5 309.558  42.619   1
  -7  10   5 1432.87 47.9134   1
  -6  10   5 57.5767 22.2212   1
  -5  10   5 528.964 38.4094   1
  -4  10   5 640.441 28.6045   1
  -3  10   5 13.4667 16.6038   1
  -2  10   5 37.3631 17.6526   1
  -1  10   5 577.557 31.3896   1
   0  10   5 564.811 32.7222   1
   1  10   5 12.4528 27.0522   1
   2  10   5 46.5974 21.9632   1
   3  10   5 362.588 27.4755   1
   4  10   5 66.5067 38.6965   1
   5  10   5 50.4484 32.4188   1
   6  10   5 31.2199 23.9948   1
   7  10   5   54.69 29.6932   1
   8  10   5 24.3185  24.775   1
 -14  11   5 2.79957 36.0578   1
 -13  11   5 107.101 74.5467   1
 -12  11   5 0.78247 35.4867   1
 -11  11   5-23.3373 32.8673   1
 -10  11   5 3.16268 32.7347   1
  -9  11   5 108.543 40.0662   1
  -8  11   5 395.226 33.2648   1
  -7  11   5  75.158  25.223   1
  -6  11   5 31.3421 23.3217   1
  -5  11   5 172.125  31.623   1
  -4  11   5 259.809 40.7087   1
  -3  11   5 22.8389 18.2629   1
  -2  11   5 6.35018 18.6058   1
  -1  11   5-2.43713 19.6319   1
   0  11   5 237.984 24.2565   1
   1  11   5 161.845 24.1667   1
   2  11   5 204.396 25.4823   1
   3  11   5 214.035 48.8466   1
   4  11   5 122.054 30.6971   1
   5  11   5 2.43693 23.8137   1
   6  11   5 243.927 32.9305   1
 -13  12   5 11.8525 37.1606   1
 -12  12   5-35.0529 35.0529   1
 -11  12   5  64.291 39.5754   1
 -10  12   5  134.10 36.5149   1
  -9  12   5 35.2966 33.0646   1
  -8  12   5  164.15 34.1133   1
  -7  12   5 180.262 43.1728   1
  -6  12   5-15.6762 30.1665   1
  -5  12   5 12.1439 67.6371   1
  -4  12   5 314.711 22.8744   1
  -3  12   5 8.20565 30.5671   1
  -2  12   5 223.519 23.3661   1
  -1  12   5 1.89791 20.7744   1
   0  12   5 530.526 35.8942   1
   1  12   5 14.2177 27.4474   1
   2  12   5 398.242 40.5778   1
   3  12   5 19.6203 24.6239   1
   4  12   5 40.9385 24.1212   1
   5  12   5 67.3345 24.3082   1
 -11  13   5  49.502 35.8047   1
 -10  13   5 11.5119 34.1529   1
  -9  13   5 69.4608 35.0599   1
  -8  13   5  71.103 28.6999   1
  -7  13   5-13.9256 32.3815   1
  -6  13   5 161.315 35.9697   1
  -5  13   5-2.74153 31.0117   1
  -4  13   5 6.26471 24.8407   1
  -3  13   5 6.64801 19.8743   1
  -2  13   5 -1.8376 20.7829   1
  -1  13   5 65.7623 22.1732   1
   0  13   5 136.211 24.3124   1
   1  13   5 271.588 30.0908   1
   2  13   5 71.0407 23.7215   1
   3  13   5 17.4217 25.4215   1
 -10  14   5 5.71969 61.6635   1
  -9  14   5-7.39199 34.2855   1
  -8  14   5 88.9166 30.1032   1
  -7  14   5 203.884 30.8165   1
  -6  14   5 76.3961 28.8152   1
  -5  14   5  38.677 54.3308   1
  -4  14   5  37.447 20.0358   1
  -3  14   5 20.3167 20.6792   1
  -2  14   5-2.58854  21.127   1
  -1  14   5 23.6327 21.7742   1
   0  14   5 1.39172 22.2211   1
   1  14   5 87.4008 27.3359   1
  -7  15   5 68.7681 29.9628   1
  -6  15   5 155.862 32.9411   1
  -5  15   5 48.7962 82.8169   1
  -4  15   5 19.2028 31.6187   1
  -3  15   5  27.918 31.3133   1
  -1 -17   6 32.5445 34.5366   1
   0 -17   6 711.744 49.1408   1
   1 -17   6 32.5498 35.1238   1
   2 -17   6 343.949 77.3007   1
   3 -17   6 69.4714  74.043   1
   4 -17   6 175.359 36.1767   1
   5 -17   6 10.0081 32.4266   1
   6 -17   6 -11.872 22.2927   1
   7 -17   6 192.364 21.3748   1
  -4 -16   6  38.611 36.5306   1
  -3 -16   6 335.148 41.7803   1
  -2 -16   6-29.8824 32.8216   1
  -1 -16   6 136.158 35.3713   1
   0 -16   6 51.4514 34.2237   1
   1 -16   6 125.187 36.0672   1
   2 -16   6  254.24 63.9247   1
   3 -16   6 58.9453 32.7317   1
   4 -16   6 4.60692   59.88   1
   5 -16   6 574.686 27.5203   1
   6 -16   6  30.575  23.173   1
   7 -16   6 283.735 23.8756   1
   8 -16   6 52.5392 18.8183   1
   9 -16   6-7.88953 28.0211   1
  -6 -15   6 68.7104 35.2767   1
  -5 -15   6-18.8894 35.1715   1
  -4 -15   6 448.465 78.7272   1
  -3 -15   6 297.771 56.0587   1
  -2 -15   6 292.011 37.5727   1
  -1 -15   6 71.2409 33.6063   1
   0 -15   6 35.1104 32.8587   1
   1 -15   6 75.5511 37.9216   1
   2 -15   6 216.256 37.1959   1
   3 -15   6 248.112 35.5748   1
   4 -15   6-18.8795 18.8795   1
   5 -15   6 361.352  27.023   1
   6 -15   6 469.923 30.2564   1
   7 -15   6-1.79781 21.1983   1
   8 -15   6 -23.518  23.518   1
   9 -15   6  55.309 29.8341   1
  10 -15   6-1.12299 21.9075   1
  -7 -14   6-4.63773 34.4266   1
  -6 -14   6 248.634 41.0284   1
  -5 -14   6 119.887 40.2046   1
  -4 -14   6 242.215 37.8306   1
  -3 -14   6 1672.03 67.7921   1
  -2 -14   6 63.6095 35.4721   1
  -1 -14   6 366.102 40.5782   1
   0 -14   6 137.205  49.171   1
   1 -14   6 64.0249 29.9226   1
   2 -14   6 864.916 51.4135   1
   3 -14   6 1267.67 57.2957   1
   4 -14   6 736.184 35.0316   1
   5 -14   6 203.554  21.816   1
   6 -14   6 227.157 25.0353   1
   7 -14   6 11.0829 33.9944   1
   8 -14   6 20.1206 23.3767   1
   9 -14   6 232.555  28.429   1
  10 -14   6 12.8711   33.98   1
  11 -14   6 181.323 21.2598   1
  -9 -13   6 47.7828 34.4263   1
  -8 -13   6  21.146 41.4957   1
  -7 -13   6 149.872 40.7317   1
  -6 -13   6 32.4947 34.6046   1
  -5 -13   6 97.2966 34.4588   1
  -4 -13   6 2077.00 80.5239   1
  -3 -13   6 2081.36  72.992   1
  -2 -13   6 205.493 33.3329   1
  -1 -13   6 114.339 30.2995   1
   0 -13   6 23.7905 26.6479   1
   1 -13   6 90.2085 27.8556   1
   2 -13   6  97.134 27.8278   1
   3 -13   6 937.618 49.4942   1
   4 -13   6 1092.99 68.5598   1
   5 -13   6 263.926 29.9921   1
   6 -13   6 64.1214 21.3944   1
   7 -13   6 71.7741 26.9421   1
   8 -13   6  902.10 40.3978   1
   9 -13   6 218.212 27.5895   1
  10 -13   6  165.58 21.6405   1
  11 -13   6 258.946  24.515   1
  12 -13   6-2.97136 21.5243   1
 -10 -12   6 62.0924 54.8003   1
  -9 -12   6 17.5132 33.9565   1
  -8 -12   6 350.901 39.8651   1
  -7 -12   6 1008.41 59.1908   1
  -6 -12   6 440.701 45.2959   1
  -5 -12   6 340.935 47.8661   1
  -4 -12   6 1813.52 81.2672   1
  -3 -12   6 48.3384 55.4843   1
  -2 -12   6 1262.66 54.3093   1
  -1 -12   6-1.58074 25.5764   1
   0 -12   6 818.267 76.8229   1
   1 -12   6 -12.097 32.5245   1
   2 -12   6 1785.66 58.9453   1
   3 -12   6 164.485 16.9121   1
   4 -12   6 114.664 19.8229   1
   5 -12   6 94.1862 20.0815   1
   6 -12   6 145.986 25.1261   1
   7 -12   6 341.504 25.6524   1
   8 -12   6 500.494 34.5252   1
   9 -12   6-6.88263 22.1962   1
  10 -12   6 428.846 23.6961   1
  11 -12   6 32.0057 20.7538   1
  12 -12   6 174.216   28.95   1
  13 -12   6 86.8043 35.4817   1
 -11 -11   6 44.3903 33.4871   1
 -10 -11   6 129.773  36.117   1
  -9 -11   6 51.3184 33.0747   1
  -8 -11   6 842.585 55.0112   1
  -7 -11   6 698.532 67.9944   1
  -6 -11   6 756.797 50.9755   1
  -5 -11   6 1358.96 56.9035   1
  -4 -11   6 88.1896 26.8037   1
  -3 -11   6 245.588 29.4798   1
  -2 -11   6 148.059 26.3822   1
  -1 -11   6 808.769 42.5981   1
   0 -11   6 261.612 28.4058   1
   1 -11   6 1174.92  46.298   1
   2 -11   6 768.264  33.009   1
   3 -11   6 960.957 32.1185   1
   4 -11   6  201.99 19.8807   1
   5 -11   6 121.919 19.5898   1
   6 -11   6 16.0523 18.5754   1
   7 -11   6 38.4491  19.958   1
   8 -11   6 199.531  22.659   1
   9 -11   6 48.3151 19.9354   1
  10 -11   6 390.346 30.3941   1
  11 -11   6-16.6722 21.7443   1
  12 -11   6 22.9588 26.6902   1
  13 -11   6 47.2477 35.3929   1
 -12 -10   6 69.6847 34.1314   1
 -11 -10   6 26.8818 61.6263   1
 -10 -10   6 111.357 34.4409   1
  -9 -10   6 94.6448 51.8782   1
  -8 -10   6 577.655 62.6554   1
  -7 -10   6 668.156 49.6583   1
  -6 -10   6 161.086 29.5941   1
  -5 -10   6 19.7912 44.5458   1
  -4 -10   6 510.395 36.7941   1
  -3 -10   6 121.278 24.4719   1
  -2 -10   6 450.306  31.363   1
  -1 -10   6 154.643 23.2738   1
   0 -10   6 399.146 28.7967   1
   1 -10   6 616.054 41.0292   1
   2 -10   6 633.174 28.3759   1
   3 -10   6 88.2113 16.3251   1
   4 -10   6 36.5335 21.4301   1
   5 -10   6 2799.23 58.2995   1
   6 -10   6 8.42274 21.1191   1
   7 -10   6 99.9964 19.7882   1
   8 -10   6 23.0113 17.5104   1
   9 -10   6 637.401 30.6176   1
  10 -10   6 701.029 40.6367   1
  11 -10   6 212.849 21.4614   1
  12 -10   6 187.008 28.8155   1
  13 -10   6  194.27 37.5505   1
  14 -10   6-22.3435 35.2155   1
 -12  -9   6 27.4772  36.042   1
 -11  -9   6 22.4662 32.6338   1
 -10  -9   6  22.053 31.6013   1
  -9  -9   6  215.20 40.9665   1
  -8  -9   6 1013.74 53.1926   1
  -7  -9   6-25.1954 25.1954   1
  -6  -9   6 139.527 27.0353   1
  -5  -9   6 1453.60 50.8046   1
  -4  -9   6 0.69348 20.5456   1
  -3  -9   6 144.236 22.1538   1
  -2  -9   6 453.449 31.2001   1
  -1  -9   6 269.556 43.5856   1
   0  -9   6 1896.08 43.1195   1
   1  -9   6 142.548 20.2741   1
   2  -9   6 893.894 23.3155   1
   3  -9   6 151.595 13.4704   1
   4  -9   6-3.57182 16.6479   1
   5  -9   6 316.907 19.7719   1
   6  -9   6  127.50 18.0679   1
   7  -9   6  2.3187 15.2475   1
   8  -9   6 10.0831 16.0525   1
   9  -9   6 1406.17  31.182   1
  10  -9   6 64.2209 17.2872   1
  11  -9   6 629.329 47.7629   1
  12  -9   6-29.0578  31.649   1
  13  -9   6 67.4955 34.7083   1
  14  -9   6-15.7024 35.2373   1
 -13  -8   6  54.322 32.8985   1
 -12  -8   6 65.8494 27.3596   1
 -11  -8   6 160.533 39.4709   1
 -10  -8   6  279.47 44.1727   1
  -9  -8   6 624.699 48.2327   1
  -8  -8   6 375.086 32.8347   1
  -7  -8   6 76.4555 24.8973   1
  -6  -8   6 150.305 24.5812   1
  -5  -8   6 1098.13 41.7862   1
  -4  -8   6 422.408 31.3096   1
  -3  -8   6 46.3889 31.9618   1
  -2  -8   6 2697.65   69.12   1
  -1  -8   6 1681.77  47.561   1
   0  -8   6  233.26 16.4003   1
   1  -8   6 5552.14 120.544   1
   2  -8   6 26.3188 24.8992   1
   3  -8   6 5604.45 85.2511   1
   4  -8   6 2034.51 37.5091   1
   5  -8   6 2013.36 38.2099   1
   6  -8   6 832.134 25.3375   1
   7  -8   6 17.7679 22.8149   1
   8  -8   6 679.186 26.0038   1
   9  -8   6 1825.90 39.9365   1
  10  -8   6-9.63469 22.1608   1
  11  -8   6 236.418 34.4632   1
  12  -8   6 112.397 49.0899   1
  13  -8   6  48.283 34.4519   1
  14  -8   6 158.816 38.4367   1
 -14  -7   6-0.59086 21.6871   1
 -13  -7   6-9.06618 22.0926   1
 -12  -7   6 50.2704 21.7838   1
 -11  -7   6 192.954 25.3562   1
 -10  -7   6 2143.35 113.283   1
  -9  -7   6 -2.5399  25.824   1
  -8  -7   6 19.2027 24.8469   1
  -7  -7   6 61.9171 48.7413   1
  -6  -7   6 4750.38  109.36   1
  -5  -7   6 59.7181  26.417   1
  -4  -7   6 644.864 31.6529   1
  -3  -7   614041.40 289.536   1
  -2  -7   6 2226.19 56.0552   1
  -1  -7   6 1305.76 31.4633   1
   0  -7   6 161.324 27.1558   1
   1  -7   6-0.41752 9.57325   1
   2  -7   6 253.206 19.8795   1
   3  -7   6 611.294  21.866   1
   4  -7   6 170.168  12.695   1
   5  -7   6 2716.11 46.4089   1
   6  -7   6 375.563 18.8923   1
   7  -7   6 498.018 25.4157   1
   8  -7   6-16.0259 18.2873   1
   9  -7   6 -19.459  19.459   1
  10  -7   6 90.2888 46.8186   1
  11  -7   6 789.738 49.9946   1
  12  -7   6 10.1348 47.9683   1
  13  -7   6 192.482 36.7489   1
  14  -7   6 428.403  44.004   1
 -14  -6   6 130.007 25.1655   1
 -13  -6   6 0.49144  22.495   1
 -12  -6   6 455.554  30.948   1
 -11  -6   6 143.484 45.0397   1
 -10  -6   6-9.97233  26.987   1
  -9  -6   6 107.784 18.8083   1
  -8  -6   6 188.874 18.1218   1
  -7  -6   6 128.218 23.7368   1
  -6  -6   6 748.378 37.3477   1
  -5  -6   6 249.826 21.1882   1
  -4  -6   6 765.615 31.7746   1
  -3  -6   6 1185.13 36.2098   1
  -2  -6   6 6.42235 13.9417   1
  -1  -6   6 566.075 25.0713   1
   0  -6   6  80.059 19.6499   1
   1  -6   6 1274.96 28.0247   1
   2  -6   6 3839.88 84.4765   1
   3  -6   6 50.8263 11.1628   1
   4  -6   6 3933.34  72.111   1
   5  -6   6 1420.28  52.661   1
   6  -6   6 1384.04 33.4059   1
   7  -6   6 16.0853 21.1274   1
   8  -6   6 9.39313 21.6971   1
   9  -6   6 146.939 26.4565   1
  10  -6   6 1041.35 49.7652   1
  11  -6   6 378.047 35.0647   1
  12  -6   6 -37.564  37.564   1
  13  -6   6 496.427 61.5295   1
  14  -6   6 9.17158 34.5108   1
  15  -6   6 145.477 38.5691   1
 -15  -5   6 40.9575 25.9779   1
 -14  -5   6 22.9263 24.4749   1
 -13  -5   6 427.136 35.2947   1
 -12  -5   6 226.965 26.8184   1
 -11  -5   6 13.3922 22.4827   1
 -10  -5   6 30.7344 19.3895   1
  -9  -5   6 17.2171 14.7338   1
  -8  -5   6 3298.79 64.9617   1
  -7  -5   6 55.2443 14.2205   1
  -6  -5   6 230.804 20.4447   1
  -5  -5   6 3817.26 86.8988   1
  -4  -5   6 347.517 34.7477   1
  -3  -5   6 1757.03 45.4981   1
  -2  -5   6 70.2719 14.6478   1
  -1  -5   6 690.439 25.9065   1
   0  -5   6 669.698 18.7314   1
   1  -5   6 1.82273 10.4856   1
   2  -5   6 710.833 21.2992   1
   3  -5   6 4300.22 75.6693   1
   4  -5   6-12.2643 12.2643   1
   5  -5   610217.30 172.254   1
   6  -5   6 845.874 45.7179   1
   7  -5   6 3629.05 87.0421   1
   8  -5   6 6.37405 21.7625   1
   9  -5   6 69.3886 25.1547   1
  10  -5   6  768.86 118.011   1
  11  -5   6 154.501 45.4681   1
  12  -5   6-24.5215 44.7151   1
  13  -5   6 421.035 87.4898   1
  14  -5   6 230.135 38.7566   1
  15  -5   6 38.9132 48.6865   1
 -15  -4   6  32.649 32.3697   1
 -14  -4   6 112.349 37.8522   1
 -13  -4   6 597.024   77.30   1
 -12  -4   6 91.1123 19.8451   1
 -11  -4   6 2.48707 22.1594   1
 -10  -4   6-22.1696 22.1696   1
  -9  -4   6 1033.05 34.2228   1
  -8  -4   6 378.318 24.8764   1
  -7  -4   6 453.091 22.7277   1
  -6  -4   6 6806.93 117.596   1
  -5  -4   6 568.447 27.0373   1
  -4  -4   6 269.104 25.3728   1
  -3  -4   6 410.428 25.4693   1
  -2  -4   610085.50 169.081   1
  -1  -4   6 62.5888 12.4766   1
   0  -4   610611.20 176.767   1
   1  -4   6 541.345 17.6265   1
   2  -4   6 689.949 68.2851   1
   3  -4   623136.20 381.197   1
   4  -4   6 4141.91 73.0881   1
   5  -4   6 6995.08 148.751   1
   6  -4   6 1522.61 45.6161   1
   7  -4   6 1189.10 42.9002   1
   8  -4   6 206.539 39.5542   1
   9  -4   6 78.6562 24.5987   1
  10  -4   6  503.10 36.8038   1
  11  -4   6 308.237 33.0744   1
  12  -4   6 111.042   34.20   1
  13  -4   6 22.2861 32.9566   1
  14  -4   6 96.7626 35.9507   1
  15  -4   6-7.78426 36.2015   1
 -16  -3   6 17.1202 27.4864   1
 -15  -3   6 23.8236 29.2376   1
 -14  -3   6 230.298 27.3646   1
 -13  -3   6 161.801   21.95   1
 -12  -3   6 77.7988 30.8916   1
 -11  -3   6 97.6445 21.6442   1
 -10  -3   6 89.4116 19.8082   1
  -9  -3   6 34.5466  20.755   1
  -8  -3   6 78.0867  15.855   1
  -7  -3   6 1106.58 50.1893   1
  -6  -3   6 291.055 17.3974   1
  -5  -3   6 369.377 35.1802   1
  -4  -3   6 203.104 20.6226   1
  -3  -3   6 1048.25 24.9476   1
  -2  -3   6 953.243 21.8875   1
  -1  -3   6-10.4875 10.4875   1
   0  -3   6 1591.48 56.8857   1
   1  -3   6 549.959 27.5333   1
   2  -3   6 273.848 30.7307   1
   3  -3   6  297.65 19.5143   1
   4  -3   6 66.2305 14.9024   1
   5  -3   6 34.5935 17.9817   1
   6  -3   6 338.264 26.7868   1
   7  -3   6 1758.64 52.2498   1
   8  -3   6 1826.95 56.3736   1
   9  -3   6 59.7506 26.5798   1
  10  -3   6 29.7758 26.0284   1
  11  -3   6 22.9097 27.5017   1
  12  -3   6  98.349   45.13   1
  13  -3   6-26.5303 31.6363   1
  14  -3   6 62.7555 35.7215   1
 -16  -2   6 44.4555 28.8802   1
 -15  -2   6-11.2059 22.5169   1
 -14  -2   6 657.191 51.8422   1
 -13  -2   6 39.9461 24.2124   1
 -12  -2   6 251.995 25.6993   1
 -11  -2   6 1577.26 45.1807   1
 -10  -2   6 253.202 22.3252   1
  -9  -2   6-16.6916 16.6916   1
  -8  -2   6 1156.27 32.1521   1
  -7  -2   6 2474.92 49.1566   1
  -6  -2   6 62.2325  11.677   1
  -5  -2   6 2690.76 53.0483   1
  -4  -2   6 979.101 26.4447   1
  -3  -2   6 1383.89 28.7397   1
  -2  -2   6 24.4309  19.725   1
  -1  -2   6 238.931 13.5242   1
   0  -2   6 100.061 9.48269   1
   1  -2   6 556.435 59.5409   1
   2  -2   6 2058.03 38.9037   1
   3  -2   6 167.752 16.1797   1
   4  -2   6 949.108 35.7581   1
   5  -2   6 1872.36  49.561   1
   6  -2   6 1736.67  49.304   1
   7  -2   6 717.495  35.233   1
   8  -2   6  677.51 38.4503   1
   9  -2   6 64.7445 27.2392   1
  10  -2   6 493.818 59.3424   1
  11  -2   6-26.1056 27.1274   1
  12  -2   6 153.821 32.9435   1
  13  -2   6-0.35723 32.3013   1
  14  -2   6  95.279 35.8256   1
 -16  -1   6 56.6465 23.3566   1
 -15  -1   6 -5.7671 27.8199   1
 -14  -1   6-5.07767 31.9315   1
 -13  -1   6 111.787 24.7604   1
 -12  -1   6 521.525 28.7752   1
 -11  -1   6 356.747 24.5806   1
 -10  -1   6 170.662  55.701   1
  -9  -1   6 109.723  27.687   1
  -8  -1   6 496.505 29.2739   1
  -7  -1   6 289.923 18.8988   1
  -6  -1   6 837.212 24.5565   1
  -5  -1   6 4005.98 71.2446   1
  -4  -1   6 350.672 26.8651   1
  -3  -1   6 1896.34 36.2205   1
  -2  -1   6 7699.98 219.541   1
  -1  -1   611805.80 195.796   1
   0  -1   6 7035.75 119.078   1
   1  -1   6 3124.06 55.6233   1
   2  -1   6 32.0377 16.6259   1
   3  -1   6 575.183  25.096   1
   4  -1   6 3.26818  13.093   1
   5  -1   6 83.8805 17.4124   1
   6  -1   6 3336.17 79.6684   1
   7  -1   6 8695.21 186.171   1
   8  -1   6 607.555 38.7152   1
   9  -1   6 4548.28 109.347   1
  10  -1   6 8.76136 26.8126   1
  11  -1   6 25.4277 27.8275   1
  12  -1   6-13.3856  29.641   1
  13  -1   6 163.023 57.1878   1
  14  -1   6-0.88992 34.8744   1
 -16   0   6 21.6659 32.3241   1
 -15   0   6 25.2707  35.111   1
 -14   0   6 42.0458 25.1489   1
 -13   0   6-22.6629 22.6629   1
 -12   0   6 10.5993 21.6012   1
 -11   0   6 222.485 30.4333   1
 -10   0   6 6151.89 112.936   1
  -9   0   6 644.552 27.3312   1
  -8   0   6 77.2446 14.0921   1
  -7   0   6 524.564 21.5583   1
  -6   0   6 33.6654 12.4025   1
  -5   0   6 681.828 20.6308   1
  -4   0   6 659.521 28.0929   1
  -3   0   6 1011.62  59.704   1
  -2   0   610683.00  304.49   1
  -1   0   620306.80 334.918   1
   0   0   626754.60 439.434   1
   1   0   627139.30 445.955   1
   2   0   6 2483.63 46.4579   1
   3   0   6 1210.48 27.3915   1
   4   0   6  646.42 60.1929   1
   5   0   6 1548.76 45.0616   1
   6   0   6 608.183 51.2304   1
   7   0   6 1214.20 44.8683   1
   8   0   6 1018.86 44.8315   1
   9   0   6 551.847 97.8521   1
  10   0   6 60.8029 28.1636   1
  11   0   6-29.6046 29.6046   1
  12   0   6 24.1958 32.6928   1
  13   0   6  93.234 37.8048   1
  14   0   6 50.7841 33.9656   1
 -16   1   6  44.333 28.2939   1
 -15   1   6  432.68 71.5314   1
 -14   1   6 181.929 36.2043   1
 -13   1   6-6.95933 22.4277   1
 -12   1   6 519.319 45.0567   1
 -11   1   6 165.666 21.1053   1
 -10   1   6 849.727 58.0598   1
  -9   1   6 3.17496 21.1245   1
  -8   1   6-4.59778 12.9241   1
  -7   1   6 13.8353 11.9079   1
  -6   1   6 23.1824 15.3619   1
  -5   1   6 4172.87 107.247   1
  -4   1   6 2721.31 117.907   1
  -3   1   6 147.571 37.2078   1
  -2   1   6 2418.57 56.9586   1
  -1   1   6 -7.9919  9.7634   1
   0   1   6 1305.52 31.7792   1
   1   1   6 4935.92 86.3026   1
   2   1   6 183.098 24.5235   1
   3   1   6 2077.37 35.0101   1
   4   1   6 3558.79 1929.56   1
   6   1   6 448.846 46.3191   1
   7   1   6 33.1273 22.0575   1
   8   1   6  186.72  37.861   1
   9   1   6 126.331 26.7721   1
  10   1   6 -25.531  25.531   1
  11   1   6-0.73385 39.5286   1
  12   1   6 59.9063 32.5752   1
  13   1   6 120.871 36.1579   1
 -16   2   6 17.6133   25.20   1
 -15   2   6 90.6679 32.6195   1
 -14   2   6 41.1239   31.92   1
 -13   2   6 118.895 23.6021   1
 -12   2   6 485.645 28.8865   1
 -11   2   6 142.363 20.4768   1
 -10   2   6 227.751 20.6403   1
  -9   2   6 8.07203 15.0866   1
  -8   2   6 97.6862 13.9133   1
  -7   2   6 1466.07 74.5913   1
  -6   2   6  711.40 30.1998   1
  -5   2   6 1866.30 48.9207   1
  -4   2   6  921.13 32.6199   1
  -3   2   6 5.59981 16.0413   1
  -2   2   6 337.898 21.1993   1
  -1   2   6 740.262 24.2929   1
   0   2   6 2151.09  36.311   1
   1   2   6-9.25404 9.25404   1
   2   2   6 8.12559 11.7897   1
   3   2   6 302.832 17.4083   1
   4   2   6 8.46576 12.9214   1
   5   2   6 25.0737 13.6803   1
   6   2   6 453.536 22.0923   1
   7   2   6 685.567 39.4906   1
   8   2   6 352.454 44.6969   1
   9   2   6 791.058 47.1654   1
  10   2   6 396.063 51.0304   1
  11   2   6 12.4593 46.4544   1
  12   2   6-27.6888 30.9956   1
  13   2   6 344.103 39.0275   1
 -16   3   6 41.3044 25.5872   1
 -15   3   6 33.1316 24.2994   1
 -14   3   6 71.7596 24.5752   1
 -13   3   6 16.5161 22.3147   1
 -12   3   6 360.317 24.5455   1
 -11   3   6 35.2132 18.2503   1
 -10   3   6 93.5467 17.1245   1
  -9   3   6 1495.32 72.3596   1
  -8   3   6 106.763 22.9817   1
  -7   3   6 1247.36   42.35   1
  -6   3   6 203.025 29.0021   1
  -5   3   6 182.452 18.7375   1
  -4   3   6 3692.96 83.9653   1
  -3   3   6 328.338 24.6724   1
  -2   3   6 313.531 18.2993   1
  -1   3   6  419.43 23.8138   1
   0   3   6 435.006 18.1967   1
   1   3   6 1991.18 40.4298   1
   2   3   6 2257.38 57.7945   1
   3   3   6 3495.74 65.2337   1
   4   3   6 295.031 18.7669   1
   5   3   6 1059.45  36.696   1
   6   3   6 357.283 21.5859   1
   7   3   6 1106.15 34.3836   1
   8   3   6 79.7557 26.6674   1
   9   3   6 814.263 66.6639   1
  10   3   6 276.448 72.8968   1
  11   3   6 103.251 33.5311   1
  12   3   6 149.103 34.4834   1
 -16   4   6 8.03779 24.4362   1
 -15   4   6 17.0041 22.8269   1
 -14   4   6 29.4074 22.0946   1
 -13   4   6  121.36 21.9382   1
 -12   4   6 481.648  51.271   1
 -11   4   6 40.1211 19.0042   1
 -10   4   6  12.418 30.1006   1
  -9   4   6 302.932 33.4289   1
  -8   4   6 19.1742 25.0266   1
  -7   4   6 1131.48 87.9218   1
  -6   4   6 925.446 63.3599   1
  -5   4   6 34.2528 17.9478   1
  -4   4   6 25.2217 34.2578   1
  -3   4   6 7.90306 12.9553   1
  -2   4   6 517.506 22.1293   1
  -1   4   6 20.4188 10.7642   1
   0   4   6 1278.59 30.5971   1
   1   4   6 7786.39 133.983   1
   2   4   6 405.713 20.7442   1
   3   4   6 1702.11 39.4559   1
   4   4   6 37.7955 15.3824   1
   5   4   6 18.2428   16.68   1
   6   4   6 2.79268  17.023   1
   7   4   6 23.6328  17.722   1
   8   4   6 747.542 37.9638   1
   9   4   6  236.22 46.4964   1
  10   4   6  76.484 36.0076   1
  11   4   6 41.5132 31.6544   1
  12   4   6 4.97512  31.743   1
 -16   5   6   0.804 23.6933   1
 -15   5   6-21.5087 21.5087   1
 -14   5   6 5.78753 23.9418   1
 -13   5   6 40.5267 31.5219   1
 -12   5   6 316.221 35.3124   1
 -11   5   6 42.6215 27.8133   1
 -10   5   6 584.291 41.6992   1
  -9   5   6 1447.36 85.6363   1
  -8   5   6 73.8446 24.1401   1
  -7   5   6 1768.09 61.8149   1
  -6   5   6  415.85 39.3054   1
  -5   5   6 1815.99 52.2998   1
  -4   5   6 208.512 17.8366   1
  -3   5   6 340.512 20.0128   1
  -2   5   6 -19.432 23.1685   1
  -1   5   6 3636.67  67.789   1
   0   5   6 6587.01 114.952   1
   1   5   6 6809.82  118.90   1
   2   5   6 321.129 28.1944   1
   3   5   6 1021.10 31.9078   1
   4   5   6 51.4426 17.3075   1
   5   5   6 167.557 19.8588   1
   6   5   6 12.2108  18.636   1
   7   5   6 335.638 24.3935   1
   8   5   6 918.369 37.8362   1
   9   5   6-6.44748 24.6231   1
  10   5   6-15.8054 41.9212   1
  11   5   6-2.50391 31.5878   1
 -16   6   6 29.7566 47.0883   1
 -15   6   6 146.446  27.965   1
 -14   6   6  9.4099 19.3675   1
 -13   6   6-14.8635 31.9467   1
 -12   6   6 -26.508 31.5031   1
 -11   6   6  168.63 31.1665   1
 -10   6   6-17.4997 25.7211   1
  -9   6   6 372.829 32.9369   1
  -8   6   6 289.073 28.0692   1
  -7   6   6 714.067 38.9139   1
  -6   6   6 227.334 47.2743   1
  -5   6   6 401.564 26.2643   1
  -4   6   6 1236.54 38.8882   1
  -3   6   6  25.595 27.0724   1
  -2   6   6 747.046 24.5258   1
  -1   6   6 571.114 50.2156   1
   0   6   6 6239.45  110.36   1
   1   6   6 157.129 16.8037   1
   2   6   6 3276.08 65.0122   1
   3   6   6 779.288 32.6408   1
   4   6   6 514.249  29.116   1
   5   6   6 265.729 22.7992   1
   6   6   6  171.88 27.9049   1
   7   6   6 23.7596  24.677   1
   8   6   6 79.0515 29.9339   1
   9   6   6 53.0292 33.8697   1
  10   6   6-9.37041 31.3223   1
  11   6   6  457.40 39.8297   1
 -16   7   6 5.99921 38.7069   1
 -15   7   6  43.889 38.4976   1
 -14   7   6  37.609 36.3453   1
 -13   7   6 33.5513 31.3108   1
 -12   7   6 101.596 43.0375   1
 -11   7   6 334.345 43.2022   1
 -10   7   6 -3.0048 27.0131   1
  -9   7   6 2.76294 26.3346   1
  -8   7   6 274.366 41.7357   1
  -7   7   6 267.853  27.991   1
  -6   7   6 88.5191 37.2945   1
  -5   7   6 16.2423 18.4025   1
  -4   7   6 187.545 26.3615   1
  -3   7   6 1525.45 59.5942   1
  -2   7   6 998.548 30.1289   1
  -1   7   6 3984.00 75.6717   1
   0   7   6 1660.82 42.0113   1
   1   7   6 2389.38 57.1028   1
   2   7   6 21.0322 18.8469   1
   3   7   6 44.1802 23.1312   1
   4   7   6-2.55741 19.5067   1
   5   7   6 625.005 34.6066   1
   6   7   6 26.2808 22.0179   1
   7   7   6 122.922 30.2961   1
   8   7   6 241.693 26.8426   1
   9   7   6-5.91327  23.262   1
  10   7   6 220.138 34.2063   1
 -15   8   6 68.8711  37.721   1
 -14   8   6 139.929 70.4372   1
 -13   8   6 575.695 101.228   1
 -12   8   6 281.285 67.5953   1
 -11   8   6 27.5161 31.3308   1
 -10   8   6-9.47666 38.0553   1
  -9   8   6-10.1125 27.1011   1
  -8   8   6 124.303 28.4611   1
  -7   8   6 23.4661 24.9841   1
  -6   8   6 -20.244  20.244   1
  -5   8   6-6.07692 19.0842   1
  -4   8   6 11.6377 24.8881   1
  -3   8   6 3251.74 83.2629   1
  -2   8   6 969.766 32.0392   1
  -1   8   6 1967.97 53.8591   1
   0   8   6 56.7883 17.8472   1
   1   8   6 12.6446 17.7869   1
   2   8   6 685.634 32.9044   1
   3   8   6 312.644 24.7682   1
   4   8   6  35.101 31.5243   1
   5   8   6 338.518 27.1714   1
   6   8   6 42.6963  23.727   1
   7   8   6 61.2416 24.4606   1
   8   8   6 53.3296  27.516   1
   9   8   6 281.284 27.4562   1
 -15   9   6 18.1209 36.2256   1
 -14   9   6  85.724 35.6723   1
 -13   9   6 161.055 37.0002   1
 -12   9   6 214.536 43.6857   1
 -11   9   6 17.7492 32.1919   1
 -10   9   6 32.5549 48.9445   1
  -9   9   6 380.183   36.84   1
  -8   9   6 857.787 61.7818   1
  -7   9   6 181.628 29.4521   1
  -6   9   6 33.7494 24.1608   1
  -5   9   6 76.8961 22.1184   1
  -4   9   6  82.831 27.4459   1
  -3   9   6 1128.67 39.5633   1
  -2   9   6 1128.16 35.3858   1
  -1   9   6 1599.87 43.0123   1
   0   9   6 50.0277 19.2621   1
   1   9   6 7.09576 19.7519   1
   2   9   6 208.857 33.6692   1
   3   9   6 35.2933 22.2494   1
   4   9   6 49.6594 23.6641   1
   5   9   6-17.4232 23.3026   1
   6   9   6 784.492 41.9429   1
   7   9   6  621.38 37.1011   1
   8   9   6 -17.213 23.7065   1
 -14  10   6 116.906 36.7654   1
 -13  10   6-15.3721 42.4656   1
 -12  10   6-14.5517  33.957   1
 -11  10   6-15.2595  32.229   1
 -10  10   6  78.239 41.2936   1
  -9  10   6 1184.27 58.1271   1
  -8  10   6 14.7127  41.464   1
  -7  10   6 20.6554 23.8261   1
  -6  10   6 38.8618 23.4978   1
  -5  10   6 11.6667 22.0156   1
  -4  10   6 238.521  32.235   1
  -3  10   6 13.0613 27.8002   1
  -2  10   6 1985.15 58.4492   1
  -1  10   6 823.335 35.4827   1
   0  10   6 23.7382 20.3263   1
   1  10   6-20.8063 20.8063   1
   2  10   6-13.9576 21.7556   1
   3  10   6 0.53619 23.0044   1
   4  10   6  252.71 27.6243   1
   5  10   6 308.245 33.3407   1
   6  10   6 13.5414  29.921   1
   7  10   6 35.4223 34.9355   1
 -13  11   6-2.38141 36.8235   1
 -12  11   6 0.55968 35.3208   1
 -11  11   6-27.0017 56.1307   1
 -10  11   6 9.69893 68.1536   1
  -9  11   6 967.012 56.5996   1
  -8  11   6 139.398 33.3204   1
  -7  11   6 20.4104 27.7225   1
  -6  11   6 283.814 56.0791   1
  -5  11   6 30.4711 31.0174   1
  -4  11   6 451.656 38.4052   1
  -3  11   6 65.3326 18.8946   1
  -2  11   6 -5.0028 19.3024   1
  -1  11   6 589.685 42.8293   1
   0  11   6 1251.99 44.1074   1
   1  11   6 11.6762 23.6708   1
   2  11   6 3.51572 25.4151   1
   3  11   6 59.7406 25.0124   1
   4  11   6 280.266 28.5195   1
   5  11   6 74.7119 25.3047   1
   6  11   6-2.32946 24.5878   1
 -12  12   6-26.3281  59.702   1
 -11  12   6 64.5782 36.4858   1
 -10  12   6 6.07162 34.6562   1
  -9  12   6-1.54301 71.3597   1
  -8  12   6 14.9445 31.9805   1
  -7  12   6 95.0888 32.7645   1
  -6  12   6 23.4585 26.0912   1
  -5  12   6 669.144 51.0501   1
  -4  12   6  133.66 33.7456   1
  -3  12   6 -18.928  18.928   1
  -2  12   6 24.1182  20.602   1
  -1  12   6  373.49 49.5367   1
   0  12   6  703.43 37.0475   1
   1  12   6 110.421 24.7705   1
   2  12   6-19.0602 23.4949   1
   3  12   6 150.434 26.5663   1
   4  12   6 58.4737 34.2526   1
 -11  13   6 26.0474 35.9987   1
 -10  13   6-33.0304 34.8775   1
  -9  13   6 3.71869 34.5704   1
  -8  13   6 122.517 35.3011   1
  -7  13   6 14.3357 27.7632   1
  -6  13   6 74.2123  27.763   1
  -5  13   6  49.145 44.8305   1
  -4  13   6 10.7994 32.2624   1
  -3  13   6 31.3647 22.6723   1
  -2  13   6 -1.6198 20.9305   1
  -1  13   6 168.741 24.7009   1
   0  13   6 44.3529 23.3138   1
   1  13   6-2.79403 23.4059   1
   2  13   6 377.781 29.4943   1
  -9  14   6 706.708 69.6706   1
  -8  14   6 34.0821 35.2896   1
  -7  14   6 40.8085 28.6847   1
  -6  14   6 30.3643 28.6411   1
  -5  14   6 9.59339 27.3402   1
  -4  14   6 48.6866 34.0391   1
  -3  14   6-17.0999  32.583   1
  -2  14   6-10.2917 21.3644   1
  -1  14   6 148.903 25.4189   1
   0  14   6-20.6055 29.2665   1
  -2 -17   7 31.2701 34.9575   1
  -1 -17   7 42.6651 34.8805   1
   0 -17   7 235.091 39.5399   1
   1 -17   7 803.913 54.4084   1
   2 -17   7 266.512 40.1056   1
   3 -17   7-5.78352  33.028   1
   4 -17   7 20.6099 32.5586   1
   5 -17   7-8.89578 32.3007   1
   6 -17   7  394.04 41.4029   1
   7 -17   7 74.4139 24.3255   1
  -4 -16   7-35.8415 35.8415   1
  -3 -16   7 3.69368 34.8837   1
  -2 -16   7 108.167 35.1601   1
  -1 -16   7 220.566 38.7751   1
   0 -16   7 -11.988 34.1561   1
   1 -16   7 365.338 47.1617   1
   2 -16   7 125.199 35.0197   1
   3 -16   7 24.6582 31.8144   1
   4 -16   7-23.9686 31.7712   1
   5 -16   7 160.991 38.1179   1
   6 -16   7 121.773 24.5557   1
   7 -16   7  9.0537 17.2634   1
   8 -16   7 30.6386 18.0001   1
   9 -16   7 25.7535 28.8055   1
  -6 -15   7 28.4593 37.7997   1
  -5 -15   7 24.1524 36.8319   1
  -4 -15   7 197.042 39.1686   1
  -3 -15   7 4.64756  33.913   1
  -2 -15   7  47.999  56.258   1
  -1 -15   7 143.668 34.7876   1
   0 -15   7 232.646 36.6985   1
   1 -15   7-16.7633 30.3366   1
   2 -15   7 859.531 60.6531   1
   3 -15   7  219.19  52.692   1
   4 -15   7 13.1435 64.4338   1
   5 -15   7 8.91359  24.769   1
   6 -15   7 72.5057 22.2261   1
   7 -15   7 15.9318 23.8336   1
   8 -15   7  63.408 24.5298   1
   9 -15   7-8.06515 24.5354   1
  10 -15   7 20.1936 39.8813   1
  -8 -14   7 59.2853 55.4506   1
  -7 -14   7  37.271 38.2035   1
  -6 -14   7 58.0797 36.9465   1
  -5 -14   7 208.588 38.7685   1
  -4 -14   7 791.478 56.9332   1
  -3 -14   7 61.0716 33.1768   1
  -2 -14   7 346.137 40.8212   1
  -1 -14   7-11.5866  33.281   1
   0 -14   7 34.3971 31.2912   1
   1 -14   7 105.492 30.6605   1
   2 -14   7 325.786 36.0243   1
   3 -14   7 1084.14 54.8105   1
   4 -14   7 671.608 31.6994   1
   5 -14   7 -13.546 16.1871   1
   6 -14   7 54.3601  18.926   1
   7 -14   7 543.302 27.2536   1
   8 -14   7 84.6181 22.1816   1
   9 -14   7 1.42985 21.0226   1
  10 -14   7 60.7493 21.7688   1
  11 -14   7 138.248 24.4574   1
  -9 -13   7  44.214 34.7522   1
  -8 -13   7  83.648 36.7226   1
  -7 -13   7-15.8555 35.4747   1
  -6 -13   7 58.1819 34.9459   1
  -5 -13   7 763.674 52.9076   1
  -4 -13   7 1978.16 79.6349   1
  -3 -13   7  356.01 36.7746   1
  -2 -13   7 1245.58 58.5264   1
  -1 -13   7 72.5621 29.0651   1
   0 -13   7 536.538 39.6957   1
   1 -13   7 55.5664 44.4278   1
   2 -13   7  322.03 32.9855   1
   3 -13   7 815.348 38.0811   1
   4 -13   7 1077.72 45.9003   1
   5 -13   7 21.5671 34.7049   1
   6 -13   7 58.1161 18.0563   1
   7 -13   7 85.1104 21.1248   1
   8 -13   7 331.206 23.8445   1
   9 -13   7 95.8226 23.2455   1
  10 -13   7 405.759 23.1002   1
  11 -13   7-7.68412 20.9728   1
  12 -13   7-10.9957 34.4326   1
 -10 -12   7 9.36666 33.7693   1
  -9 -12   7  29.105 33.5631   1
  -8 -12   7 532.834 74.5006   1
  -7 -12   7  138.32  35.556   1
  -6 -12   7 73.4904 34.7493   1
  -5 -12   7 698.851 50.9846   1
  -4 -12   7 79.0918 28.3136   1
  -3 -12   7 1149.84 53.0249   1
  -2 -12   7 453.718 40.1722   1
  -1 -12   7 903.555 46.7365   1
   0 -12   7  391.16 32.3915   1
   1 -12   7 175.492   39.15   1
   2 -12   7 354.717  25.274   1
   3 -12   7 300.255 20.8521   1
   4 -12   7 78.8695 15.3767   1
   5 -12   7 229.628 18.7328   1
   6 -12   7 1207.89  34.281   1
   7 -12   7 17.3628  18.595   1
   8 -12   7 123.019  23.868   1
   9 -12   7 5.71575 19.6466   1
  10 -12   7 9.31753 21.4878   1
  11 -12   7  131.72 24.2842   1
  12 -12   7 60.6304 34.6355   1
  13 -12   7 292.626 40.4087   1
 -11 -11   7-13.2419 58.1267   1
 -10 -11   7 50.8225 34.6857   1
  -9 -11   7 397.122 41.5863   1
  -8 -11   7 181.155 35.7278   1
  -7 -11   7 29.4817 35.9373   1
  -6 -11   7 958.314  53.839   1
  -5 -11   7-10.1542 27.6684   1
  -4 -11   7 384.692 33.2215   1
  -3 -11   7 82.8812 26.5022   1
  -2 -11   7-8.65472 24.0467   1
  -1 -11   7 2691.71 73.3195   1
   0 -11   7 27.8076 23.2216   1
   1 -11   7 78.8298 19.1661   1
   2 -11   7 805.151 37.5147   1
   3 -11   7 241.519 19.3386   1
   4 -11   7 122.341 15.3343   1
   5 -11   7 276.888 18.4148   1
   6 -11   7 40.0032 16.7424   1
   7 -11   7  787.38 38.9125   1
   8 -11   7-21.3185 21.3185   1
   9 -11   7 40.0205 18.9343   1
  10 -11   7 170.281 20.7951   1
  11 -11   7 90.3779 23.3936   1
  12 -11   7-12.5567  33.556   1
  13 -11   7-25.1473 34.7281   1
 -12 -10   7 -32.441 33.0031   1
 -11 -10   7-2.38276 33.5978   1
 -10 -10   7 143.868 42.0113   1
  -9 -10   7 521.417 49.3615   1
  -8 -10   7 9.45823 33.6465   1
  -7 -10   7 534.338 62.5427   1
  -6 -10   7 42.7113 26.4503   1
  -5 -10   7 325.309 54.6293   1
  -4 -10   7 114.156 25.1831   1
  -3 -10   7 962.532 44.2476   1
  -2 -10   7 302.304 33.3001   1
  -1 -10   7 53.7893  21.061   1
   0 -10   7 493.705 33.3695   1
   1 -10   7 1536.84  40.102   1
   2 -10   7 92.7974 15.4336   1
   3 -10   7 234.262 18.1227   1
   4 -10   7 63.6391 13.8553   1
   5 -10   7 75.1516 15.2587   1
   6 -10   7 123.213 16.5508   1
   7 -10   7 78.8853 18.2504   1
   8 -10   7 265.359 20.1707   1
   9 -10   7 2713.84 53.4957   1
  10 -10   7-9.09641 19.6045   1
  11 -10   7 400.722 43.6289   1
  12 -10   7 42.0932 33.4411   1
  13 -10   7 43.3657 35.1216   1
  14 -10   7-35.4906 35.4906   1
 -13  -9   7 114.586 36.2763   1
 -12  -9   7  9.5549 33.3972   1
 -11  -9   7 78.5939 34.5335   1
 -10  -9   7 21.2861 34.9714   1
  -9  -9   7 494.538  80.194   1
  -8  -9   7 1034.05 54.2224   1
  -7  -9   7 438.635 34.5203   1
  -6  -9   7 221.014 50.2119   1
  -5  -9   7 83.9174 23.6546   1
  -4  -9   7 857.473 40.3424   1
  -3  -9   7-17.6231 19.5217   1
  -2  -9   7 33.1358 19.1136   1
  -1  -9   7 1101.96 55.8579   1
   0  -9   7 697.939 39.8099   1
   1  -9   7 935.005  65.135   1
   2  -9   7 744.534 33.4634   1
   3  -9   7 2155.58 47.3258   1
   4  -9   7 64.6672 15.5745   1
   5  -9   7 166.703 15.5402   1
   6  -9   7 96.5622 24.5627   1
   7  -9   7 131.928 17.5283   1
   8  -9   7 533.398 24.9643   1
   9  -9   7 380.575 24.9407   1
  10  -9   7 674.904 47.4137   1
  11  -9   7 77.9521 34.2062   1
  12  -9   7 211.672 35.9597   1
  13  -9   7-27.2959 34.4249   1
  14  -9   7 118.641 73.1705   1
 -13  -8   7 43.4523  73.788   1
 -12  -8   7 30.0345 32.9979   1
 -11  -8   7 97.0243 33.1381   1
 -10  -8   7 35.0796 31.4957   1
  -9  -8   7 2482.61 76.2025   1
  -8  -8   7  317.22  32.195   1
  -7  -8   7 71.9347 25.0503   1
  -6  -8   7 32.8237 22.2089   1
  -5  -8   7 441.747 35.5806   1
  -4  -8   7 1372.11 55.5014   1
  -3  -8   7 99.5374  34.615   1
  -2  -8   7 31.7059 16.8956   1
   0  -8   7 2310.95 58.7716   1
   1  -8   7 97.4519 23.8629   1
   2  -8   7 2171.41 88.4462   1
   3  -8   7 15.9601 13.1508   1
   4  -8   7 2469.29 50.5672   1
   5  -8   7 2190.79 46.8655   1
   6  -8   7  13.498 18.0146   1
   7  -8   7 858.548 30.5331   1
   8  -8   7 668.654  28.394   1
   9  -8   7-3.62634 29.4091   1
  10  -8   7 199.584 31.4678   1
  11  -8   7-34.0378 34.0378   1
  12  -8   7  330.65 37.2335   1
  13  -8   7 517.544 68.9257   1
  14  -8   7 68.4262 52.6942   1
 -14  -7   7 3.78614 21.8662   1
 -13  -7   7 18.4745 21.7835   1
 -12  -7   7-3.92782 32.5407   1
 -11  -7   7 437.149 45.7203   1
 -10  -7   7 354.409 81.0348   1
  -9  -7   7 160.947 29.1708   1
  -8  -7   7 98.8208 26.1716   1
  -7  -7   7-0.08334 21.5638   1
  -6  -7   7 41.0292 21.0438   1
  -5  -7   7 555.391 36.0553   1
  -4  -7   7 8720.35 184.922   1
  -3  -7   712888.90 366.133   1
  -2  -7   7 1392.68 41.3403   1
  -1  -7   7 64.8237 13.8987   1
   0  -7   7 57.3905 15.0511   1
   1  -7   7 727.486 24.0699   1
   2  -7   7 315.715  17.016   1
   3  -7   7 603.931 35.0424   1
   4  -7   712261.20 206.437   1
   5  -7   7 1626.35 38.2815   1
   6  -7   7 88.6309 18.0623   1
   7  -7   7 1849.28 42.1884   1
   8  -7   7  165.03 26.0682   1
   9  -7   7-41.9391 41.9391   1
  10  -7   7 280.173 32.2682   1
  11  -7   7-18.7746 34.7187   1
  12  -7   7  631.09 57.2116   1
  13  -7   7 490.878 46.3258   1
  14  -7   7 190.386 39.0465   1
 -14  -6   7 6.14904 22.9789   1
 -13  -6   7-2.16483  23.073   1
 -12  -6   7 363.052 59.0215   1
 -11  -6   7 863.606 37.7837   1
 -10  -6   7 46.2205 27.5044   1
  -9  -6   7 60.5642 18.4236   1
  -8  -6   7 502.616 38.5634   1
  -7  -6   7-19.3467 19.3467   1
  -6  -6   7 77.3664 29.0357   1
  -5  -6   7 28.3844 17.6104   1
  -4  -6   7 6237.34 134.683   1
  -3  -6   7 1239.43 119.085   1
  -2  -6   7  216.40 25.9335   1
  -1  -6   7  697.04 27.3329   1
   0  -6   7 236.107 13.3347   1
   1  -6   7-10.5956 10.5956   1
   2  -6   7 5503.01 95.5079   1
   3  -6   7 671.811 36.5259   1
   4  -6   7 5404.16  95.072   1
   5  -6   7 5169.55 91.5749   1
   6  -6   7 1069.84 30.7766   1
   7  -6   7 1141.54 43.8779   1
   8  -6   7 108.109 24.1971   1
   9  -6   7 5.83063 24.8289   1
  10  -6   7-19.0408 26.2786   1
  11  -6   7 268.912  35.749   1
  12  -6   7 904.643 54.3163   1
  13  -6   7 337.903 39.9213   1
  14  -6   7-20.0388 34.7286   1
 -15  -5   7 -23.611  23.611   1
 -14  -5   7 751.025 42.0072   1
 -13  -5   7 287.864 27.5008   1
 -12  -5   7-21.9358 21.9358   1
 -11  -5   7-12.9676 17.3408   1
 -10  -5   7 5.68812 18.8367   1
  -9  -5   7 70.1069 18.0804   1
  -8  -5   7 231.133 18.3526   1
  -7  -5   7 363.443 22.9901   1
  -6  -5   7 5432.61 119.829   1
  -5  -5   7 2226.96 56.7618   1
  -4  -5   7 340.046  20.533   1
  -3  -5   7 4099.57 90.7659   1
  -2  -5   7 4264.97  76.104   1
  -1  -5   7 605.109 29.3211   1
   0  -5   7 2188.22 41.8376   1
   1  -5   7 630.464  19.628   1
   2  -5   7 3649.65 65.4885   1
   3  -5   7 259.668 14.5274   1
   4  -5   711804.90 198.076   1
   5  -5   7 5100.01 112.632   1
   6  -5   7 1715.67 115.968   1
   7  -5   7-2.06108  25.104   1
   8  -5   7  26.406 22.4188   1
   9  -5   7 322.619  35.186   1
  10  -5   7 415.944 33.8707   1
  11  -5   7 41.3933 30.3186   1
  12  -5   7 359.681 37.5552   1
  13  -5   7 91.2121 35.0751   1
  14  -5   7 59.6037 77.7839   1
 -15  -4   7 88.1106 26.5851   1
 -14  -4   7  462.03 41.1864   1
 -13  -4   7-19.3835 27.1255   1
 -12  -4   7 72.8267  30.958   1
 -11  -4   7-26.3363 26.3363   1
 -10  -4   7 84.6166 20.0095   1
  -9  -4   7 21.0519 24.7186   1
  -8  -4   7 17.5087 17.1853   1
  -7  -4   7 2286.13  48.021   1
  -6  -4   7 2715.37 64.4632   1
  -5  -4   7 484.743 34.8451   1
  -4  -4   7 1383.35 30.1786   1
  -3  -4   7 91.6227 10.5583   1
  -2  -4   7 916.878 22.9322   1
  -1  -4   7 1273.17 28.0847   1
   0  -4   7 132.562 20.2337   1
   1  -4   7 5.52596 11.8145   1
   2  -4   7 2170.60 41.8219   1
   3  -4   7 12.5818 10.1437   1
   4  -4   7 2174.14 54.6357   1
   5  -4   7 1492.95 44.1263   1
   6  -4   7 158.996 51.4808   1
   7  -4   7 1159.22 44.0076   1
   8  -4   7 90.2233 25.0723   1
   9  -4   7 33.4613  24.763   1
  10  -4   7 29.4816 26.9268   1
  11  -4   7 81.5207 31.2898   1
  12  -4   7-30.5628 30.5628   1
  13  -4   7   90.72 35.3049   1
  14  -4   7-34.3043 34.3043   1
 -16  -3   7 86.4381 26.9438   1
 -15  -3   7  220.81 36.3602   1
 -14  -3   7 406.984 32.7997   1
 -13  -3   7 84.4293  25.025   1
 -12  -3   7 438.265 31.0065   1
 -11  -3   7 33.0789 22.5426   1
 -10  -3   7 116.105 20.6221   1
  -9  -3   7 159.383 21.0437   1
  -8  -3   7 3977.53 74.6483   1
  -7  -3   7 8720.51 149.483   1
  -6  -3   7 2306.41 46.1219   1
  -5  -3   7 5059.27 88.6235   1
  -4  -3   7 1447.26 41.7146   1
  -3  -3   713374.80 222.458   1
  -2  -3   7 1491.10 32.0813   1
  -1  -3   7 242.265 26.8842   1
   0  -3   7 5048.86 88.9495   1
   1  -3   7  528.48 18.5818   1
   2  -3   7 1969.45 38.4815   1
   3  -3   7 1513.22 41.1825   1
   4  -3   7 736.171 29.7725   1
   5  -3   7 643.331 30.8003   1
   6  -3   7-14.0568 24.5072   1
   7  -3   7 1639.36 51.7214   1
   8  -3   7 122.951 49.7048   1
   9  -3   7 140.558 29.9031   1
  10  -3   7-26.0862 26.0862   1
  11  -3   7 97.0502 34.9353   1
  12  -3   7 106.452 32.3746   1
  13  -3   7 146.726 36.0338   1
  14  -3   7-8.60761 34.2889   1
 -16  -2   7 97.0046 24.0284   1
 -15  -2   7 161.905 29.3755   1
 -14  -2   7 43.5672 29.2202   1
 -13  -2   7 -20.896 24.1434   1
 -12  -2   7 237.372 25.4381   1
 -11  -2   7 982.468 37.7738   1
 -10  -2   7 294.809 24.1684   1
  -9  -2   7  764.89 36.0219   1
  -8  -2   7 1415.61 35.9455   1
  -7  -2   7 -2.0764 21.7344   1
  -6  -2   7 283.965 16.2917   1
  -5  -2   7 1839.11 37.6779   1
  -4  -2   7 595.912 31.1576   1
  -3  -2   7  75.299 9.11127   1
  -2  -2   7-6.28469  9.6472   1
  -1  -2   7 1728.21 35.4256   1
   0  -2   7 2410.91 45.8541   1
   1  -2   7 4159.37 72.9846   1
   2  -2   7 1141.32 34.0381   1
   3  -2   7 2190.81 53.7116   1
   4  -2   7 86.7787 18.3477   1
   5  -2   7 18.5716 16.9306   1
   6  -2   7 2876.26 84.5872   1
   7  -2   7 253.297  25.572   1
   8  -2   7 125.256 25.2484   1
   9  -2   7 572.568 71.7231   1
  10  -2   7 967.871 50.3735   1
  11  -2   7 54.3144 76.3265   1
  12  -2   7 5.08081 31.1514   1
  13  -2   7-32.3117 32.3117   1
  14  -2   7 51.2247 40.3812   1
 -16  -1   7-13.1718 27.5739   1
 -15  -1   7-4.34323 45.5382   1
 -14  -1   7-5.89002 24.7752   1
 -13  -1   7-8.74285 27.1106   1
 -12  -1   7 560.601 32.6813   1
 -11  -1   7 63.1208  21.635   1
 -10  -1   7 29.1999 19.1927   1
  -9  -1   7  34.444 16.8135   1
  -8  -1   7-14.8582 14.8582   1
  -7  -1   7 1357.23 33.0845   1
  -6  -1   7 4467.58 80.4562   1
  -5  -1   7 4021.71 71.5277   1
  -4  -1   7 262.716 21.5144   1
  -3  -1   7 1114.68 452.583   1
  -2  -1   7 2403.66 45.2108   1
  -1  -1   7 1182.66 28.0654   1
   0  -1   7 253.745   24.52   1
   1  -1   7 46.3247 11.4403   1
   2  -1   7 161.538  11.733   1
   3  -1   7 165.476 459.514   1
   4  -1   7 5310.24 115.793   1
   5  -1   7 417.725 27.9557   1
   6  -1   7 18.2064 21.1419   1
   7  -1   7 7834.63 170.208   1
   8  -1   7 275.505 40.1257   1
   9  -1   7 20.3516 24.8265   1
  10  -1   7 153.423 33.2144   1
  11  -1   7 56.1312  32.354   1
  12  -1   7-10.8377  39.008   1
  13  -1   7-6.81587 42.3263   1
  14  -1   7 19.9756 33.5625   1
 -16   0   7 36.7454 35.5393   1
 -15   0   7 47.4542 26.3869   1
 -14   0   7 51.9555 24.9186   1
 -13   0   7-19.4748 22.5784   1
 -12   0   7 12.3968 21.7469   1
 -11   0   7 8.39051 19.7249   1
 -10   0   7 413.434 71.0082   1
  -9   0   7 317.917 19.9189   1
  -8   0   7 127.628 15.0379   1
  -7   0   7 546.912 26.0101   1
  -6   0   7 1568.05 33.8415   1
  -5   0   7 69.7675 33.8083   1
  -4   0   7 3032.60 70.0392   1
  -3   0   7 2855.86 66.1531   1
  -2   0   7 2556.17 47.5039   1
  -1   0   736017.30 702.966   1
   0   0   7 80.6436 12.0844   1
   1   0   7 6955.18 124.248   1
   2   0   7 117.176 17.5835   1
   3   0   7 1537.01 33.0335   1
   4   0   7 -13.112 20.2419   1
   5   0   7 1082.63  39.304   1
   6   0   7 801.652 38.3107   1
   7   0   7 3956.19   95.47   1
   8   0   7 85.6103 25.3797   1
   9   0   7-24.5667 24.5667   1
  10   0   7-15.8301 27.2511   1
  11   0   7 108.485 33.8849   1
  12   0   7 9.82919 32.6973   1
  13   0   7  176.09 37.5115   1
 -16   1   7-19.7111 26.3477   1
 -15   1   7 65.0187 25.5405   1
 -14   1   7 51.7861 24.7886   1
 -13   1   7 165.585 24.7007   1
 -12   1   7-5.35323 30.1582   1
 -11   1   7 1158.73 38.1742   1
 -10   1   7 668.275  29.935   1
  -9   1   7 993.728 64.0973   1
  -8   1   7 28.3007 15.4253   1
  -7   1   7 4282.48  97.417   1
  -6   1   7 146.976 18.4343   1
  -5   1   7  293.78 19.8724   1
  -4   1   7 1745.80 53.5842   1
  -3   1   7 295.532 56.6584   1
  -2   1   7 5184.49 111.891   1
  -1   1   7  80.201  11.035   1
   0   1   7 1279.92 28.7054   1
   1   1   7 496.834 19.1604   1
   2   1   7 7372.89 126.106   1
   3   1   7 622.143 21.1185   1
   4   1   7-20.3184 21.1815   1
   5   1   7 372.169 40.5984   1
   6   1   7 26.8503 20.4827   1
   7   1   7 13.9994 22.7003   1
   8   1   7  25.211 24.4526   1
   9   1   7 623.372 45.6094   1
  10   1   7-2.92595 52.3253   1
  11   1   7 24.2096 45.2056   1
  12   1   7  14.827 32.3884   1
  13   1   7 33.8107 33.3864   1
 -16   2   7 10.3074  26.708   1
 -15   2   7 3.76884 30.5372   1
 -14   2   7 63.3123 27.1444   1
 -13   2   7 179.501 25.4804   1
 -12   2   7-19.6308 19.6308   1
 -11   2   7  99.145 19.3366   1
 -10   2   7 597.573 42.0811   1
  -9   2   7 13.6754 15.4541   1
  -8   2   7 92.2557 21.8034   1
  -7   2   7 1467.34 45.8263   1
  -6   2   7-17.0238 17.0238   1
  -5   2   7 -17.249 37.6737   1
  -4   2   7  567.23 28.0553   1
  -3   2   7 5439.52 117.502   1
  -2   2   7 2770.71 65.4344   1
  -1   2   7 687.444 20.6452   1
   0   2   7 4798.21 84.3825   1
   1   2   7 4150.76 74.2746   1
   2   2   7 547.807 18.1341   1
   3   2   7 617.182 19.2379   1
   4   2   7 313.294 23.1637   1
   5   2   7 15.1238 13.9823   1
   6   2   7 465.957 50.9796   1
   7   2   7 52.8696 24.3524   1
   8   2   7 647.646 74.5242   1
   9   2   7 286.254   53.70   1
  10   2   7 40.1961 33.8283   1
  11   2   7  -13.38 31.5138   1
  12   2   7 34.3183 33.3701   1
  13   2   7  38.054 33.6431   1
 -16   3   7-11.0568 37.0374   1
 -15   3   7 14.6564 37.8027   1
 -14   3   7 241.416 25.6278   1
 -13   3   7 207.557  23.803   1
 -12   3   7 136.561 33.0451   1
 -11   3   7 252.492 21.3129   1
 -10   3   7 183.835 28.3188   1
  -9   3   7 841.735 41.3368   1
  -8   3   7-5.16709 25.1242   1
  -7   3   7 128.049 21.7938   1
  -6   3   7 4272.23 98.3688   1
  -5   3   7 2881.78  78.805   1
  -4   3   7 317.027 23.1529   1
  -3   3   7-15.4068 15.4068   1
  -2   3   7 20.5729 23.9966   1
  -1   3   7 457.448 26.3722   1
   0   3   7 1197.82 26.1004   1
   1   3   7 2412.51 41.5571   1
   2   3   7 1683.18 37.5472   1
   3   3   7 1367.92  34.523   1
   4   3   7-6.54863 14.7751   1
   5   3   7 10.9571 15.5216   1
   6   3   7 116.806 17.5538   1
   7   3   7 29.2821 16.8603   1
   8   3   7 417.255  33.639   1
   9   3   7 105.104 61.7129   1
  10   3   7  121.40  73.788   1
  11   3   7  33.892 31.6971   1
  12   3   7 105.556 34.2087   1
 -16   4   7 57.9961  23.873   1
 -15   4   7 353.241 31.5468   1
 -14   4   7-20.6428 27.4509   1
 -13   4   7 212.982 26.4673   1
 -12   4   7 58.0438 31.2975   1
 -11   4   7 17.2537 27.8985   1
 -10   4   7 72.8455 25.4358   1
  -9   4   7 150.756 25.9426   1
  -8   4   7 240.873 26.1116   1
  -7   4   7 -28.444  28.444   1
  -6   4   7 4268.96 99.0826   1
  -5   4   716538.80 340.807   1
  -4   4   7 929.599 36.3951   1
  -3   4   7 6942.93 149.657   1
  -2   4   7 346.711 22.3009   1
  -1   4   7 266.153 15.7741   1
   0   4   7  528.28  32.412   1
   1   4   7 567.652 23.9233   1
   2   4   7 4372.73 80.5685   1
   3   4   7 1495.40 44.8042   1
   4   4   7 340.066 21.0348   1
   5   4   7 64.7085 23.6226   1
   6   4   7 373.151  23.277   1
   7   4   7 607.263 42.1537   1
   8   4   7 26.9909 19.2105   1
   9   4   7 205.972 33.2365   1
  10   4   7 31.9588 39.8585   1
  11   4   7 232.887 40.5423   1
 -16   5   7 180.659  50.197   1
 -15   5   7 24.2995 22.3302   1
 -14   5   7 45.6653 19.9859   1
 -13   5   7 424.004  56.124   1
 -12   5   7 427.137 38.0678   1
 -11   5   7 542.601 40.5217   1
 -10   5   7 1649.02 58.9757   1
  -9   5   7 16.6769 24.9895   1
  -8   5   7 154.739 42.1157   1
  -7   5   7 55.0348 21.9475   1
  -6   5   7 1843.73  55.671   1
  -5   5   7 75.0876 22.8675   1
  -4   5   7 766.847  35.579   1
  -3   5   7 984.873 32.3236   1
  -2   5   7 1485.77 59.3272   1
  -1   5   7 769.355 26.9636   1
   0   5   7 30.8915 13.7724   1
   1   5   7 3.64274  14.571   1
   2   5   7 5946.99 129.752   1
   3   5   7  51.957 17.1557   1
   4   5   7 812.431  38.528   1
   5   5   7 10.4094 18.8523   1
   6   5   7 291.202 30.4438   1
   7   5   7 155.966 27.9892   1
   8   5   7-3.33109 22.1599   1
   9   5   7  4.5907 36.4584   1
  10   5   7-31.0609 31.0609   1
  11   5   7 2.20185  32.055   1
 -16   6   7  3.7634 42.8547   1
 -15   6   7 102.502 37.2552   1
 -14   6   7 58.0933 37.2602   1
 -13   6   7 53.1618 33.8033   1
 -12   6   7 44.0821 31.0541   1
 -11   6   7 309.621 34.0107   1
 -10   6   7 39.7393  28.123   1
  -9   6   7 64.3642 27.4882   1
  -8   6   7 107.376 25.8082   1
  -7   6   7-9.63358 22.3888   1
  -6   6   7 18.7689 22.8698   1
  -5   6   7-17.8929  21.488   1
  -4   6   7  109.35 19.7885   1
  -3   6   7  945.55 39.4989   1
  -2   6   7 248.455 29.8126   1
  -1   6   7 391.483 58.2581   1
   0   6   7 100.914 24.8033   1
   1   6   7 2218.55  50.781   1
   2   6   7-7.14903 17.6527   1
   3   6   7 317.401 23.9478   1
   4   6   7 54.0355 22.5114   1
   5   6   7 1335.80 52.8088   1
   6   6   7 178.752  29.343   1
   7   6   7 67.9891 25.1611   1
   8   6   7 53.3962 31.2853   1
   9   6   7 26.9978 31.6467   1
  10   6   7 39.3313  32.391   1
 -16   7   7 22.2835 39.1855   1
 -15   7   7-37.4982 37.4982   1
 -14   7   7  31.182 37.2476   1
 -13   7   7 6.71411 31.5782   1
 -12   7   7 492.064 39.9111   1
 -11   7   7 -28.406  29.194   1
 -10   7   7 37.6792 29.8746   1
  -9   7   7 12.0406 27.4001   1
  -8   7   7 54.8632 25.8727   1
  -7   7   7 -12.702  25.034   1
  -6   7   7-22.1521 43.6968   1
  -5   7   7 244.815 23.2069   1
  -4   7   7 295.506  24.356   1
  -3   7   7 801.717 33.5616   1
  -2   7   7 1014.80 44.8627   1
  -1   7   7 4090.04  78.246   1
   0   7   7-16.5981 16.5981   1
   1   7   7 838.859 34.8639   1
   2   7   7 23.2929 18.3501   1
   3   7   7-6.66553 19.8416   1
   4   7   7 248.734 31.4776   1
   5   7   7 184.828 24.6514   1
   6   7   7-13.3194  22.134   1
   7   7   7 61.4069 24.1439   1
   8   7   7 134.142 26.6281   1
   9   7   7   14.23 31.4698   1
 -15   8   7 78.9541 39.4689   1
 -14   8   7 124.478 36.0522   1
 -13   8   7 73.5732 34.4495   1
 -12   8   7-1.09297 35.9754   1
 -11   8   7 251.801 51.5149   1
 -10   8   7 26.5532 30.9542   1
  -9   8   7 58.6031   30.47   1
  -8   8   7 14.9122  27.447   1
  -7   8   7 100.551 27.6187   1
  -6   8   7 94.5178 27.2685   1
  -5   8   7 8.87721 26.4777   1
  -4   8   7-14.1074 19.7134   1
  -3   8   7 1249.08 51.1628   1
  -2   8   7 20.2221 15.7032   1
  -1   8   7 149.345 25.0742   1
   0   8   7  17.438 20.7752   1
   1   8   7-3.42855 26.4163   1
   2   8   7 447.561 26.8802   1
   3   8   7 212.033 24.3992   1
   4   8   7  571.38 34.8709   1
   5   8   7 15.7409 23.4727   1
   6   8   7 265.476 28.3185   1
   7   8   7 359.766 35.9278   1
   8   8   7-2.89301 23.8951   1
 -15   9   7 156.407 51.8589   1
 -14   9   7 124.977 36.8454   1
 -13   9   7 -29.739 33.3408   1
 -12   9   7 47.8706 41.8086   1
 -11   9   7 36.6809 35.1919   1
 -10   9   7 86.6533 46.8771   1
  -9   9   7 271.488 35.6473   1
  -8   9   7-24.6925 28.1472   1
  -7   9   7 147.982 30.8241   1
  -6   9   7 25.8345  23.068   1
  -5   9   7 20.9795 22.6861   1
  -4   9   7 183.318 24.5996   1
  -3   9   7 28.2281 28.1151   1
  -2   9   7 106.456 18.6296   1
  -1   9   7 8.49892 17.8952   1
   0   9   7 409.791 26.3485   1
   1   9   7 313.852 27.6688   1
   2   9   7 128.624 23.1395   1
   3   9   7 43.2369 23.0796   1
   4   9   7 60.9861 24.6442   1
   5   9   7 36.3642 28.3558   1
   6   9   7 67.0393 26.5315   1
   7   9   7 19.8253 29.8074   1
 -14  10   7 2.65684 34.5716   1
 -13  10   7  120.69 72.7846   1
 -12  10   7 306.922 40.9736   1
 -11  10   7 1.01463 34.3511   1
 -10  10   7 154.066 36.0959   1
  -9  10   7 44.1026 46.9452   1
  -8  10   7-8.74725 34.3509   1
  -7  10   7-17.2165 28.5681   1
  -6  10   7 597.877 37.8434   1
  -5  10   7 13.3829 23.5924   1
  -4  10   7 226.783 26.7511   1
  -3  10   7 311.685 35.2163   1
  -2  10   7 94.6416 19.4008   1
  -1  10   7 748.046 34.9408   1
   0  10   7 31.7147 21.5005   1
   1  10   7-15.1888  21.532   1
   2  10   7 29.6022 23.2882   1
   3  10   7 199.921 26.7941   1
   4  10   7 382.994 37.4453   1
   5  10   7 40.7263 37.2234   1
   6  10   7 -4.6705 24.4331   1
 -13  11   7 22.2697 36.9291   1
 -12  11   7 132.652 38.7646   1
 -11  11   7 1.59891 35.1581   1
 -10  11   7 32.2382 34.8575   1
  -9  11   7 160.732  35.547   1
  -8  11   7 79.0655 34.3049   1
  -7  11   7-19.8242 30.0782   1
  -6  11   7-5.06658 25.1152   1
  -5  11   7 29.4382 25.2199   1
  -4  11   7 261.437 37.3151   1
  -3  11   7 35.8764 49.3339   1
  -2  11   7 125.746 48.3231   1
  -1  11   7 756.023 37.3114   1
   0  11   7 323.645 27.0076   1
   1  11   7 136.721  25.074   1
   2  11   7 15.6918 24.3796   1
   3  11   7 122.186 37.3429   1
   4  11   7 205.493  33.406   1
   5  11   7 25.8961  28.072   1
 -12  12   7 48.1979 37.1926   1
 -11  12   7 84.9464  37.053   1
 -10  12   7-4.86304 35.1042   1
  -9  12   7 296.297 52.7622   1
  -8  12   7 66.3416 34.0421   1
  -7  12   7-16.1479 26.5966   1
  -6  12   7 99.9767 30.6315   1
  -5  12   7 34.8658  27.352   1
  -4  12   7 2.21413 34.5011   1
  -3  12   7 1.46402 32.6139   1
  -2  12   7 222.916 26.1613   1
  -1  12   7 321.116  26.931   1
   0  12   7 78.0995  24.048   1
   1  12   7 72.5789 25.0212   1
   2  12   7 388.096  49.346   1
   3  12   7 29.4324  24.756   1
 -10  13   7 355.535 51.1124   1
  -9  13   7 374.584 42.1418   1
  -8  13   7  20.149 39.3133   1
  -7  13   7 13.8813  27.936   1
  -6  13   7 154.448 34.9539   1
  -5  13   7-27.0868 27.0868   1
  -4  13   7-27.0452 27.0452   1
  -3  13   7 114.713 36.0051   1
  -2  13   7  405.24  47.594   1
  -1  13   7 78.2315 23.9875   1
   0  13   7 71.0732 68.1469   1
   1  13   7 367.303 78.9776   1
  -7  14   7 84.4938  30.222   1
  -6  14   7 -18.177 27.6691   1
  -5  14   7 52.1056 29.0027   1
  -4  14   7-27.1159 27.1159   1
  -3  14   7 86.0744 35.3656   1
  -2  14   7 211.695 36.8295   1
  -2 -17   8 23.7727 34.3374   1
  -1 -17   8-27.5934 33.3362   1
   0 -17   8 219.926 40.6008   1
   1 -17   8 307.233 41.0172   1
   2 -17   8 6.34789  76.194   1
   3 -17   8 21.8996 33.6136   1
   4 -17   8 21.5961  46.114   1
   5 -17   8 49.9781  33.658   1
   6 -17   8 96.0167 68.1708   1
  -4 -16   8 119.482 38.0301   1
  -3 -16   8 167.914 38.4282   1
  -2 -16   8 11.8634 34.9991   1
  -1 -16   8-0.95059 33.9809   1
   0 -16   8 187.584 42.1036   1
   1 -16   8-28.3341  45.991   1
   2 -16   8 34.7611 32.9694   1
   3 -16   8-18.0591 31.4421   1
   4 -16   8 31.8151 33.2949   1
   5 -16   8 10.9349 21.8402   1
   6 -16   8-13.8268 34.6304   1
   7 -16   8 114.877 22.0336   1
   8 -16   8 27.9104 36.3078   1
  -6 -15   8-33.8203 36.7089   1
  -5 -15   8 14.6537 36.6342   1
  -4 -15   8 192.141 53.4702   1
  -3 -15   8 93.5369 35.7775   1
  -2 -15   8 145.487  37.084   1
  -1 -15   8 598.794 45.7684   1
   0 -15   8 111.615 52.6183   1
   1 -15   8 230.065 35.4114   1
   2 -15   8 448.003 49.0263   1
   3 -15   8-6.13273 30.5914   1
   4 -15   8 246.691 188.694   1
   5 -15   8 339.304  25.924   1
   6 -15   8 1.48039 22.9761   1
   7 -15   8 376.509 41.1654   1
   8 -15   8 48.2688 24.5152   1
   9 -15   8-23.9478 23.9478   1
  10 -15   8  9.7597 24.8671   1
  -8 -14   8 214.521 39.2533   1
  -7 -14   8-18.3663 35.3852   1
  -6 -14   8-34.1354 34.1354   1
  -5 -14   8 31.4356 35.1428   1
  -4 -14   8 11.1567  32.738   1
  -3 -14   8 622.921 44.7613   1
  -2 -14   8 540.749 44.2906   1
  -1 -14   8 12.6211 44.6534   1
   0 -14   8 158.389 33.0974   1
   1 -14   8 18.0185 28.8865   1
   2 -14   8 16.3778 30.6139   1
   3 -14   8 255.683 27.3689   1
   4 -14   8-2.58533 17.0383   1
   5 -14   8 -19.844 20.0292   1
   6 -14   8 631.381 34.0434   1
   7 -14   8 15.6785 23.2972   1
   8 -14   8 1120.79 43.6169   1
   9 -14   8 53.9133 44.4128   1
  10 -14   8 205.919 27.8074   1
  11 -14   8 3.49175 34.5528   1
  -9 -13   8 8.45459 42.1932   1
  -8 -13   8  -1.699 33.7252   1
  -7 -13   8 118.801 36.9499   1
  -6 -13   8 7.60901 35.7124   1
  -5 -13   8  340.58 68.6269   1
  -4 -13   8 78.0112 51.9585   1
  -3 -13   8 1428.64 62.5024   1
  -2 -13   8 26.8378  46.106   1
  -1 -13   8 116.862 29.5992   1
   0 -13   8 214.569 51.1205   1
   1 -13   8  662.74 46.6632   1
   2 -13   8 23.8097 21.6519   1
   3 -13   8 241.379 25.1052   1
   4 -13   8 87.1684 19.8628   1
   5 -13   8 17.7835 26.4677   1
   6 -13   8 933.237 43.0573   1
   7 -13   8 7.57485 21.7295   1
   8 -13   8  436.15 33.1965   1
   9 -13   8 48.1183 24.0494   1
  10 -13   8 42.7797  29.408   1
  11 -13   8 92.3802 35.0152   1
  12 -13   8 136.556 37.4398   1
 -10 -12   8 149.364 36.9543   1
  -9 -12   8 95.3032 36.2799   1
  -8 -12   8 15.8853 34.2814   1
  -7 -12   8 91.8127 35.0278   1
  -6 -12   8 299.142 38.5537   1
  -5 -12   8 207.992 33.3443   1
  -4 -12   8 217.124 46.3907   1
  -3 -12   8-17.7862  27.282   1
  -2 -12   8  342.77 54.1999   1
  -1 -12   8 359.686 45.5435   1
   0 -12   8 907.967 47.1765   1
   1 -12   8  12.056 24.5219   1
   2 -12   8 151.227 23.7089   1
   3 -12   8 938.289 40.2658   1
   4 -12   8 416.313 24.2794   1
   5 -12   8  344.70 25.7315   1
   6 -12   8 209.935 39.5859   1
   7 -12   8 14.0178 21.2263   1
   8 -12   8 429.112 27.9309   1
   9 -12   8  68.743 25.8059   1
  10 -12   8 468.938 26.3815   1
  11 -12   8 429.439 40.8164   1
  12 -12   8 309.182 40.1267   1
 -11 -11   8 -7.7308 65.3802   1
 -10 -11   8 51.7328   34.66   1
  -9 -11   8 39.2285 42.0685   1
  -8 -11   8 55.7619 33.4287   1
  -7 -11   8 303.884 44.4833   1
  -6 -11   8 2194.05 72.7453   1
  -5 -11   8 58.0432 29.9381   1
  -4 -11   8 234.576 31.2269   1
  -3 -11   8 54.6437 45.4277   1
  -2 -11   8 286.245 87.5242   1
  -1 -11   8 138.067 26.2926   1
   0 -11   8-17.8433 22.7325   1
   1 -11   8 1292.07 39.6981   1
   2 -11   8 612.422  55.835   1
   3 -11   8 836.111 30.1394   1
   4 -11   8 142.106 18.8022   1
   5 -11   8 309.712 22.5699   1
   6 -11   8 444.666 26.9582   1
   7 -11   8-11.3115 20.9969   1
   8 -11   8 64.0293 21.5296   1
   9 -11   8 156.511 23.1138   1
  10 -11   8 371.877 43.3992   1
  11 -11   8 285.565 38.0518   1
  12 -11   8-18.8943 33.4397   1
  13 -11   8 52.5573 36.5274   1
 -12 -10   8-3.63652 33.5482   1
 -11 -10   8-27.9257 33.2314   1
 -10 -10   8-32.3684 32.3684   1
  -9 -10   8-25.0973  33.097   1
  -8 -10   8 47.3174 33.0985   1
  -7 -10   8 23.0353 41.6223   1
  -6 -10   8-10.9378 28.6671   1
  -5 -10   8 102.505 35.2746   1
  -4 -10   8 233.663 28.8438   1
  -3 -10   8 296.241 30.8299   1
  -2 -10   8  943.11 41.7958   1
  -1 -10   8 66.9972 22.2252   1
   0 -10   8 22.2363 20.7352   1
   1 -10   8 1408.43 47.5142   1
   2 -10   8 1314.61 52.7591   1
   3 -10   8 965.899 32.1811   1
   4 -10   8 -15.767  15.767   1
   5 -10   8 14.4651 17.0942   1
   6 -10   8 0.54982 17.6771   1
   7 -10   8  21.078 19.1477   1
   8 -10   8 930.504 35.5499   1
   9 -10   8 181.066 27.7779   1
  10 -10   8  491.67 41.7906   1
  11 -10   8  48.821 32.2196   1
  12 -10   8 36.5069 34.0943   1
  13 -10   8 126.891 54.3019   1
 -13  -9   8-32.3901 43.3716   1
 -12  -9   8 17.0554 36.7574   1
 -11  -9   8 6.02352 72.4634   1
 -10  -9   8 22.4328 37.8454   1
  -9  -9   8 963.735 67.9002   1
  -8  -9   8 1180.83  56.227   1
  -7  -9   8 42.2448 31.6522   1
  -6  -9   8 39.8959 25.1208   1
  -5  -9   8 531.036 35.0235   1
  -4  -9   8 25.4632 23.8087   1
  -3  -9   8  53.099 20.7653   1
  -2  -9   8-11.1359  18.632   1
  -1  -9   8 646.675 39.8199   1
   0  -9   8 56.5996 24.4944   1
   1  -9   8  395.88 27.6529   1
   2  -9   8 1241.38 32.0968   1
   3  -9   8 210.848 17.2384   1
   4  -9   8  1.2611 14.8851   1
   5  -9   8 40.2548 16.3299   1
   6  -9   8 14.3972 16.6257   1
   7  -9   8  205.11   19.74   1
   8  -9   8 715.755 30.6803   1
   9  -9   8 162.612 29.8588   1
  10  -9   8-16.1762 28.5199   1
  11  -9   8-26.7074 30.7505   1
  12  -9   8 25.1935 46.3028   1
  13  -9   8-34.2407 34.2407   1
 -13  -8   8 11.6766 59.2774   1
 -12  -8   8 41.0383 33.9492   1
 -11  -8   8 16.8365 34.8931   1
 -10  -8   8 309.106 36.3174   1
  -9  -8   8 2421.03 75.1739   1
  -8  -8   8 670.692 46.1444   1
  -7  -8   8 12.8919 23.2764   1
  -6  -8   8 18.7544 29.2744   1
  -5  -8   8 796.513 39.3396   1
  -4  -8   8  249.96 23.9092   1
  -3  -8   8 275.375  26.468   1
  -2  -8   8  559.20 30.6694   1
  -1  -8   8 1106.24 31.2641   1
   0  -8   8  207.76 21.3984   1
   1  -8   8 1946.03 40.7029   1
   2  -8   8-12.0235 12.0235   1
   3  -8   8 2093.35 48.7386   1
   4  -8   8 848.973 35.7871   1
   5  -8   8 9.52199 14.7477   1
   6  -8   8 24.6914   15.74   1
   7  -8   8 631.398 42.7099   1
   8  -8   8 5.23264 24.5287   1
   9  -8   8  834.57 47.2166   1
  10  -8   8  244.84 33.0875   1
  11  -8   8 105.797 65.6901   1
  12  -8   8 25.1756 34.1025   1
  13  -8   8 20.0539  35.912   1
  14  -8   8 164.615  39.593   1
 -14  -7   8-16.3395 26.4829   1
 -13  -7   8 33.6531 21.7285   1
 -12  -7   8  23.184  37.755   1
 -11  -7   8 46.6326 22.1267   1
 -10  -7   8 1094.60 57.1238   1
  -9  -7   8 129.892 29.1268   1
  -8  -7   8  221.85 28.0282   1
  -7  -7   8-23.7582 28.4953   1
  -6  -7   8 2538.95 67.6167   1
  -5  -7   8  91.585 23.3105   1
  -4  -7   8 51.4454 19.2444   1
  -3  -7   8 375.694 25.3864   1
  -2  -7   8 1619.51 54.7715   1
  -1  -7   8 971.151 33.7856   1
   0  -7   8 9.21805 14.7307   1
   1  -7   8 16.1425 15.6576   1
   2  -7   8 2497.71 49.0543   1
   3  -7   8 491.638 38.9831   1
   4  -7   8 46.9397 14.1342   1
   5  -7   8 80.8677 14.7528   1
   6  -7   8 170.775 16.4536   1
   7  -7   8 7.87168  21.487   1
   8  -7   8 52.3687 28.8594   1
   9  -7   8  -4.669 25.7712   1
  10  -7   8 -23.777 27.8637   1
  11  -7   8 200.895 54.3893   1
  12  -7   8 676.422 52.4869   1
  13  -7   8 33.3828 87.3088   1
  14  -7   8-32.3682 36.5607   1
 -14  -6   8-22.7576 22.7576   1
 -13  -6   8-3.72004 31.0034   1
 -12  -6   8 87.5966 26.0158   1
 -11  -6   8 77.0028  26.983   1
 -10  -6   8  365.92 26.4657   1
  -9  -6   8  472.93 36.6856   1
  -8  -6   8 795.413 43.1464   1
  -7  -6   8-2.88833 20.4894   1
  -6  -6   8 485.518 46.7875   1
  -5  -6   8 67.8162 18.9968   1
  -4  -6   8 642.133 31.5717   1
  -3  -6   8 2522.13 62.1704   1
  -2  -6   8 6311.22  110.20   1
  -1  -6   8 2293.31 55.9439   1
   0  -6   8 123.638 11.6569   1
   1  -6   8 109.369 11.8775   1
   2  -6   8 2522.72 48.6943   1
   3  -6   8-12.0604 12.0604   1
   4  -6   8 7174.17 123.963   1
   5  -6   8 3531.06 67.5655   1
   6  -6   8 1209.07 44.3924   1
   7  -6   8 555.841 36.8731   1
   8  -6   8 323.859 30.0637   1
   9  -6   8 392.588  47.091   1
  10  -6   8 754.492 48.6376   1
  11  -6   8 120.065  70.198   1
  12  -6   8 380.922 45.2413   1
  13  -6   8 9.13649 34.6264   1
  14  -6   8  18.686 36.6669   1
 -15  -5   8  172.02 26.4218   1
 -14  -5   8-24.4978 24.4978   1
 -13  -5   8 115.506 26.6472   1
 -12  -5   8 95.9365 19.9114   1
 -11  -5   8 92.8405 22.1207   1
 -10  -5   8 22.1748 19.5727   1
  -9  -5   8 108.909  18.848   1
  -8  -5   8 23.2463 17.7661   1
  -7  -5   8 1422.92 35.9727   1
  -6  -5   8 2033.13 55.7094   1
  -5  -5   8 412.614 26.9105   1
  -4  -5   8 743.504 30.6436   1
  -3  -5   8 327.376 23.3079   1
  -2  -5   8 50.1294 10.0924   1
  -1  -5   8 292.879 24.1517   1
   0  -5   8 1729.20 35.3681   1
   1  -5   8 341.889 17.4652   1
   2  -5   8 392.751 23.0917   1
   3  -5   8 278.957 15.2743   1
   4  -5   8 4682.41 83.4258   1
   5  -5   8 3371.54 80.7855   1
   6  -5   8 1004.29 47.8704   1
   7  -5   8  223.71 50.2173   1
   8  -5   8 91.6643 24.2066   1
   9  -5   8 490.343 35.1201   1
  10  -5   8 145.217 30.0751   1
  11  -5   8 382.035 39.8739   1
  12  -5   8 243.198 42.4868   1
  13  -5   8 48.2474 55.8931   1
  14  -5   8 78.7317 37.0611   1
 -15  -4   8 1.12468 38.1383   1
 -14  -4   8 17.3507 21.4121   1
 -13  -4   8  140.50 25.7781   1
 -12  -4   8 228.051 35.7355   1
 -11  -4   8 477.837 32.3715   1
 -10  -4   8 673.742 42.4759   1
  -9  -4   8 699.242 31.8742   1
  -8  -4   8 136.865 26.6182   1
  -7  -4   8 1855.12 42.1281   1
  -6  -4   8 1380.08 33.3655   1
  -5  -4   8 476.522 20.8834   1
  -4  -4   8 5794.20  100.40   1
  -3  -4   8  68.444 14.2347   1
  -2  -4   8 4972.25 86.5316   1
  -1  -4   8 207.737 17.0559   1
   0  -4   8 431.634 30.7224   1
   1  -4   8 1024.30 32.3862   1
   2  -4   8 351.279 24.6644   1
   3  -4   8 76.0458 11.1427   1
   4  -4   8 4337.23 97.2589   1
   5  -4   8 421.862 28.0511   1
   6  -4   8 316.308 25.3766   1
   7  -4   8 599.947 37.5102   1
   8  -4   8 76.9399 26.7939   1
   9  -4   8 132.006 28.1791   1
  10  -4   8 13.1518 27.7448   1
  11  -4   8  88.585  41.927   1
  12  -4   8 42.1851 42.1276   1
  13  -4   8 186.427  84.361   1
  14  -4   8-39.5547 51.6749   1
 -16  -3   8  263.21 45.8994   1
 -15  -3   8 106.309 29.7066   1
 -14  -3   8 38.2957 25.8032   1
 -13  -3   8 402.808 54.3916   1
 -12  -3   8 156.877 28.5204   1
 -11  -3   8 6.44132 21.1047   1
 -10  -3   8 27.0506 19.4135   1
  -9  -3   8 371.176 23.6952   1
  -8  -3   8 2378.81 52.5377   1
  -7  -3   8 18.9249 14.2721   1
  -6  -3   8 3859.58 70.8772   1
  -5  -3   8 596.688 21.4854   1
  -4  -3   8 573.225 25.7146   1
  -3  -3   8 3515.23 54.8672   1
  -2  -3   8 764.122  22.129   1
  -1  -3   8 1854.65 38.0384   1
   0  -3   8 979.577 26.1251   1
   1  -3   8 1593.43 33.6475   1
   2  -3   8 1801.47 52.3105   1
   3  -3   8 2.22929 9.52516   1
   4  -3   8 160.101 19.0439   1
   5  -3   8 1633.09  75.142   1
   6  -3   8 32.1715 21.3518   1
   7  -3   8 1268.28 57.6693   1
   8  -3   8 262.957 27.6051   1
   9  -3   8 50.9823 26.9037   1
  10  -3   8-1.42028 27.7307   1
  11  -3   8 139.723 42.6138   1
  12  -3   8 402.839 42.0403   1
  13  -3   8 0.05504 34.0317   1
  14  -3   8-34.6301 34.6301   1
 -16  -2   8 282.492 39.9194   1
 -15  -2   8 22.1464 42.1161   1
 -14  -2   8 32.5572 25.2928   1
 -13  -2   8-23.5857 23.5857   1
 -12  -2   8 52.7557 30.4857   1
 -11  -2   8 936.506 38.0923   1
 -10  -2   8-16.5407 19.9006   1
  -9  -2   8 295.828 21.0618   1
  -8  -2   8 248.215 18.6544   1
  -7  -2   8-7.47612 13.2874   1
  -6  -2   8  79.843 12.8403   1
  -5  -2   8 821.924 23.9052   1
  -4  -2   8 1361.06 31.9462   1
  -3  -2   8 4021.88 61.6192   1
  -2  -2   8 3773.49 67.3355   1
  -1  -2   8 2794.96 64.1786   1
   0  -2   8 2238.91 44.0194   1
   1  -2   818009.30 298.096   1
   2  -2   8 956.492 24.2982   1
   3  -2   8 17.8646  15.733   1
   4  -2   8 1216.60 39.4879   1
   5  -2   8 4.99962 21.8899   1
   6  -2   8 2572.57 67.9496   1
   7  -2   8 435.031 29.8754   1
   8  -2   8 475.345 36.0398   1
   9  -2   8 588.425 43.9923   1
  10  -2   8-26.8616 26.8616   1
  11  -2   8 64.4681 31.0376   1
  12  -2   8 76.6825 45.0165   1
  13  -2   8 38.4406  46.327   1
 -16  -1   8 13.7849 26.1058   1
 -15  -1   8 20.1588 32.9255   1
 -14  -1   8 34.4726 25.3026   1
 -13  -1   8 163.843 28.4041   1
 -12  -1   8-18.3493 21.4972   1
 -11  -1   8 490.587 28.5588   1
 -10  -1   8 58.6945 19.4575   1
  -9  -1   8-11.0624 16.6041   1
  -8  -1   8 607.859 25.8929   1
  -7  -1   8 556.513 23.5636   1
  -6  -1   8 2789.19 106.193   1
  -5  -1   8-18.5004 21.9253   1
  -4  -1   8-13.7874 13.7874   1
  -3  -1   8 115.312 30.5487   1
  -2  -1   8 832.036 23.0366   1
  -1  -1   8 4013.73 71.3146   1
   0  -1   8 266.081 23.0319   1
   1  -1   8 2919.71 54.1894   1
   2  -1   8 1361.84 41.2978   1
   3  -1   8-3.92279 19.8477   1
   4  -1   8 783.288 33.1842   1
   5  -1   8 311.056 25.5024   1
   6  -1   8 1842.12 55.5379   1
   7  -1   8 571.125 70.4048   1
   8  -1   8 43.3861 24.5141   1
   9  -1   8 342.698  42.443   1
  10  -1   8 15.7222 30.1292   1
  11  -1   8 596.935 52.4881   1
  12  -1   8 12.2752 32.5321   1
  13  -1   8 131.751 36.7801   1
 -16   0   8 69.5036 37.2966   1
 -15   0   8-6.62871 25.7037   1
 -14   0   8 42.4592  24.728   1
 -13   0   8-9.57347 22.4471   1
 -12   0   8-3.38579 22.7246   1
 -11   0   8 25.8353 19.8513   1
 -10   0   8 763.903 55.6933   1
  -9   0   8 216.948 20.7884   1
  -8   0   8 902.434 28.4033   1
  -7   0   8 203.415 15.2061   1
  -6   0   8 3714.00 68.3124   1
  -5   0   8 693.305 64.2273   1
  -4   0   8 103.433 16.9063   1
  -3   0   8 4799.13 105.122   1
  -2   0   815367.70  255.29   1
  -1   0   8 363.887 32.3213   1
   0   0   8 1415.06 34.2223   1
   1   0   8-9.99821  10.252   1
   2   0   8 53.2818  11.292   1
   3   0   8 1.53508 10.9895   1
   4   0   8 60.7975 24.4351   1
   5   0   8 226.566 36.9339   1
   6   0   8 1454.65 91.4327   1
   7   0   8  6.5699  23.051   1
   8   0   8 774.038 45.8494   1
   9   0   8 327.943 33.5187   1
  10   0   8-27.3276 39.8857   1
  11   0   8-15.3146 52.1399   1
  12   0   8 360.134 39.5746   1
  13   0   8 143.562 37.0131   1
 -16   1   8 42.0674   28.31   1
 -15   1   8 24.8353 24.5564   1
 -14   1   8  146.30 26.3252   1
 -13   1   8 211.245 24.7535   1
 -12   1   8 4.04334 23.2467   1
 -11   1   8-2.69044 18.6089   1
 -10   1   8 5.43223 16.8047   1
  -9   1   8 145.425 16.8828   1
  -8   1   8 425.505 43.4105   1
  -7   1   8 100.957 35.9901   1
  -6   1   8 109.213 19.3201   1
  -5   1   8 1322.28 40.8457   1
  -4   1   8 616.222 28.7491   1
  -3   1   8 3400.62 78.5756   1
  -2   1   8 3083.64 72.1496   1
  -1   1   8 2127.02 42.0218   1
   0   1   8 2828.40 60.2483   1
   1   1   8 345.823 18.5359   1
   2   1   8-8.96713 12.6637   1
   3   1   8 2250.21 51.4177   1
   4   1   8 694.158 32.3201   1
   5   1   8 3596.56 87.1015   1
   6   1   8 64.5659  23.607   1
   7   1   8 428.835 31.7636   1
   8   1   8 19.6845 29.0615   1
   9   1   8 441.906 43.0329   1
  10   1   8 46.6564 31.6881   1
  11   1   8 141.896 35.0499   1
  12   1   8 370.577 39.8954   1
 -16   2   8-12.9891  30.971   1
 -15   2   8-1.01613 39.0471   1
 -14   2   8 203.824 27.7015   1
 -13   2   8  152.93 23.1325   1
 -12   2   8 160.652 21.5672   1
 -11   2   8 550.714 34.0333   1
 -10   2   8 190.738 27.7738   1
  -9   2   8 1152.06 47.1344   1
  -8   2   8 15.0712 21.8627   1
  -7   2   8 2.40819 18.4907   1
  -6   2   8 925.776  104.28   1
  -5   2   8 274.951 31.7479   1
  -4   2   8 37.6477 17.2062   1
  -3   2   8 9401.32 197.172   1
  -2   2   8 646.425 29.4902   1
  -1   2   8 33.1978 10.8555   1
   0   2   8 218.653 14.2198   1
   1   2   8 162.501 28.5811   1
   2   2   8 557.592  22.568   1
   3   2   8 1483.94 35.7648   1
   4   2   8 1155.11 53.3598   1
   5   2   8 2293.61 98.4367   1
   6   2   8 59.2715 35.5486   1
   7   2   8  121.69 26.2946   1
   8   2   8 59.3048 28.1251   1
   9   2   8  0.7472 43.9738   1
  10   2   8 13.0982 36.7696   1
  11   2   8 4.88335 32.9887   1
  12   2   8 115.996 36.6186   1
 -16   3   8 38.1795 22.8197   1
 -15   3   8 174.349 29.7541   1
 -14   3   8 95.9298  35.774   1
 -13   3   8  146.64 22.6657   1
 -12   3   8-29.1636 29.1636   1
 -11   3   8-2.97563 27.9003   1
 -10   3   8 304.152 32.1902   1
  -9   3   8 21.5066 23.7103   1
  -8   3   8 7.82418 21.5296   1
  -7   3   8 891.513 50.3503   1
  -6   3   8 1224.19 56.4913   1
  -5   3   8 3750.96 88.3989   1
  -4   3   8 2848.63 96.2004   1
  -3   3   8 5483.19 120.937   1
  -2   3   8 460.012 47.1132   1
  -1   3   8 60.3923 16.7168   1
   0   3   8-12.6197 12.6197   1
   1   3   8 1527.79 31.3284   1
   2   3   8 171.055 14.2283   1
   3   3   8 202.893  14.956   1
   4   3   8 25.3382 13.1845   1
   5   3   8 956.662  32.185   1
   6   3   8 52.1328  17.997   1
   7   3   8 373.815 32.4646   1
   8   3   8 67.1753 49.2782   1
   9   3   8 250.826 46.6189   1
  10   3   8 0.55391 67.7907   1
  11   3   8 204.077 35.9348   1
 -16   4   8 20.7727  23.738   1
 -15   4   8  108.94 22.1059   1
 -14   4   8 24.2061 34.7187   1
 -13   4   8 308.941 53.3372   1
 -12   4   8 378.013 39.4868   1
 -11   4   8 294.758 33.6609   1
 -10   4   8 147.423 28.1666   1
  -9   4   8 35.7969 24.4224   1
  -8   4   8 488.949  37.166   1
  -7   4   8 349.255 28.2518   1
  -6   4   8 1856.73 72.4622   1
  -5   4   8 269.909 24.7657   1
  -4   4   8 1920.94 55.6174   1
  -3   4   8 676.411 36.3126   1
  -2   4   8  312.08 25.3115   1
  -1   4   8 1490.66 33.0508   1
   0   4   8-8.46798 11.8938   1
   1   4   8 738.653 24.1777   1
   2   4   8 6070.46 93.9684   1
   3   4   8 542.533 30.9626   1
   4   4   8 543.241 40.5829   1
   5   4   8-17.6787 17.6787   1
   6   4   8 380.428 26.1066   1
   7   4   8 831.425 35.4304   1
   8   4   8 526.789 57.5965   1
   9   4   8 180.646 34.7051   1
  10   4   8 37.8401 33.2951   1
  11   4   8 102.746 34.1597   1
 -16   5   8-10.4481 37.9954   1
 -15   5   8 41.0317 38.0098   1
 -14   5   8 34.3617  37.067   1
 -13   5   8 57.9733 34.9433   1
 -12   5   8-13.1916 30.5433   1
 -11   5   8 876.362 116.442   1
 -10   5   8 207.001 30.2384   1
  -9   5   8 214.358 28.6111   1
  -8   5   8 285.827 37.3617   1
  -7   5   8 95.1898 24.8542   1
  -6   5   8 987.118 42.6998   1
  -5   5   8  9.3444 21.2392   1
  -4   5   8 518.213 62.6473   1
  -3   5   8 149.032 54.4703   1
  -2   5   8 1252.62 45.0535   1
  -1   5   8 285.843  18.819   1
   0   5   8 337.775 21.5941   1
   1   5   8 1658.59 42.4709   1
   2   5   8  61.617 23.5009   1
   3   5   8 382.399 23.0431   1
   4   5   8 36.3348 34.9057   1
   5   5   8 153.183 35.9207   1
   6   5   8 2.98403 20.8059   1
   7   5   8-3.21444 21.2255   1
   8   5   8 90.5826 25.7335   1
   9   5   8 -8.7658 36.0297   1
  10   5   8 37.0723 32.9206   1
 -16   6   8 10.9272 39.5588   1
 -15   6   8-29.3086 35.9788   1
 -14   6   8 45.4274 37.4807   1
 -13   6   8 27.0706 34.0025   1
 -12   6   8 1019.90 97.8298   1
 -11   6   8 2.87783 42.1236   1
 -10   6   8 13.2358 42.3724   1
  -9   6   8 44.4082 32.9461   1
  -8   6   8  7.7762 25.9309   1
  -7   6   8-14.6112 41.8051   1
  -6   6   8 19.6829 23.3741   1
  -5   6   8 623.332 38.9544   1
  -4   6   8 1287.87 49.0831   1
  -3   6   8 241.314 22.8202   1
  -2   6   8 704.318 51.6976   1
  -1   6   8 1280.28  31.366   1
   0   6   8-15.9978 15.9978   1
   1   6   8 1651.85 42.5893   1
   2   6   8 62.0101 20.1499   1
   3   6   8 125.259 21.0773   1
   4   6   8 73.6331 22.5079   1
   5   6   8 -8.7149 21.0189   1
   6   6   8 12.8291 22.6661   1
   7   6   8-22.3123 22.3123   1
   8   6   8 542.074 55.4446   1
   9   6   8-6.32104 32.2848   1
 -15   7   8 22.3491 79.0474   1
 -14   7   8  13.669  37.414   1
 -13   7   8 35.1421 39.6647   1
 -12   7   8 71.7439 33.0074   1
 -11   7   8 59.7606 35.2307   1
 -10   7   8  166.56 32.8654   1
  -9   7   8-1.94342 28.2197   1
  -8   7   8 316.324  32.028   1
  -7   7   8 41.9219 25.8295   1
  -6   7   8 4.71733 24.9813   1
  -5   7   8 350.614 32.4228   1
  -4   7   8 720.576 35.1753   1
  -3   7   8 1570.21 45.4369   1
  -2   7   8 116.285  21.672   1
  -1   7   8 1001.31 46.2466   1
   0   7   8 37.2375 19.4452   1
   1   7   8 45.8549 18.8893   1
   2   7   8 1.94928 19.4928   1
   3   7   8 115.746 22.3372   1
   4   7   8-11.1085  21.835   1
   5   7   8-7.60486 22.6914   1
   6   7   8-11.0647 26.9336   1
   7   7   8 140.948 25.7772   1
   8   7   8 88.0929 25.0888   1
   9   7   8 20.1454 30.9788   1
 -15   8   8 149.739   41.12   1
 -14   8   8 60.0187 39.9873   1
 -13   8   8-32.7092 32.7092   1
 -12   8   8 20.2192 33.5316   1
 -11   8   8 211.311 43.6724   1
 -10   8   8 27.9677  37.113   1
  -9   8   8 427.931 37.5949   1
  -8   8   8  19.961 27.7031   1
  -7   8   8 48.9385 28.2482   1
  -6   8   8-6.42497 26.7996   1
  -5   8   8 498.591  38.008   1
  -4   8   8 144.511 24.2507   1
  -3   8   8 1108.64 41.2016   1
  -2   8   8 18.2743 21.1284   1
  -1   8   8 10.4257 17.6434   1
   0   8   8 344.257 23.7944   1
   1   8   8 87.3444 21.0621   1
   2   8   8  456.88  28.271   1
   3   8   8 291.993 26.4332   1
   4   8   8 124.821 28.5305   1
   5   8   8 1.75765 24.1323   1
   6   8   8  33.439 28.1856   1
   7   8   8 520.663 32.4884   1
   8   8   8 61.7563 27.1102   1
 -14   9   8 29.2973  35.713   1
 -13   9   8-6.66946 34.8456   1
 -12   9   8 458.392  43.286   1
 -11   9   8-1.47281 33.3683   1
 -10   9   8 0.07576 32.1213   1
  -9   9   8 304.706 45.9708   1
  -8   9   8  168.55 32.4203   1
  -7   9   8 185.979 49.7761   1
  -6   9   8 274.119 59.9072   1
  -5   9   8 11.9329 24.0078   1
  -4   9   8 904.767 40.6689   1
  -3   9   8 117.042 24.9118   1
  -2   9   8 420.498 48.0892   1
  -1   9   8 573.875 31.0844   1
   0   9   8-0.86446  33.148   1
   1   9   8 14.0591 25.1644   1
   2   9   8 36.0297  22.788   1
   3   9   8 341.933  28.547   1
   4   9   8 38.8611  36.754   1
   5   9   8 86.9449 36.4233   1
   6   9   8 410.422 30.6133   1
   7   9   8 18.6739 24.5227   1
 -13  10   8 305.699 41.6824   1
 -12  10   8 471.624 43.7875   1
 -11  10   8-41.0822  66.187   1
 -10  10   8 150.313  35.421   1
  -9  10   8 122.717 35.1052   1
  -8  10   8-4.28186 44.2394   1
  -7  10   8 36.5085 32.0112   1
  -6  10   8 52.0866 44.0167   1
  -5  10   8 556.737 62.1048   1
  -4  10   8-22.9467 24.4307   1
  -3  10   8-9.75908 24.4078   1
  -2  10   8 261.678 22.9422   1
  -1  10   8 324.055  27.019   1
   0  10   8 76.0748 22.0734   1
   1  10   8 89.1323 24.1002   1
   2  10   8 42.1527 25.2916   1
   3  10   8 78.1902 27.6099   1
   4  10   8-12.5456 25.2547   1
   5  10   8 85.5988 26.0189   1
 -12  11   8 366.613 56.3652   1
 -11  11   8 4.89312 35.7641   1
 -10  11   8  171.86 38.3028   1
  -9  11   8 71.9062 43.8455   1
  -8  11   8-16.9044 32.1983   1
  -7  11   8 92.5714 33.7853   1
  -6  11   8  428.34 42.1239   1
  -5  11   8 312.103 31.3962   1
  -4  11   8 200.531 29.5284   1
  -3  11   8 1.90406 26.3079   1
  -2  11   8 9.09548   20.10   1
  -1  11   8 159.774 23.3143   1
   0  11   8 266.506 26.5422   1
   1  11   8-1.13109 23.1824   1
   2  11   8 12.5295 28.6017   1
   3  11   8 242.672 47.2563   1
   4  11   8 303.902 33.2287   1
 -11  12   8 46.7774 36.8308   1
 -10  12   8 243.545 40.3632   1
  -9  12   8 162.795 38.0889   1
  -8  12   8 58.4276 34.3724   1
  -7  12   8 44.3133 33.1515   1
  -6  12   8 6.24848 27.2653   1
  -5  12   8 133.072 29.2293   1
  -4  12   8-26.1968 27.0813   1
  -3  12   8 57.0335 30.0613   1
  -2  12   8 576.244 33.8104   1
  -1  12   8-8.90854 22.9145   1
   0  12   8 86.1495 24.2239   1
   1  12   8 317.793 40.0342   1
   2  12   8  36.625 24.1136   1
  -9  13   8-12.3188 35.4801   1
  -8  13   8  366.47 67.3457   1
  -7  13   8 19.3891 33.1511   1
  -6  13   8  96.027 29.8403   1
  -5  13   8 23.1518 28.8011   1
  -4  13   8-0.90603 28.6176   1
  -3  13   8 90.0558 30.0827   1
  -2  13   8 256.276 39.8957   1
  -1  13   8  -15.28 22.0481   1
   0  13   8 16.3941 22.5123   1
  -2 -17   9 17.4706 36.6515   1
  -1 -17   9 91.1624  37.096   1
   0 -17   9 252.887 41.1659   1
   1 -17   9 35.5955 35.6534   1
   2 -17   9-31.3977 31.3977   1
   3 -17   9-45.9482 45.9482   1
   4 -17   9 77.4827 49.1817   1
   5 -17   9 285.107 38.9679   1
   6 -17   9-12.4657  62.132   1
  -5 -16   9 99.5582 45.3128   1
  -4 -16   9  308.87 42.5446   1
  -3 -16   9 1.36569  35.883   1
  -2 -16   9-35.1029 35.1029   1
  -1 -16   9 290.751 42.1206   1
   0 -16   9 14.5366 35.0227   1
   1 -16   9 -18.876 39.8829   1
   2 -16   9 11.5931 32.7613   1
   3 -16   9 210.803 37.3499   1
   4 -16   9 5.82808 32.4479   1
   5 -16   9 44.5223 28.7524   1
   6 -16   9 2.92183 22.2389   1
   7 -16   9 20.3203 22.7423   1
   8 -16   9-23.7021 23.7021   1
  -6 -15   9  83.006 38.6884   1
  -5 -15   9  34.952 48.1765   1
  -4 -15   9 338.662 43.2971   1
  -3 -15   9 7.65857 35.0858   1
  -2 -15   9 570.984 46.9607   1
  -1 -15   9 107.328 35.9587   1
   0 -15   9 62.0629 32.8153   1
   1 -15   9 44.0914 32.0495   1
   2 -15   9 88.9228 32.7267   1
   3 -15   9 420.457 41.0611   1
   4 -15   9 24.7521  29.825   1
   5 -15   9-13.2488 19.0451   1
   6 -15   9 6.98216 22.5601   1
   7 -15   9 7.25654 39.0149   1
   8 -15   9 370.757 28.8778   1
   9 -15   9 15.9214 24.0508   1
  10 -15   9 321.674 29.1384   1
  -8 -14   9 21.3562 42.9415   1
  -7 -14   9 60.1013  36.463   1
  -6 -14   9 41.6726 36.0349   1
  -5 -14   9-20.8004 34.1973   1
  -4 -14   9 23.7939 33.9076   1
  -3 -14   9 90.1712 35.0111   1
  -2 -14   9 23.4983 31.9144   1
  -1 -14   9 146.845 46.9261   1
   0 -14   9 47.2976 33.1904   1
   1 -14   9 38.4153 29.7805   1
   2 -14   9 77.6265 80.7785   1
   3 -14   9  33.931 23.5099   1
   4 -14   9-1.49044 18.0922   1
   5 -14   9 553.916 34.6736   1
   6 -14   9 94.5268 22.6666   1
   7 -14   9 953.349 40.4538   1
   8 -14   9 165.452 25.7946   1
   9 -14   9 165.537 26.3174   1
  10 -14   9 18.7177 23.9176   1
  11 -14   9  217.82 36.9129   1
  -9 -13   9-33.4603 33.4603   1
  -8 -13   9-34.8942 34.8942   1
  -7 -13   9 518.608 62.1604   1
  -6 -13   9 74.3909 35.3986   1
  -5 -13   9 39.4705  31.386   1
  -4 -13   9 552.507  43.253   1
  -3 -13   9 40.7081 33.5001   1
  -2 -13   9 17.9087  29.087   1
  -1 -13   9 353.813 35.1974   1
   0 -13   9 500.059 37.3923   1
   1 -13   9-0.70621 26.8992   1
   2 -13   9 210.695 25.9347   1
   3 -13   9 1277.45 69.2035   1
   4 -13   9 300.356 34.5342   1
   5 -13   9  595.64 33.5624   1
   6 -13   9 40.3818 21.0309   1
   7 -13   9 305.642 28.9234   1
   8 -13   9 261.661 26.2307   1
   9 -13   9  173.31 27.1101   1
  10 -13   9 74.7031 19.9341   1
  11 -13   9 38.7277 33.9814   1
 -10 -12   9 342.178 41.4127   1
  -9 -12   9-33.5527 33.5527   1
  -8 -12   9 46.8518 35.4048   1
  -7 -12   9-32.9959 32.9959   1
  -6 -12   9 1154.45 59.3866   1
  -5 -12   9  6.7822 30.1163   1
  -4 -12   9 310.174 35.3353   1
  -3 -12   9 171.657 55.3565   1
  -2 -12   9 345.506 33.4143   1
  -1 -12   9 218.357 31.1501   1
   0 -12   9 1.27447 25.1313   1
   1 -12   9 128.151  22.347   1
   2 -12   9 95.0739 26.4666   1
   3 -12   9 390.986 24.8589   1
   4 -12   9 722.207 46.6971   1
   5 -12   9 147.911 22.8786   1
   6 -12   9 938.958 37.2131   1
   7 -12   9 620.961 32.5243   1
   8 -12   9  229.17 28.3259   1
   9 -12   9  505.95 58.0206   1
  10 -12   9 104.679 18.9293   1
  11 -12   9 3.86832 33.9157   1
  12 -12   9 92.3778 37.4996   1
 -11 -11   9 104.657 38.2885   1
 -10 -11   9  68.965 34.5384   1
  -9 -11   9-10.8154 32.6323   1
  -8 -11   9 55.9895 54.9068   1
  -7 -11   9  276.63  54.588   1
  -6 -11   9 204.456 32.2038   1
  -5 -11   9-0.70472 26.8425   1
  -4 -11   9 102.754 43.5499   1
  -3 -11   9 10.9897 26.5058   1
  -2 -11   9 1617.54 86.8767   1
  -1 -11   9 980.536 46.4365   1
   0 -11   9 237.633  22.354   1
   1 -11   9 2416.44 55.7062   1
   2 -11   9 2062.74 61.6504   1
   3 -11   9 740.727  30.179   1
   4 -11   9 347.596 22.5548   1
   5 -11   9 214.156 35.3269   1
   6 -11   9 1396.76 47.2964   1
   7 -11   9 654.792 32.9571   1
   8 -11   9 386.318 32.9636   1
   9 -11   9 987.735 41.0947   1
  10 -11   9 958.449 61.0846   1
  11 -11   9 20.9152  34.088   1
  12 -11   9-18.9697 34.8436   1
 -12 -10   9 -24.873 33.5419   1
 -11 -10   9-7.51334 34.2865   1
 -10 -10   9 227.939  37.017   1
  -9 -10   9  306.22 37.5328   1
  -8 -10   9 296.923 38.3365   1
  -7 -10   9 95.8384 30.3075   1
  -6 -10   9-25.7792 25.7792   1
  -5 -10   9 1009.08 49.5496   1
  -4 -10   9 151.654 27.2339   1
  -3 -10   9  488.52 70.6766   1
  -2 -10   9 2.50432 21.4641   1
  -1 -10   9 1027.90 66.4637   1
   0 -10   9 229.857 21.4724   1
   1 -10   9 5735.62  128.50   1
   2 -10   9 1547.02 41.1314   1
   3 -10   9 444.406  27.529   1
   4 -10   9 70.7397 17.3338   1
   5 -10   9 1056.29 37.0894   1
   6 -10   9  292.01 22.3491   1
   7 -10   9 230.265 21.7903   1
   8 -10   9 39.4984 19.0517   1
   9 -10   9 1021.96 65.5946   1
  10 -10   9  201.71 35.8603   1
  11 -10   9 23.7566 33.0755   1
  12 -10   9-2.41169 34.8953   1
  13 -10   9-24.2406 35.3673   1
 -13  -9   9 15.6117  33.974   1
 -12  -9   9 12.0185 34.2237   1
 -11  -9   9 95.9782 35.3529   1
 -10  -9   9 31.9481 33.9072   1
  -9  -9   9 1522.01 63.3431   1
  -8  -9   9 745.632 58.0746   1
  -7  -9   9  97.702 28.8532   1
  -6  -9   9 246.412 28.7919   1
  -5  -9   9 27.2421 23.8722   1
  -4  -9   9 39.3223 23.4911   1
  -3  -9   9 369.371 28.3948   1
  -2  -9   9  503.18 33.7933   1
  -1  -9   9 57.4175  16.405   1
   0  -9   9 5.47718 19.5157   1
   1  -9   9 2096.38 91.7448   1
   2  -9   9 197.917 16.5438   1
   3  -9   9 319.734 19.6503   1
   4  -9   9 7.24696 15.7277   1
   5  -9   9 116.697 18.5521   1
   6  -9   9 130.589 18.3284   1
   7  -9   9  96.096 17.9735   1
   8  -9   9  484.07 24.9771   1
   9  -9   9 380.838 47.9839   1
  10  -9   9 105.081 51.8091   1
  11  -9   9 11.2605 31.3038   1
  12  -9   9 56.2143 34.7681   1
  13  -9   9 27.3803 36.0894   1
 -13  -8   9-32.9393 32.9393   1
 -12  -8   9-14.1916 52.5162   1
 -11  -8   9  46.499 35.8909   1
 -10  -8   9  924.43 68.1984   1
  -9  -8   9 935.374 52.6027   1
  -8  -8   9 72.1449 26.8608   1
  -7  -8   9 273.896  29.314   1
  -6  -8   9 257.876 27.5124   1
  -5  -8   9 377.333 29.0825   1
  -4  -8   9 44.6037  40.242   1
  -3  -8   9 45.2755   19.64   1
  -2  -8   9 853.264 45.0294   1
  -1  -8   9  407.07 26.1511   1
   0  -8   9 2716.32 67.6347   1
   1  -8   9 1439.63 35.6039   1
   2  -8   9 3022.82 63.5852   1
   3  -8   9 1194.72 32.3929   1
   4  -8   9 2120.06 59.0302   1
   5  -8   9 1062.39 31.9237   1
   6  -8   9-9.97902 15.3515   1
   7  -8   9 59.3214 24.4653   1
   8  -8   9 635.714 51.7957   1
   9  -8   9 174.591 45.1777   1
  10  -8   9 153.551 39.9178   1
  11  -8   9 5.81848 83.0393   1
  12  -8   9-33.7007 33.7007   1
  13  -8   9 23.0132 35.7208   1
 -14  -7   9 22.5464 39.1578   1
 -13  -7   9 29.1791 21.6766   1
 -12  -7   9 37.6665 20.7766   1
 -11  -7   9 1060.74 57.0735   1
 -10  -7   9 747.954 50.6125   1
  -9  -7   9 154.269 29.7952   1
  -8  -7   9 129.226 26.9155   1
  -7  -7   9 273.869 28.4325   1
  -6  -7   9 457.919 30.3672   1
  -5  -7   9-6.33232 23.4057   1
  -4  -7   9 937.695 41.4648   1
  -3  -7   9 2223.92 58.7912   1
  -2  -7   9 67.3856 14.7937   1
  -1  -7   9 -7.5688 16.7187   1
   0  -7   9 1394.11 32.1994   1
   1  -7   9 1333.98 32.0021   1
   2  -7   9 76.6966  13.319   1
   3  -7   9 190.974 16.9167   1
   4  -7   9 626.832 24.9012   1
   5  -7   9 23.7404 14.5602   1
   6  -7   9-9.69684 13.8733   1
   7  -7   9 11.0081 22.8415   1
   8  -7   9  21.871 25.6239   1
   9  -7   9 2.85945 26.9316   1
  10  -7   9 7.31759 33.4874   1
  11  -7   9 57.3412  48.888   1
  12  -7   9 35.8779 47.0721   1
  13  -7   9-35.4527 35.4527   1
 -14  -6   9 103.245  54.422   1
 -13  -6   9 27.7751 23.2861   1
 -12  -6   9 595.534 45.7261   1
 -11  -6   9 707.403 54.3397   1
 -10  -6   9-9.73468 20.4285   1
  -9  -6   9 393.158 32.8935   1
  -8  -6   9 31.2859 40.7969   1
  -7  -6   9 232.103 25.8995   1
  -6  -6   9 250.273   27.61   1
  -5  -6   9 65.1353  25.286   1
  -4  -6   9 1478.82 51.0403   1
  -3  -6   9 1901.45 51.3803   1
  -2  -6   9 1656.07  37.663   1
  -1  -6   9 89.6316 15.9984   1
   0  -6   9 570.224 21.8822   1
   1  -6   9 885.805 25.3386   1
   2  -6   9 1488.48 34.1948   1
   3  -6   9-15.4427 17.5072   1
   4  -6   9  55.254 16.3647   1
   5  -6   9 5.69822  15.683   1
   6  -6   9-20.2521 20.3863   1
   7  -6   9-21.6707 21.6707   1
   8  -6   9 124.213 42.3992   1
   9  -6   9 15.0872 54.7138   1
  10  -6   9 11.0005 29.0748   1
  11  -6   9 -7.4314 31.9228   1
  12  -6   9-14.9924 33.2333   1
  13  -6   9-2.50454 55.8011   1
 -15  -5   9-22.3307 24.7143   1
 -14  -5   9 515.523 79.4319   1
 -13  -5   9 138.638 23.4951   1
 -12  -5   9 263.159 26.2878   1
 -11  -5   9-8.43922 20.9024   1
 -10  -5   9 19.2428 19.6632   1
  -9  -5   9 532.111 48.3775   1
  -8  -5   9-15.7008 15.7008   1
  -7  -5   9-17.2943 28.0954   1
  -6  -5   9 752.381  41.752   1
  -5  -5   9 386.281 21.7644   1
  -4  -5   9 11.3887 16.2637   1
  -3  -5   9 11.5472 9.68407   1
  -2  -5   9 743.486 22.4075   1
  -1  -5   9 283.891 15.5049   1
   0  -5   9-2.97447 10.5927   1
   1  -5   9 1534.24 40.9937   1
   2  -5   9 4.32731 11.8747   1
   3  -5   9 4464.63 80.0941   1
   4  -5   9 2548.07 50.3584   1
   5  -5   9-3.79561 25.8184   1
   6  -5   9 632.848 52.4909   1
   7  -5   9 868.609 44.8506   1
   8  -5   9 144.815 35.1964   1
   9  -5   9-18.6584 30.3694   1
  10  -5   9 406.812 36.4673   1
  11  -5   9 435.015 60.6335   1
  12  -5   9 146.585 37.7789   1
  13  -5   9 75.7605  36.238   1
 -15  -4   9 36.0257 23.7896   1
 -14  -4   9 208.207 32.1374   1
 -13  -4   9-13.2729 23.8855   1
 -12  -4   9   16.12 22.4955   1
 -11  -4   9 9.43173 22.6563   1
 -10  -4   9-16.4524 19.5597   1
  -9  -4   9 619.349  31.388   1
  -8  -4   9-15.9815 15.9815   1
  -7  -4   9 1349.48 35.1677   1
  -6  -4   9 682.055 25.4213   1
  -5  -4   9 639.555 23.2748   1
  -4  -4   9 5810.14 125.039   1
  -3  -4   9 188.523 11.9925   1
  -2  -4   9 293.613 27.4013   1
  -1  -4   9 67.9686 14.7811   1
   0  -4   9 305.168 17.2286   1
   1  -4   9  900.67 24.6698   1
   2  -4   9 860.041 24.2334   1
   3  -4   9 5583.61 97.6994   1
   4  -4   9 47.7475 18.8881   1
   5  -4   9 629.943 35.7056   1
   6  -4   9 657.623 68.3752   1
   7  -4   9 745.254 41.3996   1
   8  -4   9 264.317 30.2507   1
   9  -4   9-25.7612 26.6142   1
  10  -4   9 14.0139   36.18   1
  11  -4   9 479.866 40.3782   1
  12  -4   9 328.178 52.4025   1
  13  -4   9-27.7527 34.6682   1
 -16  -3   9 152.816 23.4944   1
 -15  -3   9  9.3128 31.0596   1
 -14  -3   9 158.092 31.9373   1
 -13  -3   9-20.3628 23.8482   1
 -12  -3   9-11.8719 22.6609   1
 -11  -3   9 82.2311 33.1273   1
 -10  -3   9 112.816 20.9351   1
  -9  -3   9 218.688 20.4613   1
  -8  -3   9 29.8309 19.9746   1
  -7  -3   9 2069.23 47.9492   1
  -6  -3   9 19.2651 14.1772   1
  -5  -3   9 543.525 22.0065   1
  -4  -3   9 271.209 15.9838   1
  -3  -3   9 302.915 21.1064   1
  -2  -3   9  377.93  25.733   1
  -1  -3   9 151.071 15.2512   1
   0  -3   9 30.1824 11.4932   1
   1  -3   9 6549.41  189.64   1
   2  -3   9 81.8162 12.0584   1
   3  -3   9 4207.22 75.6329   1
   4  -3   9 15.2963 17.5984   1
   5  -3   9 344.134 25.6913   1
   6  -3   9 3950.95 95.2028   1
   7  -3   9 95.2188 29.5723   1
   8  -3   9 185.363 27.6397   1
   9  -3   9 396.106 59.1724   1
  10  -3   9 118.781 70.0891   1
  11  -3   9 290.102 36.2115   1
  12  -3   9 203.063 36.5647   1
  13  -3   9-31.6193 34.7956   1
 -16  -2   9 44.7636 37.3004   1
 -15  -2   9 72.8113 30.6016   1
 -14  -2   9 13.1134 37.1726   1
 -13  -2   9 23.8312 24.1071   1
 -12  -2   9 205.127 25.2866   1
 -11  -2   9 65.1352 21.5223   1
 -10  -2   9 93.3864 21.8425   1
  -9  -2   9 949.159 33.6641   1
  -8  -2   9 33.5192  16.287   1
  -7  -2   9 1654.99 38.6989   1
  -6  -2   9 225.239 15.4169   1
  -5  -2   9 52.4295 12.3822   1
  -4  -2   9 26.5769 13.6292   1
  -3  -2   9 515.672 26.5899   1
  -2  -2   9 19.0561 11.2887   1
  -1  -2   9 103.911 24.3191   1
   0  -2   9 6984.49 119.839   1
   1  -2   9 1135.67 29.1398   1
   2  -2   9 1937.80 39.7496   1
   3  -2   9 1284.65 30.5162   1
   4  -2   9 1071.43 39.8633   1
   5  -2   9 1150.21 42.6358   1
   6  -2   9 28.7877 22.1989   1
   7  -2   9 1266.11 49.1789   1
   8  -2   9-5.60124 28.6706   1
   9  -2   9 71.8986 28.4352   1
  10  -2   9 8.83828 33.9466   1
  11  -2   9 275.997 35.6559   1
  12  -2   9  65.945 33.9703   1
  13  -2   9 46.2572 57.1166   1
 -16  -1   9-12.1871 26.0634   1
 -15  -1   9 15.5816 26.3047   1
 -14  -1   9 34.4582 25.0316   1
 -13  -1   9 18.2412 30.0303   1
 -12  -1   9-0.22732 33.3079   1
 -11  -1   9 69.2544 25.3357   1
 -10  -1   9 490.172 30.6713   1
  -9  -1   9 511.174 28.5119   1
  -8  -1   9 164.645  24.917   1
  -7  -1   9 732.246 37.8248   1
  -6  -1   9 496.572 33.3916   1
  -5  -1   9  1.5298 11.6036   1
  -4  -1   9 271.242 17.1536   1
  -3  -1   9 5133.69 90.0448   1
  -2  -1   9-19.0132 19.0132   1
  -1  -1   9 3964.14 72.1849   1
   0  -1   917505.40 290.823   1
   1  -1   9 40.7671 13.6196   1
   2  -1   9 806.397 24.0419   1
   3  -1   9 944.475 25.9775   1
   4  -1   9 132.893 36.5884   1
   5  -1   9 793.003 74.0672   1
   6  -1   9 3309.18 84.1771   1
   7  -1   9 295.025 41.2257   1
   8  -1   9 62.6042  26.177   1
   9  -1   9 1005.94 51.9167   1
  10  -1   9 710.818 50.7429   1
  11  -1   9 33.9142 32.5704   1
  12  -1   9 330.335 40.3302   1
  13  -1   9  3.9333 44.2016   1
 -16   0   9-3.07255 25.3162   1
 -15   0   9-14.4076 39.2074   1
 -14   0   9 71.1869 25.6098   1
 -13   0   9 94.0216 23.1316   1
 -12   0   9 -7.7108 20.2396   1
 -11   0   9 236.587 22.6727   1
 -10   0   9 74.8986 31.8572   1
  -9   0   9 2353.30 51.2457   1
  -8   0   9 494.372 24.5006   1
  -7   0   9  380.36 21.0757   1
  -6   0   9 124.077 20.4893   1
  -5   0   9 1081.63 37.5073   1
  -4   0   9 249.097 22.9275   1
  -3   0   9 58.2117 48.6368   1
  -2   0   9 411.988 19.2963   1
  -1   0   924010.80 396.794   1
   0   0   9 303.258 17.0529   1
   1   0   9 2190.13 44.3695   1
   2   0   9-14.9941 14.9941   1
   3   0   9 915.989 26.8554   1
   4   0   9 132.297 21.5507   1
   5   0   9 1790.32  55.046   1
   6   0   9 763.353 49.1561   1
   7   0   9 593.444 37.9505   1
   8   0   9 26.0947 26.4006   1
   9   0   9-23.6022 27.1441   1
  10   0   9 226.755  46.366   1
  11   0   9 677.397 49.7924   1
  12   0   9 128.725 36.5114   1
 -16   1   9 105.085 25.6178   1
 -15   1   9 70.0451 24.7998   1
 -14   1   9 112.576 26.6919   1
 -13   1   9 174.503 35.0809   1
 -12   1   9 256.144 23.5774   1
 -11   1   9-16.8805 18.1752   1
 -10   1   9 227.462 26.3436   1
  -9   1   9 1621.66 57.7569   1
  -8   1   9 357.489  45.684   1
  -7   1   9 6.37038 21.7768   1
  -6   1   9 198.657 22.7891   1
  -5   1   9 47.7903 18.3873   1
  -4   1   9 712.237 56.1862   1
  -3   1   9-6.62496 27.7568   1
  -2   1   9 1183.50 38.7676   1
  -1   1   9 6241.33  108.51   1
   0   1   9 404.077 20.3845   1
   1   1   9 3.83282 12.1508   1
   2   1   9 425.368 21.3769   1
   3   1   9 271.804  18.331   1
   4   1   9 3178.10 66.2066   1
   5   1   9 253.777  26.099   1
   6   1   9 197.956 26.8114   1
   7   1   9 140.608 28.0786   1
   8   1   9 102.881 30.1669   1
   9   1   9-49.7064 49.7064   1
  10   1   9-30.9225 30.9225   1
  11   1   9 508.995 51.1948   1
  12   1   9 96.9858 57.2098   1
 -16   2   9 6.83814 32.5114   1
 -15   2   9-22.1423 22.1423   1
 -14   2   9 34.7817 27.2009   1
 -13   2   9 116.179 22.0318   1
 -12   2   9 6.29128 54.8897   1
 -11   2   9 35.5486 26.9558   1
 -10   2   9-25.4146 25.4146   1
  -9   2   9 173.255  42.199   1
  -8   2   9 127.823 24.2844   1
  -7   2   9 439.083 33.7683   1
  -6   2   9  45.568 19.8485   1
  -5   2   9 2141.88 58.0936   1
  -4   2   9 33.9994 24.0635   1
  -3   2   9 983.845 38.0716   1
  -2   2   9 1051.46 38.2663   1
  -1   2   9  47.695 12.5169   1
   0   2   9 962.745 27.9343   1
   1   2   9 31.1979 13.6835   1
   2   2   9 724.583 42.1114   1
   3   2   9 247.371 45.1813   1
   4   2   9 2389.59 51.1546   1
   5   2   9 947.491 59.4192   1
   6   2   9  236.41 28.5915   1
   7   2   9 19.7685 27.0947   1
   8   2   9 285.349 94.8085   1
   9   2   9 38.6741 31.1389   1
  10   2   9 84.8299 33.3686   1
  11   2   9 81.2936 34.7966   1
 -16   3   9 50.0224  28.567   1
 -15   3   9  56.166 28.3253   1
 -14   3   9 61.8633 35.7148   1
 -13   3   9 36.6509 35.2197   1
 -12   3   9-30.0721   42.26   1
 -11   3   9 73.5579 66.3479   1
 -10   3   9  197.40 30.3237   1
  -9   3   9 1183.29 59.8927   1
  -8   3   9 76.0982   23.35   1
  -7   3   9 533.911 36.9851   1
  -6   3   9  300.84  33.069   1
  -5   3   9 500.766 34.1575   1
  -4   3   9 513.211 32.6429   1
  -3   3   9 58.0726 19.0179   1
  -2   3   9 512.949 32.2913   1
  -1   3   9 21.7782 19.5401   1
   0   3   9 220.194 16.3991   1
   1   3   9 327.366 24.7799   1
   2   3   9 516.328 26.3592   1
   3   3   9 3.22621 15.8962   1
   4   3   9-16.0675 16.5587   1
   5   3   9 123.047 19.4361   1
   6   3   9 149.367 19.6468   1
   7   3   9-7.01921 27.4842   1
   8   3   9 532.918 61.8641   1
   9   3   9 134.035 32.9589   1
  10   3   9 57.7672 34.3247   1
  11   3   9 40.6414 34.2027   1
 -16   4   9  3.7716  56.391   1
 -15   4   9-8.09311 38.5054   1
 -14   4   9-39.0851 39.0851   1
 -13   4   9 28.5609 33.4906   1
 -12   4   9 422.801 39.0665   1
 -11   4   9 967.075 53.4056   1
 -10   4   9 53.8725 28.0428   1
  -9   4   9 2.60509  44.666   1
  -8   4   9-2.67921  22.944   1
  -7   4   9 398.142 30.3332   1
  -6   4   9 6.97506 22.1915   1
  -5   4   9 937.391 73.7533   1
  -4   4   9 78.7946 28.0119   1
  -3   4   9 14.4826 35.2866   1
  -2   4   9 368.399 39.3271   1
  -1   4   9 71.3523 20.5178   1
   0   4   9 1296.06 34.6397   1
   1   4   9 4155.59 68.2682   1
   2   4   9 96.9946 15.4628   1
   3   4   9 1754.12 38.0354   1
   4   4   9 795.959 31.8195   1
   5   4   9 52.8769 16.7591   1
   6   4   9 25.8968 19.4765   1
   7   4   9 524.291 28.6774   1
   8   4   9    0.00 31.8041   1
   9   4   9 3.53801 31.8904   1
  10   4   9 144.056 34.8918   1
 -16   5   9 62.0533 81.5866   1
 -15   5   9 26.8772 38.1113   1
 -14   5   9  179.18 42.5132   1
 -13   5   9-5.48094 34.8828   1
 -12   5   9 22.2903 39.4673   1
 -11   5   9 11.4316 29.5014   1
 -10   5   9 684.147 56.0539   1
  -9   5   9 39.0718  26.488   1
  -8   5   9 35.7896 25.1594   1
  -7   5   9 580.054 66.6199   1
  -6   5   9 605.833 39.0654   1
  -5   5   9 1651.52 55.1853   1
  -4   5   9 1529.24 52.6584   1
  -3   5   9 23.8399 22.1151   1
  -2   5   9 1.02422 22.6763   1
  -1   5   9 519.837 23.6313   1
   0   5   9 280.841 21.6157   1
   1   5   9 77.3193 16.5889   1
   2   5   9 3.20692 15.2867   1
   3   5   9 579.531 26.7316   1
   4   5   9 797.987 29.4831   1
   5   5   9 35.5053 17.9171   1
   6   5   9-17.6683 17.6683   1
   7   5   9 172.971 26.5946   1
   8   5   9 112.454 33.4591   1
   9   5   9  13.087 32.2027   1
  10   5   9-6.41724 32.1912   1
 -15   6   9 195.529 41.8752   1
 -14   6   9 21.9016  45.614   1
 -13   6   9 50.1475 36.0054   1
 -12   6   9 34.6179 31.3573   1
 -11   6   9  19.094 30.5638   1
 -10   6   9 67.3581 30.5994   1
  -9   6   9-12.8049 26.4126   1
  -8   6   9 58.6235 28.5753   1
  -7   6   9 9.28045 25.5698   1
  -6   6   9 233.662 51.1617   1
  -5   6   9 150.038 27.6215   1
  -4   6   9 113.155 26.2683   1
  -3   6   9-8.53343 38.9953   1
  -2   6   9 22.4275 22.1611   1
  -1   6   9-15.0546 15.0546   1
   0   6   9 197.796 17.6135   1
   1   6   9  80.455 16.5712   1
   2   6   9 85.3589 17.6824   1
   3   6   9 9.45168 20.4272   1
   4   6   9 64.6259 22.7734   1
   5   6   9 55.0002 28.5497   1
   6   6   9 371.602 23.2877   1
   7   6   9 95.2224 26.8624   1
   8   6   9 144.616  59.804   1
   9   6   9 0.60616 32.9023   1
 -15   7   9-10.4515  42.665   1
 -14   7   9-12.4258 37.7742   1
 -13   7   9-7.46628 33.5059   1
 -12   7   9-24.1652 31.2484   1
 -11   7   9 55.1064 54.7193   1
 -10   7   9 284.003 41.5011   1
  -9   7   9-6.91398 29.1693   1
  -8   7   9 1.41494 27.4961   1
  -7   7   9 209.069 58.7136   1
  -6   7   9 623.864 69.2038   1
  -5   7   9 72.2583  32.066   1
  -4   7   9 328.436 32.5918   1
  -3   7   9 2312.40 57.3059   1
  -2   7   9 465.071 33.7347   1
  -1   7   9 116.406 17.4865   1
   0   7   9 337.172  20.631   1
   1   7   9 700.515 33.0042   1
   2   7   9 662.991 35.3332   1
   3   7   9 355.665 27.1246   1
   4   7   9 175.763 25.2215   1
   5   7   9-23.8014 23.8014   1
   6   7   9 40.6453 25.3069   1
   7   7   9 679.813 58.5551   1
   8   7   9 34.6743 32.1642   1
 -14   8   9-1.40846 35.9199   1
 -13   8   9 29.8931 34.4854   1
 -12   8   9 162.313  36.146   1
 -11   8   9 25.3159  44.705   1
 -10   8   9 120.296 39.7153   1
  -9   8   9 32.6552 30.9442   1
  -8   8   9 92.9374 39.7752   1
  -7   8   9 89.4024 30.2845   1
  -6   8   9 224.092  39.855   1
  -5   8   9 484.642 44.9487   1
  -4   8   9 322.722  34.011   1
  -3   8   9  52.214 24.1922   1
  -2   8   9  165.42 25.8679   1
  -1   8   9 1070.28  37.691   1
   0   8   9 6.30259 17.5425   1
   1   8   9-3.21442 25.6845   1
   2   8   9 100.052 35.4662   1
   3   8   9 239.784 26.5725   1
   4   8   9 17.2962  24.801   1
   5   8   9 220.232 28.3061   1
   6   8   9 1441.97 74.0953   1
   7   8   9 14.2179 19.7251   1
 -14   9   9 4.62099 35.4008   1
 -13   9   9 307.916 41.7794   1
 -12   9   9 304.907 42.4697   1
 -11   9   9  47.226 35.0631   1
 -10   9   9 11.8297 33.6864   1
  -9   9   9 62.2019 32.3054   1
  -8   9   9-22.7427 38.2055   1
  -7   9   9 27.4169 32.5791   1
  -6   9   9 5.17972 34.9233   1
  -5   9   9 466.187 48.1802   1
  -4   9   9 94.5927 26.2112   1
  -3   9   9 101.518 26.5967   1
  -2   9   9 631.531 38.6014   1
  -1   9   9 28.2545 18.1229   1
   0   9   9 107.138 22.2147   1
   1   9   9 94.4752 32.3529   1
   2   9   9 71.7573 24.4916   1
   3   9   9 79.0746  25.976   1
   4   9   9 104.237  34.317   1
   5   9   9 306.945 30.1183   1
   6   9   9 97.9188 29.1074   1
 -13  10   9 202.349 40.2905   1
 -12  10   9 28.3304 36.7465   1
 -11  10   9 216.586 39.2925   1
 -10  10   9 70.0859 34.9299   1
  -9  10   9 20.7157 33.1618   1
  -8  10   9  63.716 33.6171   1
  -7  10   9  131.71 33.9888   1
  -6  10   9 1011.45 65.8167   1
  -5  10   9 578.825 44.9475   1
  -4  10   9-5.21548 26.2665   1
  -3  10   9 77.9796 29.3449   1
  -2  10   9 19.5375   28.95   1
  -1  10   9 74.4466 31.6017   1
   0  10   9 47.2921 22.8103   1
   1  10   9 33.5393  23.409   1
   2  10   9 486.449 32.1624   1
   3  10   9 52.6791 26.2536   1
   4  10   9-25.2528 25.2528   1
 -12  11   9 46.1893 45.3135   1
 -11  11   9-41.2996 41.2996   1
 -10  11   9 38.7078 35.6024   1
  -9  11   9 17.9624 34.7201   1
  -8  11   9 224.671 38.1276   1
  -7  11   9  325.07 38.8872   1
  -6  11   9 608.164 67.1157   1
  -5  11   9 33.2433 32.3477   1
  -4  11   9  48.709 28.1361   1
  -3  11   9 28.0759 29.1685   1
  -2  11   9 -28.929  28.929   1
  -1  11   9-10.4465 19.1503   1
   0  11   9   58.09 23.4136   1
   1  11   9 148.683 26.3632   1
   2  11   9 320.393 28.9382   1
   3  11   9 164.808 27.0272   1
 -10  12   9 12.5719 35.6245   1
  -9  12   9 286.465 42.7047   1
  -8  12   9 328.141 62.3372   1
  -7  12   9 29.6334  34.404   1
  -6  12   9 86.3826 53.7567   1
  -5  12   9  27.598 29.3118   1
  -4  12   9 5.03807 29.1742   1
  -3  12   9   12.27 31.9281   1
  -2  12   9-0.01865 29.3629   1
  -1  12   9 16.8396  20.359   1
   0  12   9 62.8633 21.3871   1
   1  12   9 23.2622 23.9423   1
  -7  13   9 21.5545 40.7065   1
  -6  13   9 16.1222 34.5425   1
  -5  13   9 42.7764 34.0145   1
  -4  13   9 119.632 30.9798   1
  -3  13   9 76.4882  30.115   1
  -2  13   9 29.0859 28.9818   1
  -2 -17  10 102.143 37.1103   1
  -1 -17  10 115.838 40.8976   1
   0 -17  10-20.7573 49.5965   1
   1 -17  10 32.9337 34.2211   1
   2 -17  10-31.7508 31.7508   1
   3 -17  10-3.17976 32.8063   1
   4 -17  10 120.286 37.3281   1
   5 -17  10 643.183 46.5641   1
   6 -17  10 62.9652 32.4973   1
  -4 -16  10 18.3869  36.198   1
  -3 -16  10 352.362 44.0201   1
  -2 -16  10 3.42888 35.6996   1
  -1 -16  10 147.049 61.9877   1
   0 -16  10 76.2734 34.2799   1
   1 -16  10 43.3085 33.4611   1
   2 -16  10-20.2856 31.4371   1
   3 -16  10 23.0463 32.3367   1
   4 -16  10 60.9965 37.3054   1
   5 -16  10 89.6014 27.6631   1
   6 -16  10 10.5028 20.1561   1
   7 -16  10-22.7705 22.7705   1
   8 -16  10-27.8173 27.8173   1
  -6 -15  10 70.9717 37.9688   1
  -5 -15  10 212.303 39.5654   1
  -4 -15  10 287.367 40.4102   1
  -3 -15  10-13.7523 35.1659   1
  -2 -15  10 406.296 43.1042   1
  -1 -15  10-33.0765 33.0765   1
   0 -15  10 -30.912 31.5622   1
   1 -15  10 228.211 36.1273   1
   2 -15  10  77.641 40.2667   1
   3 -15  10 235.517 31.2835   1
   4 -15  10 302.906  33.496   1
   5 -15  10 232.659 24.7039   1
   6 -15  10 18.4386 22.6967   1
   7 -15  10 375.831 28.6877   1
   8 -15  10  224.22 27.0651   1
   9 -15  10 21.6765 36.9013   1
  -8 -14  10 380.975 44.0338   1
  -7 -14  10 -10.505 36.4646   1
  -6 -14  10 69.9945 77.1719   1
  -5 -14  10 81.1747 34.7548   1
  -4 -14  10-13.4879 60.0157   1
  -3 -14  10 48.6079 41.6684   1
  -2 -14  10 44.6495 33.3385   1
  -1 -14  10 576.587  75.753   1
   0 -14  10 0.23056 33.6092   1
   1 -14  10  85.756 47.9015   1
   2 -14  10-13.7702 35.7504   1
   3 -14  10 21.3387 35.3811   1
   4 -14  10 299.203 24.5953   1
   5 -14  10 596.186 33.1838   1
   6 -14  10 180.176 24.5562   1
   7 -14  10 687.603 38.6333   1
   8 -14  10-7.33709 23.6655   1
   9 -14  10 18.2223 23.5605   1
  10 -14  10 12.6737 32.4449   1
  -9 -13  10 24.8571 35.2334   1
  -8 -13  10 17.9131 36.5676   1
  -7 -13  10 84.4536 36.2406   1
  -6 -13  10 167.747 41.7399   1
  -5 -13  10 58.0272 33.7513   1
  -4 -13  10 -12.387 29.7998   1
  -3 -13  10 194.235 55.2783   1
  -2 -13  10 1181.15 56.1981   1
  -1 -13  10 459.817 75.8823   1
   0 -13  10 95.1069 29.8724   1
   1 -13  10 126.221 23.8768   1
   2 -13  10 13.1948 21.7851   1
   3 -13  10  395.90  35.631   1
   4 -13  10 581.784 35.8104   1
   5 -13  10-11.1173 20.0297   1
   6 -13  10 490.056 40.0998   1
   7 -13  10 283.165 25.9424   1
   8 -13  10 46.6339 23.0404   1
   9 -13  10 23.4445 22.6324   1
  10 -13  10-3.29146 33.4144   1
  11 -13  10 64.9318 37.2402   1
 -10 -12  10 19.6658  35.115   1
  -9 -12  10 51.4374 36.0081   1
  -8 -12  10-17.5898 34.3667   1
  -7 -12  10 256.074  37.913   1
  -6 -12  10  18.161 30.6706   1
  -5 -12  10 901.061 65.8396   1
  -4 -12  10 1412.07 60.0681   1
  -3 -12  10 0.74845 27.4608   1
  -2 -12  10 526.043 54.1149   1
  -1 -12  10 60.6629 61.0951   1
   0 -12  10 2166.66 67.3189   1
   1 -12  10 23.0878 21.0481   1
   2 -12  10 1763.64  59.419   1
   3 -12  10-9.43807 17.1078   1
   4 -12  10 69.2993 19.5184   1
   5 -12  10 436.405 36.9057   1
   6 -12  10 1479.09 43.9569   1
   7 -12  10-4.85933 21.2837   1
   8 -12  10 348.855 26.9994   1
   9 -12  10 148.063 31.6641   1
  10 -12  10 31.3732 33.4087   1
  11 -12  10-20.8776 34.1794   1
 -11 -11  10 5.38118 33.9969   1
 -10 -11  10-23.2519 33.5295   1
  -9 -11  10 -22.049  33.837   1
  -8 -11  10 406.799 41.0119   1
  -7 -11  10 133.159 46.0281   1
  -6 -11  10 1177.07 63.4588   1
  -5 -11  10 2.36094 27.4603   1
  -4 -11  10 168.859 30.5266   1
  -3 -11  10 39.0211  25.579   1
  -2 -11  10 594.989 41.7713   1
  -1 -11  10 27.1055  24.375   1
   0 -11  10 1513.24 44.2066   1
   1 -11  10 632.821   78.11   1
   2 -11  10 -1.7686 15.4255   1
   3 -11  10 501.392 36.5557   1
   4 -11  10 256.186 48.5934   1
   5 -11  10 691.168  34.085   1
   6 -11  10 1050.99 51.0669   1
   7 -11  10 103.291   29.85   1
   8 -11  10 159.212  23.544   1
   9 -11  10 408.667 27.5508   1
  10 -11  10 23.5074 78.7796   1
  11 -11  10-3.42088 33.8047   1
  12 -11  10 125.642 37.3382   1
 -12 -10  10-12.2051 37.8789   1
 -11 -10  10-11.6342 33.7466   1
 -10 -10  10-39.6816 39.6816   1
  -9 -10  10 260.404 57.7557   1
  -8 -10  10 351.308 84.8661   1
  -7 -10  10-2.36569 28.8759   1
  -6 -10  10-11.3082 27.0414   1
  -5 -10  10 508.029 36.2833   1
  -4 -10  10 540.617  46.886   1
  -3 -10  10 16.8373 38.3085   1
  -2 -10  10-22.0775 22.0775   1
  -1 -10  10  265.93 30.5167   1
   0 -10  10 591.831 32.0619   1
   1 -10  10 2164.32 62.0188   1
   2 -10  10 191.958 18.1234   1
   3 -10  10 38.5864 16.3912   1
   4 -10  10 361.009 28.5692   1
   5 -10  10 -16.722 17.0647   1
   6 -10  10 311.248 22.9858   1
   7 -10  10 40.4265 19.1677   1
   8 -10  10 160.966   20.37   1
   9 -10  10 351.153 36.8503   1
  10 -10  10 48.6965 32.0423   1
  11 -10  10-33.1882 33.1882   1
  12 -10  10 44.1512 36.0928   1
 -13  -9  10 -14.468 33.4794   1
 -12  -9  10 7.04532 34.3127   1
 -11  -9  10 59.0245 35.0514   1
 -10  -9  10 462.326 63.0976   1
  -9  -9  10-7.16398 31.0237   1
  -8  -9  10 23.4018 51.3706   1
  -7  -9  10 23.3473 46.9134   1
  -6  -9  10  265.53 46.7481   1
  -5  -9  10 70.2553  25.636   1
  -4  -9  10 120.952 25.2846   1
  -3  -9  10 192.189 47.7577   1
  -2  -9  10 230.059 38.0224   1
  -1  -9  10 20.5469 16.9338   1
   0  -9  10 398.781 39.0392   1
   1  -9  10 1021.66 73.0632   1
   2  -9  10 448.742 34.8218   1
   3  -9  10 54.6542 20.1112   1
   4  -9  10 990.316 32.3676   1
   5  -9  10 864.792 36.4987   1
   6  -9  10  168.43 19.2075   1
   7  -9  10 496.599 26.7143   1
   8  -9  10  382.78 34.4378   1
   9  -9  10 297.699 37.9604   1
  10  -9  10 51.5822 31.9081   1
  11  -9  10 162.155 35.3532   1
  12  -9  10 66.3859 35.2979   1
  13  -9  10-14.3107 55.2902   1
 -13  -8  10 7.11178 34.7611   1
 -12  -8  10 17.9618 33.8066   1
 -11  -8  10 289.099 37.2401   1
 -10  -8  10 578.634 41.3125   1
  -9  -8  10 106.132 33.9304   1
  -8  -8  10-26.0461 26.0875   1
  -7  -8  10 167.329 27.5316   1
  -6  -8  10-16.9481 35.9153   1
  -5  -8  10 109.476 51.7014   1
  -4  -8  10 358.627 31.5562   1
  -3  -8  10 1163.92 43.1019   1
  -2  -8  10 37.1164 22.5908   1
  -1  -8  10 473.911 43.0715   1
   0  -8  10 2504.21 109.242   1
   1  -8  10 177.615 22.9161   1
   2  -8  10 1684.89  39.362   1
   3  -8  10 1117.13 33.6604   1
   4  -8  10 766.178  33.908   1
   5  -8  10 45.9054 21.0875   1
   6  -8  10 42.0165 16.8666   1
   7  -8  10-10.0398 24.3178   1
   8  -8  10 502.053 58.2995   1
   9  -8  10 63.7334 29.8775   1
  10  -8  10 165.543  33.087   1
  11  -8  10 124.902 35.0348   1
  12  -8  10 74.5425 36.7458   1
  13  -8  10 41.4183 36.0027   1
 -14  -7  10 21.0549 40.0702   1
 -13  -7  10 9.57897 25.8243   1
 -12  -7  10  312.56 40.0121   1
 -11  -7  10 311.372 37.8075   1
 -10  -7  10 154.004 61.3759   1
  -9  -7  10 329.271 68.6533   1
  -8  -7  10 271.986  31.074   1
  -7  -7  10 53.5088 24.5919   1
  -6  -7  10 27.1854 22.5221   1
  -5  -7  10  165.06  23.249   1
  -4  -7  10 2042.99 83.6521   1
  -3  -7  10 151.765 22.8889   1
  -2  -7  10 143.561 16.3327   1
  -1  -7  10 426.804   20.51   1
   0  -7  10 4.59929  17.812   1
   1  -7  10 3212.12 61.3878   1
   2  -7  10  184.23 31.5056   1
   3  -7  10 63.6354  14.517   1
   4  -7  10 12.1106 14.6835   1
   5  -7  10 286.142 19.8609   1
   6  -7  10-8.57629  24.024   1
   7  -7  10 7.44944 23.8917   1
   8  -7  10-17.7763 25.5012   1
   9  -7  10 306.587 33.3054   1
  10  -7  10-21.5852 29.7093   1
  11  -7  10 6.17755 32.7188   1
  12  -7  10 32.0367 34.8177   1
  13  -7  10-12.7894 35.4353   1
 -14  -6  10 33.2972 23.7813   1
 -13  -6  10 79.6838 23.8327   1
 -12  -6  10 306.269 24.6898   1
 -11  -6  10  156.59   23.00   1
 -10  -6  10-12.7574 19.1107   1
  -9  -6  10 67.6081 27.2662   1
  -8  -6  10 919.426 57.6718   1
  -7  -6  10 302.641 26.9177   1
  -6  -6  10 101.105 33.1857   1
  -5  -6  10 78.9297  23.092   1
  -4  -6  10 1503.17 46.7993   1
  -3  -6  10 2425.29 50.1627   1
  -2  -6  10 2560.18 50.3803   1
  -1  -6  10 4815.63 86.0162   1
   0  -6  10 2093.06 43.5848   1
   1  -6  10 727.191 34.7768   1
   2  -6  10 928.705 27.8265   1
   3  -6  10  904.34 32.9604   1
   4  -6  10-16.0018 16.0018   1
   5  -6  10 705.937 56.0288   1
   6  -6  10 73.2363 23.7481   1
   7  -6  10 1312.48 51.7854   1
   8  -6  10 80.1543 27.0346   1
   9  -6  10 468.453 36.9712   1
  10  -6  10 127.764 32.9784   1
  11  -6  10 51.2966 34.2396   1
  12  -6  10-20.1224 34.3286   1
  13  -6  10 9.79928 36.4626   1
 -15  -5  10-33.8224 33.8224   1
 -14  -5  10-20.1266 20.1266   1
 -13  -5  10-3.62494 33.2409   1
 -12  -5  10 216.647 25.3026   1
 -11  -5  10 161.488 23.8326   1
 -10  -5  10 705.725 34.5508   1
  -9  -5  10 2394.54 54.9251   1
  -8  -5  10 174.796 19.1063   1
  -7  -5  10-10.4398 15.1727   1
  -6  -5  10-2.37472 14.5412   1
  -5  -5  10 1480.62  40.477   1
  -4  -5  10 296.437 42.8771   1
  -3  -5  10 394.516 20.4871   1
  -2  -5  10 3244.44 60.7666   1
  -1  -5  10 2533.42 49.6859   1
   0  -5  10 464.873 21.1794   1
   1  -5  10-2.76987 12.6331   1
   2  -5  10 1835.92 40.0586   1
   3  -5  10 2650.95 53.6636   1
   4  -5  10 1936.52 41.6951   1
   5  -5  10 2893.64 104.636   1
   6  -5  10 62.7056 23.3652   1
   7  -5  10 1150.69 48.7295   1
   8  -5  10 527.694 45.2079   1
   9  -5  10 716.328 48.6706   1
  10  -5  10 317.439 67.3097   1
  11  -5  10 125.863 51.7252   1
  12  -5  10 9.70555  34.245   1
  13  -5  10 74.4911 37.5763   1
 -15  -4  10-18.5983 25.5305   1
 -14  -4  10 86.1141 29.6295   1
 -13  -4  10 91.3814 26.3521   1
 -12  -4  10 90.6201 24.4384   1
 -11  -4  10 53.2987 22.6377   1
 -10  -4  10 43.8984 20.6334   1
  -9  -4  10 1437.70 41.4545   1
  -8  -4  10-16.3839 16.3839   1
  -7  -4  10 1330.48 46.0373   1
  -6  -4  10 4508.15 85.0293   1
  -5  -4  10 3030.98 58.4367   1
  -4  -4  10 1203.15 30.6635   1
  -3  -4  10 75.2369 11.5527   1
  -2  -4  10 1390.48 32.6215   1
  -1  -4  10 222.105 15.1821   1
   0  -4  10  957.30  26.693   1
   1  -4  10 311.196 16.7477   1
   2  -4  10 8573.45 147.708   1
   3  -4  10 352.006 32.6673   1
   4  -4  10 47.8065 29.5925   1
   5  -4  10 154.016 23.2521   1
   6  -4  10 67.4398 36.8433   1
   7  -4  10 610.838 40.7691   1
   8  -4  10 138.698 28.1822   1
   9  -4  10 530.727 38.1648   1
  10  -4  10 363.738 67.6546   1
  11  -4  10 129.169  35.104   1
  12  -4  10 256.025 39.2961   1
  13  -4  10 140.467 41.3097   1
 -15  -3  10 36.9485 31.2737   1
 -14  -3  10 1.56643  33.696   1
 -13  -3  10 75.1258  37.221   1
 -12  -3  10 333.879  32.118   1
 -11  -3  10 884.315 38.7006   1
 -10  -3  10 166.948  29.601   1
  -9  -3  10 72.8576 19.0652   1
  -8  -3  10 790.055 31.3163   1
  -7  -3  10 690.717  27.903   1
  -6  -3  10 2220.90 46.9223   1
  -5  -3  10 -5.8142 13.2568   1
  -4  -3  10 8301.30 142.146   1
  -3  -3  10 4576.04 83.1306   1
  -2  -3  10 135.159 33.6484   1
  -1  -3  10 2446.73 60.3314   1
   0  -3  10 627.517 22.9153   1
   1  -3  10 3281.64 61.5528   1
   2  -3  10 2581.08 51.0611   1
   3  -3  10 306.493  17.467   1
   4  -3  10 39.4153 31.8279   1
   5  -3  10 26.7231 21.6868   1
   6  -3  10 399.797  36.788   1
   7  -3  10-16.0421 37.4555   1
   8  -3  10-25.9919 25.9919   1
   9  -3  10  519.06 82.1859   1
  10  -3  10  91.533 92.7498   1
  11  -3  10 130.805 34.5951   1
  12  -3  10 73.4033  35.521   1
  13  -3  10 28.0215   54.83   1
 -16  -2  10 25.9861 25.4039   1
 -15  -2  10 36.6228  25.906   1
 -14  -2  10 27.1093 27.0824   1
 -13  -2  10 1.76829 23.8907   1
 -12  -2  10 1170.07 47.1438   1
 -11  -2  10  277.47 25.1971   1
 -10  -2  10  625.46 32.9763   1
  -9  -2  10 2372.39 53.0798   1
  -8  -2  10 11.5208 16.3998   1
  -7  -2  10 128.226 16.4093   1
  -6  -2  10 65.8283 14.3114   1
  -5  -2  10 213.302 36.4611   1
  -4  -2  10 129.171 14.0799   1
  -3  -2  10 230.834 16.8262   1
  -2  -2  10 118.864 13.4072   1
  -1  -2  10 256.404 15.4579   1
   0  -2  10 99.5171 13.2601   1
   1  -2  10 7331.40 126.464   1
   2  -2  10 801.246 36.5841   1
   3  -2  10 -1.1884 13.1134   1
   4  -2  10-26.5009 32.5518   1
   5  -2  10 9.45304  31.818   1
   6  -2  10 1362.90 84.8412   1
   7  -2  10 1.90408 24.4971   1
   8  -2  10 10.4196 27.0462   1
   9  -2  10 193.878 32.2862   1
  10  -2  10 421.579 38.8741   1
  11  -2  10-20.1714  31.583   1
  12  -2  10 -42.143 51.4521   1
 -16  -1  10  38.227 32.0993   1
 -15  -1  10 5.27582 24.6064   1
 -14  -1  10-18.3454 25.2508   1
 -13  -1  10 105.174 31.3478   1
 -12  -1  10 75.3156 22.2063   1
 -11  -1  10 42.7942 24.6049   1
 -10  -1  10 338.426 35.0447   1
  -9  -1  10 1091.87 46.1655   1
  -8  -1  10 20.2854  15.584   1
  -7  -1  10 609.592 25.5815   1
  -6  -1  10 533.078 30.6784   1
  -5  -1  10 117.642 30.2912   1
  -4  -1  10-12.4477 12.4477   1
  -3  -1  10 2130.82 43.6122   1
  -2  -1  10 3498.05 65.7135   1
  -1  -1  10 3745.75 68.9579   1
   0  -1  10 1162.02 29.9181   1
   1  -1  10 1686.79 44.3494   1
   2  -1  10 341.222 23.5586   1
   3  -1  10 191.844 25.8078   1
   4  -1  10 138.477  24.331   1
   5  -1  10 322.524 27.9867   1
   6  -1  10 733.404 45.2299   1
   7  -1  10 237.811 30.7348   1
   8  -1  10 1047.72 51.9846   1
   9  -1  10  750.10 102.928   1
  10  -1  10 365.135 70.6419   1
  11  -1  10 521.643 48.3314   1
  12  -1  10  53.843 35.4042   1
 -16   0  10 26.9423 29.0147   1
 -15   0  10-24.2131 24.2131   1
 -14   0  10 55.1393  36.966   1
 -13   0  10 80.2178 31.5061   1
 -12   0  10 475.129   29.77   1
 -11   0  10 23.7243 19.7133   1
 -10   0  10 595.889 31.3523   1
  -9   0  10 802.171 30.9184   1
  -8   0  10 1960.84 80.4755   1
  -7   0  10-25.2031 25.2031   1
  -6   0  10 171.929 22.4274   1
  -5   0  10 1165.69  41.185   1
  -4   0  10 361.553 26.6677   1
  -3   0  10 271.576 42.0277   1
  -2   0  1012883.10  216.44   1
  -1   0  10 1802.16 50.6172   1
   0   0  10 2408.27   48.22   1
   1   0  10 22.0561 13.1927   1
   2   0  10 529.222 27.1642   1
   3   0  10 1373.54 60.0309   1
   4   0  10 47.9025 21.0546   1
   5   0  10 2618.03 75.9941   1
   6   0  10 252.398 28.7361   1
   7   0  10 74.2079 47.5008   1
   8   0  10 31.5894 29.4098   1
   9   0  10 677.513 51.4233   1
  10   0  10-21.5419 33.2575   1
  11   0  10 40.4375 34.1364   1
  12   0  10 21.9164 34.6841   1
 -16   1  10  102.64 35.5662   1
 -15   1  10 18.5499 32.0915   1
 -14   1  10 -22.561  22.561   1
 -13   1  10 158.811 28.8636   1
 -12   1  10  551.65 39.9661   1
 -11   1  10  2.1025 26.9121   1
 -10   1  10 628.748 42.9612   1
  -9   1  10 2343.09 67.6819   1
  -8   1  10 278.666 27.5603   1
  -7   1  10  162.41 32.4988   1
  -6   1  10 1526.85 68.8073   1
  -5   1  10 568.416 71.2738   1
  -4   1  10 702.244 62.1406   1
  -3   1  10 4247.12 97.7457   1
  -2   1  10 7113.55 123.197   1
  -1   1  10 1075.22 28.9115   1
   0   1  10 48.8855 13.6248   1
   1   1  10 23.9927 22.7348   1
   2   1  10-3.02509 14.1239   1
   3   1  10  161.31 17.1328   1
   4   1  10 991.894 31.2378   1
   5   1  10 598.504 59.3456   1
   6   1  10 187.954 27.9459   1
   7   1  10 72.9695 27.6415   1
   8   1  10 13.5304 30.9512   1
   9   1  10 83.8569 65.9188   1
  10   1  10-25.6364 54.6782   1
  11   1  10 21.7569 34.0439   1
 -16   2  10 76.0673  26.651   1
 -15   2  10   52.93 22.5205   1
 -14   2  10 498.668 43.9832   1
 -13   2  10  339.94  38.676   1
 -12   2  10 19.6483 30.4911   1
 -11   2  10-12.9819 26.9884   1
 -10   2  10  40.415 28.1196   1
  -9   2  10 972.061 46.8411   1
  -8   2  10 555.525 38.3106   1
  -7   2  10-21.4882 21.4882   1
  -6   2  10-14.8922 20.6256   1
  -5   2  10 14.5817 32.6735   1
  -4   2  10 136.738 22.1204   1
  -3   2  10 1681.50 50.9496   1
  -2   2  10 1054.71 39.9561   1
  -1   2  10 380.947 27.3102   1
   0   2  10 264.622 23.7337   1
   1   2  10 2081.64 45.6931   1
   2   2  10 790.177 28.9026   1
   3   2  10 11.8285 16.8482   1
   4   2  10  18.998 17.6059   1
   5   2  10 740.309 29.9754   1
   6   2  10   65.50 27.7718   1
   7   2  10 84.2887 29.9315   1
   8   2  10-18.7199 39.1982   1
   9   2  10-26.6599 53.6043   1
  10   2  10 56.9182  34.519   1
  11   2  10-2.53967 33.9959   1
 -16   3  10 14.1149 38.8633   1
 -15   3  10  40.359 37.9102   1
 -14   3  10 169.265 37.9293   1
 -13   3  10 12.4755 36.0363   1
 -12   3  10  178.65 33.4348   1
 -11   3  10-10.0171 30.1007   1
 -10   3  10 74.9425 30.5359   1
  -9   3  10 9.96169 25.6626   1
  -8   3  10 111.864 32.8421   1
  -7   3  10-12.7426  22.762   1
  -6   3  10 863.869 64.8793   1
  -5   3  10 8.37814 21.4593   1
  -4   3  10 -22.499 26.5352   1
  -3   3  10 162.144 26.2643   1
  -2   3  10-14.2947 31.1072   1
  -1   3  10 1140.69 32.0235   1
   0   3  10 1257.58 34.7231   1
   1   3  10 480.247 27.3361   1
   2   3  10 51.3755 17.3364   1
   3   3  10-14.2863 17.3564   1
   4   3  10 1011.01 35.2611   1
   5   3  10 163.534 20.5096   1
   6   3  10 31.6727 27.9218   1
   7   3  10 78.1209 31.5989   1
   8   3  10 61.3517 32.5213   1
   9   3  10-32.2097 32.2097   1
  10   3  10 38.1154 34.7946   1
 -16   4  10 32.4304 39.6954   1
 -15   4  10 58.4021 38.3287   1
 -14   4  10 30.3655 43.9618   1
 -13   4  10-6.31022 40.1617   1
 -12   4  10 150.329 35.4943   1
 -11   4  10 116.227 34.5319   1
 -10   4  10-27.4817 27.4817   1
  -9   4  10 90.5222 27.2937   1
  -8   4  10 21.9263 25.4164   1
  -7   4  10 682.449  41.496   1
  -6   4  10  238.80  48.871   1
  -5   4  10-9.35641  22.931   1
  -4   4  10 453.728 33.2706   1
  -3   4  10  46.781 40.2479   1
  -2   4  10 759.507 44.3696   1
  -1   4  10 1652.50 41.6675   1
   0   4  10 554.267  26.983   1
   1   4  10 460.222 28.2186   1
   2   4  10 288.742 27.0971   1
   3   4  10 147.417 20.4812   1
   4   4  10 586.527 31.8958   1
   5   4  10 982.906 36.9825   1
   6   4  10-5.49797 20.2305   1
   7   4  10 160.051 87.7995   1
   8   4  10 76.2062 33.3512   1
   9   4  10 34.3399 33.7027   1
  10   4  10 67.1083 55.2051   1
 -15   5  10 38.7031 88.1312   1
 -14   5  10  50.828 36.8771   1
 -13   5  10 7.84436 34.5385   1
 -12   5  10 -7.7436 32.9382   1
 -11   5  10 9.96503 32.9893   1
 -10   5  10 324.455 59.2803   1
  -9   5  10 162.529 44.4565   1
  -8   5  10 1207.10 55.1494   1
  -7   5  10 1334.93 53.1778   1
  -6   5  10 21.7159 25.9809   1
  -5   5  10 695.497 47.8422   1
  -4   5  10 420.763 32.7277   1
  -3   5  10 119.039 26.9527   1
  -2   5  10-12.8313 41.6096   1
  -1   5  10 3686.01 72.2032   1
   0   5  10 7.08388 16.6451   1
   1   5  10 46.8946 18.6943   1
   2   5  10 484.904 29.5047   1
   3   5  10  14.216 20.1283   1
   4   5  10 242.113  32.869   1
   5   5  10 301.394 27.3438   1
   6   5  10 187.292 27.3483   1
   7   5  10 17.0551 20.5963   1
   8   5  10-20.8466 31.6974   1
   9   5  10-24.3304 34.1343   1
 -15   6  10 62.1857 64.5026   1
 -14   6  10  90.204 40.0617   1
 -13   6  10 36.6662 36.3056   1
 -12   6  10 25.1544 32.4419   1
 -11   6  10 14.5227   40.11   1
 -10   6  10 16.8325 30.8806   1
  -9   6  10  101.14 30.2222   1
  -8   6  10 365.486 35.3806   1
  -7   6  10  36.681 28.2762   1
  -6   6  10 89.0164 28.9958   1
  -5   6  10 23.4541 55.8543   1
  -4   6  10 182.393 29.3225   1
  -3   6  10-25.3143 25.3143   1
  -2   6  10 1781.90 60.3708   1
  -1   6  10 877.464 64.4793   1
   0   6  10 685.451 28.6347   1
   1   6  10 540.731 26.4064   1
   2   6  10 173.113 20.2564   1
   3   6  10 389.858 23.8375   1
   4   6  10 136.918 21.1523   1
   5   6  10 47.3701 24.3366   1
   6   6  10-2.33663 25.8712   1
   7   6  10  86.376 27.4298   1
   8   6  10  44.186 32.4649   1
 -15   7  10-36.6518 40.1526   1
 -14   7  10  77.909 40.6614   1
 -13   7  10 212.358 42.9247   1
 -12   7  10 85.6977 39.6734   1
 -11   7  10 26.9963 32.1565   1
 -10   7  10 77.5387 44.2657   1
  -9   7  10  838.78 63.9733   1
  -8   7  10 790.919 99.0121   1
  -7   7  10 7.11154 28.4061   1
  -6   7  10 209.253 35.3954   1
  -5   7  10 445.483 36.7811   1
  -4   7  10 38.1874 27.1749   1
  -3   7  10  33.877  41.403   1
  -2   7  10 131.249 30.5349   1
  -1   7  10 1041.45 32.5973   1
   0   7  10 461.538  25.057   1
   1   7  10 290.352 21.9748   1
   2   7  10 507.445 27.5323   1
   3   7  10 637.817 33.0999   1
   4   7  10 227.598 23.8139   1
   5   7  10 237.652 27.9196   1
   6   7  10 102.958 25.0787   1
   7   7  10 297.563  27.212   1
 -14   8  10 51.3477 37.9446   1
 -13   8  10 80.7568 35.7723   1
 -12   8  10 32.4491 35.1262   1
 -11   8  10 333.745 39.4622   1
 -10   8  10 225.381 36.8176   1
  -9   8  10-17.0242 38.0586   1
  -8   8  10 445.181 45.4316   1
  -7   8  10 105.212  79.025   1
  -6   8  10 126.623 49.6783   1
  -5   8  10 377.162 36.4065   1
  -4   8  10 191.498 33.1833   1
  -3   8  10 209.487 33.5077   1
  -2   8  10 350.341 30.5674   1
  -1   8  10 37.1299 17.7865   1
   0   8  10 196.729 22.4967   1
   1   8  10 251.411 22.6634   1
   2   8  10 45.7129 20.3337   1
   3   8  10 285.026 27.6493   1
   4   8  10 26.2392 21.8921   1
   5   8  10 353.369 26.2297   1
   6   8  10 262.702 34.0205   1
 -13   9  10 54.5416 36.4648   1
 -12   9  10 30.4854 36.4463   1
 -11   9  10  167.99 37.5133   1
 -10   9  10  -29.98  32.498   1
  -9   9  10  6.6958 32.0801   1
  -8   9  10-34.4499  44.981   1
  -7   9  10-34.4989 34.4989   1
  -6   9  10 305.586 60.7897   1
  -5   9  10 336.059 54.0668   1
  -4   9  10 531.708 44.8173   1
  -3   9  10 20.3296 31.0252   1
  -2   9  10  32.714 27.4308   1
  -1   9  10 545.738 27.6558   1
   0   9  10  166.17 21.3833   1
   1   9  10 149.934 24.7911   1
   2   9  10 57.9517 22.3938   1
   3   9  10 108.643 25.4283   1
   4   9  10 6.60148 28.3723   1
   5   9  10 597.232 32.7873   1
 -12  10  10 71.8055 38.5566   1
 -11  10  10 19.4664 36.0689   1
 -10  10  10 141.288 44.9203   1
  -9  10  10 5.68097 33.5785   1
  -8  10  10  32.361 33.6121   1
  -7  10  10 126.416 35.7169   1
  -6  10  10 271.746 66.1001   1
  -5  10  10 58.0333   33.35   1
  -4  10  10 199.004 36.3592   1
  -3  10  10 -29.253  29.253   1
  -2  10  10 -9.5929  29.506   1
  -1  10  10 53.4172 24.1182   1
   0  10  10 9.15501 21.5664   1
   1  10  10 30.9401 21.5445   1
   2  10  10 217.523 46.0264   1
   3  10  10-9.20325 21.5624   1
 -11  11  10 9.26235 41.6724   1
 -10  11  10-35.7126 35.7126   1
  -9  11  10 143.978 37.4194   1
  -8  11  10 87.8167  35.626   1
  -7  11  10 37.7216 34.2907   1
  -6  11  10-2.35369 33.3595   1
  -5  11  10  74.671 34.9827   1
  -4  11  10 35.6462 36.6002   1
  -3  11  10 304.559  34.397   1
  -2  11  10  42.814 29.7861   1
  -1  11  10 5.21047 20.1271   1
   0  11  10 120.305 22.0812   1
   1  11  10-13.4518 21.0803   1
   2  11  10 100.483 24.0248   1
  -9  12  10 36.8114 35.7589   1
  -8  12  10  18.623 34.5868   1
  -7  12  10 44.3324 54.6964   1
  -6  12  10-4.80399 34.3799   1
  -5  12  10 283.742 40.5805   1
  -4  12  10 66.4618 54.3933   1
  -3  12  10-3.30629 29.4062   1
  -2  12  10-0.62478 29.2396   1
  -1  12  10 4.42579 29.2648   1
  -2 -17  11 33.8718 43.1411   1
  -1 -17  11 165.652  45.486   1
   0 -17  11 175.749  55.922   1
   1 -17  11 67.4555 34.9016   1
   2 -17  11 26.4376 35.1704   1
   3 -17  11 97.6687 35.9782   1
   4 -17  11 1332.31 64.5367   1
   5 -17  11 190.962 29.8029   1
  -4 -16  11 438.765 45.1194   1
  -3 -16  11 63.6228 38.3299   1
  -2 -16  11  94.118 39.3577   1
  -1 -16  11 3.03914 35.8776   1
   0 -16  11 210.138 38.3633   1
   1 -16  11 47.0005 34.2802   1
   2 -16  11 185.249 36.5336   1
   3 -16  11 607.188 45.1848   1
   4 -16  11 513.233 34.3388   1
   5 -16  11 418.694 32.9844   1
   6 -16  11 1.10209 21.9651   1
   7 -16  11-17.2616 22.4599   1
  -6 -15  11 205.883 39.6388   1
  -5 -15  11 266.073 41.7146   1
  -4 -15  11 170.079  46.604   1
  -3 -15  11 2.86872 35.1443   1
  -2 -15  11 460.111 44.5752   1
  -1 -15  11 298.555 47.5101   1
   0 -15  11 9.56594 34.0601   1
   1 -15  11 72.4498 32.6511   1
   2 -15  11 335.311 38.7861   1
   3 -15  11 474.177 33.9213   1
   4 -15  11 125.192 52.4727   1
   5 -15  11 29.6613 21.5855   1
   6 -15  11 201.935 25.4778   1
   7 -15  11 221.012 31.2846   1
   8 -15  11-3.78792 28.3526   1
   9 -15  11-0.64808 23.5625   1
  -8 -14  11 279.972 42.1717   1
  -7 -14  11 3.17576  35.887   1
  -6 -14  11 246.211 40.3739   1
  -5 -14  11 61.2469 35.1247   1
  -4 -14  11-13.5855 36.3497   1
  -3 -14  11 30.2614 32.8749   1
  -2 -14  11 755.854 53.3932   1
  -1 -14  11-24.2946 29.1785   1
   0 -14  11  53.458 35.5796   1
   1 -14  11 82.8766 31.2974   1
   2 -14  11 121.193 33.0818   1
   3 -14  11 0.59861 23.3355   1
   4 -14  11 387.795  54.005   1
   5 -14  11 191.685 23.7516   1
   6 -14  11 566.567 33.7971   1
   7 -14  11 22.4743 33.7263   1
   8 -14  11 128.033 24.3899   1
   9 -14  11 1.06698 23.0487   1
  10 -14  11  234.74 54.7269   1
  -9 -13  11 114.448 41.5246   1
  -8 -13  11 186.176 41.2494   1
  -7 -13  11  153.66 38.9131   1
  -6 -13  11 65.4262 53.6317   1
  -5 -13  11 209.071 37.1928   1
  -4 -13  11 24.9578 32.8763   1
  -3 -13  11 87.7131 42.2427   1
  -2 -13  11 41.2401 40.2647   1
  -1 -13  11 421.529 56.9951   1
   0 -13  11 1268.73 58.9097   1
   1 -13  11 173.636  25.494   1
   2 -13  11 236.843 26.2312   1
   3 -13  11 53.1482 20.7745   1
   4 -13  11 38.1599 19.4314   1
   5 -13  11 334.867 28.0516   1
   6 -13  11 586.015 33.0346   1
   7 -13  11  85.565   23.11   1
   8 -13  11 41.3299 22.6247   1
   9 -13  11  49.671 24.8355   1
  10 -13  11  63.526  35.154   1
 -10 -12  11-7.56046  34.883   1
  -9 -12  11 38.3071 61.0128   1
  -8 -12  11 192.763  42.302   1
  -7 -12  11-34.0532 79.5678   1
  -6 -12  11 321.262 41.2128   1
  -5 -12  11 203.316 85.0854   1
  -4 -12  11 20.7333 30.9063   1
  -3 -12  11 192.892 31.1049   1
  -2 -12  11 3.24163 26.3014   1
  -1 -12  11 589.352 41.4373   1
   0 -12  11 466.831 28.6755   1
   1 -12  11  57.772 21.5635   1
   2 -12  11 187.837 30.0057   1
   3 -12  11 58.8126 18.1813   1
   4 -12  11 534.258 29.8772   1
   5 -12  11 446.797 26.7668   1
   6 -12  11 65.3695 21.6231   1
   7 -12  11 94.5193 22.9522   1
   8 -12  11 28.9997 22.6984   1
   9 -12  11-23.5749 70.5696   1
  10 -12  11 155.977 36.3371   1
  11 -12  11 102.639 39.7877   1
 -11 -11  11-48.3131 48.3131   1
 -10 -11  11 138.113 37.6379   1
  -9 -11  11-25.6755 34.0058   1
  -8 -11  11 457.108 42.5732   1
  -7 -11  11 167.807 35.8434   1
  -6 -11  11  730.71 50.5868   1
  -5 -11  11 19.4456 28.5516   1
  -4 -11  11 30.3737 26.9195   1
  -3 -11  11 256.557 49.2841   1
  -2 -11  11 633.995 42.7107   1
  -1 -11  11 498.185  37.087   1
   0 -11  11 373.468  32.491   1
   1 -11  11 57.7822 25.3956   1
   2 -11  11  170.55 19.0872   1
   3 -11  11 0.62644 16.9244   1
   4 -11  11 17.5406  18.196   1
   5 -11  11 36.6264 22.3172   1
   6 -11  11  77.252 20.4623   1
   7 -11  11 70.0167 20.9482   1
   8 -11  11 72.3477 26.0939   1
   9 -11  11 3.32139 33.0572   1
  10 -11  11-11.8271 32.4194   1
  11 -11  11 72.2869 35.8642   1
  12 -11  11-26.0548 35.2299   1
 -12 -10  11-13.9542 35.3945   1
 -11 -10  11-24.9278 33.4325   1
 -10 -10  11  77.781  35.738   1
  -9 -10  11-23.3527 42.6733   1
  -8 -10  11 62.4361 41.1573   1
  -7 -10  11  488.55 39.3337   1
  -6 -10  11 605.564 60.0237   1
  -5 -10  11 9.06238 26.7262   1
  -4 -10  11 31.2756 25.6817   1
  -3 -10  11-6.83126 23.3795   1
  -2 -10  11 605.176 39.3814   1
  -1 -10  11 2640.72 59.9839   1
   0 -10  11-10.5923 25.0849   1
   1 -10  11 609.769 27.5073   1
   2 -10  11-8.49712 17.9755   1
   3 -10  11 285.672  21.666   1
   4 -10  11  85.484 19.4958   1
   5 -10  11 115.656 19.9046   1
   6 -10  11 194.327 21.4615   1
   7 -10  11 573.334 31.1855   1
   8 -10  11 247.239 40.2232   1
   9 -10  11-9.47419  42.249   1
  10 -10  11  103.83 33.9154   1
  11 -10  11 29.5617 34.7421   1
  12 -10  11  17.516 36.1865   1
 -13  -9  11 30.0931 35.0041   1
 -12  -9  11 28.8249 56.0948   1
 -11  -9  11 35.6244  52.966   1
 -10  -9  11  7.3211 51.7442   1
  -9  -9  11 740.618 99.3288   1
  -8  -9  11 34.1723  29.519   1
  -7  -9  11 795.966 46.5804   1
  -6  -9  11 166.253 28.3566   1
  -5  -9  11 30.7983 46.0089   1
  -4  -9  11 467.327 32.6853   1
  -3  -9  11 46.6601 38.2278   1
  -2  -9  11 451.382 24.8325   1
  -1  -9  11 250.418 21.8716   1
   0  -9  11 3922.93 93.7576   1
   1  -9  11 1903.02 49.0908   1
   2  -9  11 1788.49 42.7254   1
   3  -9  11 8.94645 33.3619   1
   4  -9  11 18.1645 18.8088   1
   5  -9  11 55.2566 18.5294   1
   6  -9  11 353.848  26.721   1
   7  -9  11 10.4768 26.6572   1
   8  -9  11 652.779 47.3805   1
   9  -9  11 109.744 37.7853   1
  10  -9  11 446.062 40.3773   1
  11  -9  11  123.56 35.8251   1
  12  -9  11 174.972 81.6619   1
 -13  -8  11 83.5697 35.8168   1
 -12  -8  11 8.00508 34.5497   1
 -11  -8  11-32.2897 32.2897   1
 -10  -8  11  681.31 60.8565   1
  -9  -8  11  77.674 41.5662   1
  -8  -8  11  582.82 42.3666   1
  -7  -8  11 436.191 33.5763   1
  -6  -8  11  24.993 31.6543   1
  -5  -8  11 1403.51 50.7977   1
  -4  -8  11  189.21  24.715   1
  -3  -8  11 303.617 35.8098   1
  -2  -8  11 15.6287 16.5236   1
  -1  -8  11 1787.14 55.9912   1
   0  -8  11 920.984 30.3264   1
   1  -8  11 2649.93 54.5478   1
   2  -8  11 829.785  29.207   1
   3  -8  11 1203.86 35.7983   1
   4  -8  11 93.4187 20.7897   1
   5  -8  11 53.9767 16.9531   1
   6  -8  11 37.4387 25.0313   1
   7  -8  11 225.351 29.8645   1
   8  -8  11 832.309 49.3464   1
   9  -8  11 375.908 40.4316   1
  10  -8  11 137.551 35.9894   1
  11  -8  11 28.1847 33.2997   1
  12  -8  11-34.1389 34.1389   1
 -14  -7  11 95.2957 71.4657   1
 -13  -7  11 10.6155  26.123   1
 -12  -7  11 102.796 35.6932   1
 -11  -7  11 52.1582 50.7634   1
 -10  -7  11 394.001 37.7114   1
  -9  -7  11  73.578 29.3004   1
  -8  -7  11 7.57024 34.4026   1
  -7  -7  11 144.371 26.5309   1
  -6  -7  11 2332.28 66.8896   1
  -5  -7  11 40.0843 22.3016   1
  -4  -7  11 1431.32 67.4189   1
  -3  -7  11 35.3405 30.7304   1
  -2  -7  11 3.69354 22.9601   1
  -1  -7  11 1444.79  35.451   1
   0  -7  11 83.4419 16.4155   1
   1  -7  11 48.8342 14.9965   1
   2  -7  11 1101.36 32.6596   1
   3  -7  11 2.91899 25.4221   1
   4  -7  11-0.23816 21.0202   1
   5  -7  11 782.235 32.4086   1
   6  -7  11 65.7706 29.6839   1
   7  -7  11 134.615 27.1279   1
   8  -7  11 149.163 30.8728   1
   9  -7  11 184.193 39.6047   1
  10  -7  11 74.6071 33.6456   1
  11  -7  11-5.93035 38.9994   1
  12  -7  11-45.1603 45.1603   1
 -14  -6  11 160.639 41.5086   1
 -13  -6  11 4.54419 18.3557   1
 -12  -6  11 363.949 27.5121   1
 -11  -6  11 15.9542 21.1939   1
 -10  -6  11-19.3212 19.3212   1
  -9  -6  11-17.9579 17.9579   1
  -8  -6  11  12.082 17.0478   1
  -7  -6  11 23.7039 22.9514   1
  -6  -6  11-11.5697 22.0923   1
  -5  -6  11 550.411 54.0392   1
  -4  -6  11  435.31 31.9941   1
  -3  -6  11 359.233 17.7159   1
  -2  -6  11 670.383 24.7163   1
  -1  -6  11 1038.47 33.5637   1
   0  -6  11 1.58816   18.14   1
   1  -6  11 3055.60 59.7414   1
   2  -6  11-4.30282 24.5271   1
   3  -6  11 737.108  27.373   1
   4  -6  11 2736.02 71.4837   1
   5  -6  11 207.359 25.6074   1
   6  -6  11 131.493 26.3315   1
   7  -6  11 15.4164 26.0901   1
   8  -6  11 291.056  41.191   1
   9  -6  11 54.6274 55.3573   1
  10  -6  11  239.26 36.4361   1
  11  -6  11 17.9971 34.7835   1
  12  -6  11-21.8235 35.7807   1
 -15  -5  11 17.9748 20.7676   1
 -14  -5  11 28.8778 25.1975   1
 -13  -5  11 16.4801 24.6839   1
 -12  -5  11 388.013 31.9892   1
 -11  -5  11 251.831 33.7564   1
 -10  -5  11 338.762 24.7442   1
  -9  -5  11 132.657 20.5926   1
  -8  -5  11 6.52032 17.5403   1
  -7  -5  11 21.4935  16.552   1
  -6  -5  11 689.031 28.3284   1
  -5  -5  11 7.16632 14.1129   1
  -4  -5  11 3873.74  72.459   1
  -3  -5  11 2821.72 47.9401   1
  -2  -5  11 414.065 22.1261   1
  -1  -5  11 78.5374 21.2074   1
   0  -5  11 1.90531 26.2315   1
   1  -5  11 125.086  16.731   1
   2  -5  11 -2.1532 14.1761   1
   3  -5  11 4.06302 16.3861   1
   4  -5  11 1034.92 34.8873   1
   5  -5  11 168.858 42.6375   1
   6  -5  11 169.592 35.6944   1
   7  -5  11 321.506 31.4054   1
   8  -5  11 182.427 30.8898   1
   9  -5  11 203.057 90.8253   1
  10  -5  11-59.1573 64.7535   1
  11  -5  11  58.468 34.3509   1
  12  -5  11 114.875 46.4217   1
 -15  -4  11 51.8401 27.5484   1
 -14  -4  11 64.8506 29.2848   1
 -13  -4  11 102.588  46.864   1
 -12  -4  11 218.162 30.3778   1
 -11  -4  11  39.196 21.5528   1
 -10  -4  11 91.8565 21.2814   1
  -9  -4  11 16.0006 19.2255   1
  -8  -4  11 90.0408 19.0499   1
  -7  -4  11 258.056  19.577   1
  -6  -4  11 1670.04 51.7234   1
  -5  -4  11 993.929 55.7754   1
  -4  -4  11 3304.37 63.2078   1
  -3  -4  11 177.612 15.7208   1
  -2  -4  11 527.583 42.2915   1
  -1  -4  11 97.3473 41.7851   1
   0  -4  11 224.938 29.6382   1
   1  -4  11 2336.20 48.3379   1
   2  -4  11 1184.46 38.8521   1
   3  -4  11 439.587 27.5791   1
   4  -4  11 355.568 27.7136   1
   5  -4  11 894.743  43.918   1
   6  -4  11  477.74 32.7152   1
   7  -4  11-19.3463 24.2749   1
   8  -4  11 36.1993 36.6656   1
   9  -4  11 73.3858  48.404   1
  10  -4  11 69.2681 32.5144   1
  11  -4  11 48.4127 33.6598   1
  12  -4  11 443.481 44.3399   1
 -15  -3  11 46.0349 28.5731   1
 -14  -3  11 17.0105 25.2131   1
 -13  -3  11 9.90924 25.4386   1
 -12  -3  11 711.811 59.4276   1
 -11  -3  11 602.827 40.6591   1
 -10  -3  11 805.254 39.4259   1
  -9  -3  11 35.2625 19.8009   1
  -8  -3  11 614.048 47.2425   1
  -7  -3  11 1350.91  36.996   1
  -6  -3  11 384.672 24.7088   1
  -5  -3  11 4144.27 76.8679   1
  -4  -3  11 1924.81 42.4247   1
  -3  -3  11-16.5071 19.9768   1
  -2  -3  11 375.353 21.9256   1
  -1  -3  11 349.506 20.4663   1
   0  -3  11 2144.58 45.1673   1
   1  -3  11 4413.27 80.6331   1
   2  -3  11 2474.62 50.6185   1
   3  -3  11  89.662 14.3694   1
   4  -3  11 545.514   39.11   1
   5  -3  11 44.0725 24.2003   1
   6  -3  11 85.0067  25.976   1
   7  -3  11 506.005 36.3737   1
   8  -3  11 284.494 33.0964   1
   9  -3  11 124.934 53.4191   1
  10  -3  11-18.2114 32.1946   1
  11  -3  11 329.811 63.8888   1
  12  -3  11 23.8653  35.463   1
 -16  -2  11 101.139 26.4418   1
 -15  -2  11 25.6519 24.7379   1
 -14  -2  11 11.3804 24.5518   1
 -13  -2  11 69.6959 24.7284   1
 -12  -2  11 627.315 44.1548   1
 -11  -2  11 11.0757 29.1696   1
 -10  -2  11 60.4197 20.4256   1
  -9  -2  11-33.5995 33.5995   1
  -8  -2  11  86.833 18.2432   1
  -7  -2  11 1135.20 36.8881   1
  -6  -2  11 1967.74  43.796   1
  -5  -2  11 3252.38 62.6862   1
  -4  -2  11-10.9288 10.9288   1
  -3  -2  11 1112.21 30.4316   1
  -2  -2  11 2028.36 48.6771   1
  -1  -2  11 2406.75 48.9162   1
   0  -2  11 1767.00 47.7776   1
   1  -2  11 1301.00 33.3057   1
   2  -2  11 2344.80 54.8408   1
   3  -2  11 753.655 26.2269   1
   4  -2  11 1675.60 53.7796   1
   5  -2  11 206.948 31.8192   1
   6  -2  11 238.038  30.126   1
   7  -2  11 456.029 35.2486   1
   8  -2  11 51.4012 29.9453   1
   9  -2  11 2365.36 76.5289   1
  10  -2  11 54.6814  33.775   1
  11  -2  11-32.9533 32.9533   1
  12  -2  11  173.61 38.4042   1
 -16  -1  11 37.1308 26.0197   1
 -15  -1  11-23.2773 23.2773   1
 -14  -1  11 79.3505  34.544   1
 -13  -1  11 70.8788 23.8583   1
 -12  -1  11  217.88 30.0607   1
 -11  -1  11-19.9149 19.9149   1
 -10  -1  11 115.805 20.4308   1
  -9  -1  11 9.32095 17.9894   1
  -8  -1  11 325.781 23.5531   1
  -7  -1  11 88.3606 16.0827   1
  -6  -1  11  65.577 20.1929   1
  -5  -1  11 128.752 15.1171   1
  -4  -1  11-2.12916  12.681   1
  -3  -1  11 -13.938  13.938   1
  -2  -1  11 7077.59 123.069   1
  -1  -1  11 170.302 20.2055   1
   0  -1  11-11.9302 13.2683   1
   1  -1  11 2022.01 44.0302   1
   2  -1  11  537.74 24.2552   1
   3  -1  11 922.248 74.2165   1
   4  -1  11 1968.41 59.7856   1
   5  -1  11 561.243 40.4768   1
   6  -1  11  444.25 33.5208   1
   7  -1  11 99.5956 59.7431   1
   8  -1  11 63.6034 31.5144   1
   9  -1  11 1424.21  63.109   1
  10  -1  11 32.9833 37.0351   1
  11  -1  11   65.85 36.4186   1
  12  -1  11 102.832 37.4253   1
 -16   0  11 54.9918 24.0462   1
 -15   0  11 154.356 25.1011   1
 -14   0  11 116.601  50.678   1
 -13   0  11-33.0036 33.0036   1
 -12   0  11 11.0064 20.0869   1
 -11   0  11 -18.517  18.517   1
 -10   0  11 621.623 63.4261   1
  -9   0  11 1475.27 53.9209   1
  -8   0  11 1579.56 105.112   1
  -7   0  11 195.313 27.1295   1
  -6   0  11  782.15 38.0281   1
  -5   0  11 475.728 42.0942   1
  -4   0  11 712.121 35.3792   1
  -3   0  11 1295.70 32.4868   1
  -2   0  11 3367.65 64.2591   1
  -1   0  11 -13.642  13.642   1
   0   0  11 1506.34 45.9269   1
   1   0  11 426.964 29.0157   1
   2   0  11 577.417 26.5011   1
   3   0  11 1.88542 16.9995   1
   4   0  11 1551.91 40.2524   1
   5   0  11 64.1255 26.8154   1
   6   0  11 10.2671 25.6628   1
   7   0  11 20.8766 28.4044   1
   8   0  11 458.121  64.133   1
   9   0  11 379.802 38.8013   1
  10   0  11-10.1944 33.4537   1
  11   0  11-3.60251 45.3316   1
 -16   1  11 131.056 26.9164   1
 -15   1  11 244.434 31.3285   1
 -14   1  11 332.162 76.5526   1
 -13   1  11 77.0574 41.7199   1
 -12   1  11 217.537 34.6807   1
 -11   1  11 127.719 30.4178   1
 -10   1  11 582.743 43.5001   1
  -9   1  11 1280.07 51.2793   1
  -8   1  11 29.6898 24.0989   1
  -7   1  11 2.80943 22.5799   1
  -6   1  11 46.5361 23.1478   1
  -5   1  11 55.4819 31.5981   1
  -4   1  11 3.91287 21.8954   1
  -3   1  11 496.698 32.6598   1
  -2   1  11 172.594 17.7573   1
  -1   1  11 4386.07 84.0374   1
   0   1  11 4266.70 79.5343   1
   1   1  11 1295.04 47.8899   1
   2   1  11 236.731  18.689   1
   3   1  11 386.997 26.9055   1
   4   1  11  15.316 15.8074   1
   5   1  11 18.9478 25.7003   1
   6   1  11 266.595  32.697   1
   7   1  11 365.528 35.1277   1
   8   1  11 521.073 41.6702   1
   9   1  11 99.8167 34.7595   1
  10   1  11 104.725 35.0583   1
  11   1  11 11.3734 33.4027   1
 -16   2  11 3.58213 57.0331   1
 -15   2  11-22.6375 69.9313   1
 -14   2  11 261.062 39.4004   1
 -13   2  11 46.0004 56.3242   1
 -12   2  11 -10.774 30.4977   1
 -11   2  11 -27.291  27.291   1
 -10   2  11-20.0226  48.203   1
  -9   2  11 281.808 30.9372   1
  -8   2  11  93.594 28.2187   1
  -7   2  11 255.124 27.6542   1
  -6   2  11 24.5289 22.8006   1
  -5   2  11 3.13093 20.9907   1
  -4   2  11 206.037 27.7961   1
  -3   2  11 142.625 23.3623   1
  -2   2  11 865.689 39.3232   1
  -1   2  11  700.17 26.7925   1
   0   2  11  517.18 35.4575   1
   1   2  11 271.926 23.4788   1
   2   2  11 60.8101 17.2442   1
   3   2  11 1217.29 36.5183   1
   4   2  11 94.7708 18.3932   1
   5   2  11 190.574 19.9253   1
   6   2  11 141.903 30.8644   1
   7   2  11 348.274 41.6949   1
   8   2  11 152.421 34.5449   1
   9   2  11 186.536 37.6388   1
  10   2  11 21.6149 35.5135   1
 -16   3  11 62.2112 38.9352   1
 -15   3  11-50.8368 50.8368   1
 -14   3  11 14.7448 35.6706   1
 -13   3  11 65.3149 48.3693   1
 -12   3  11 67.6256 32.3701   1
 -11   3  11 253.346 42.9863   1
 -10   3  11 42.1508 29.3443   1
  -9   3  11 42.9805 26.9616   1
  -8   3  11 83.9583 26.0755   1
  -7   3  11 39.6432 24.4776   1
  -6   3  11 959.279 105.082   1
  -5   3  11 560.114 39.3522   1
  -4   3  11 64.4939 24.1129   1
  -3   3  11 3034.88 79.3419   1
  -2   3  11 673.235 59.2038   1
  -1   3  11 1560.75 39.8635   1
   0   3  11 28.9632 16.3046   1
   1   3  11-16.8548 16.8548   1
   2   3  11 219.426 20.8046   1
   3   3  11 517.556 28.6519   1
   4   3  11 512.531 35.3449   1
   5   3  11 76.1243 23.6294   1
   6   3  11 309.668 22.6933   1
   7   3  11  166.73  36.758   1
   8   3  11  89.609 34.5743   1
   9   3  11 5.45549 37.2356   1
  10   3  11 120.049 36.6507   1
 -15   4  11 24.5682 38.9219   1
 -14   4  11 33.4231 36.8736   1
 -13   4  11 22.7605 34.5553   1
 -12   4  11-14.6878 39.5106   1
 -11   4  11 54.4841 45.9671   1
 -10   4  11 1371.80 58.2392   1
  -9   4  11 2218.42 69.8316   1
  -8   4  11 189.464 37.8582   1
  -7   4  11 27.8988 30.6118   1
  -6   4  11-9.04694 39.8374   1
  -5   4  11 42.9972  24.983   1
  -4   4  11 74.3431  27.336   1
  -3   4  11 619.447 83.4189   1
  -2   4  11 2054.67 73.8125   1
  -1   4  11 198.967  19.019   1
   0   4  11 55.0987 18.3492   1
   1   4  11 99.9115 36.0087   1
   2   4  11 1905.11 48.6193   1
   3   4  11 509.183 30.9315   1
   4   4  11 387.218 26.3541   1
   5   4  11  630.58 35.1406   1
   6   4  11 460.756 62.9747   1
   7   4  11 -14.473 31.7088   1
   8   4  11-21.2735 45.5264   1
   9   4  11 162.531 36.3249   1
 -15   5  11-3.33669 39.5374   1
 -14   5  11 139.476 39.8479   1
 -13   5  11  96.384 38.2642   1
 -12   5  11 -34.192  34.192   1
 -11   5  11-4.13097 39.2065   1
 -10   5  11 1.88919 30.0332   1
  -9   5  11-16.4162 27.8582   1
  -8   5  11 304.162 33.1903   1
  -7   5  11-22.7026 25.8546   1
  -6   5  11 166.083 30.0319   1
  -5   5  11 3.38404 28.1049   1
  -4   5  11 55.5279 51.7517   1
  -3   5  11-10.1818 25.7974   1
  -2   5  11 3.95851 25.8582   1
  -1   5  11 19.9708 17.5064   1
   0   5  11 134.557 30.5559   1
   1   5  11 42.5231 19.5788   1
   2   5  11  361.47 25.3385   1
   3   5  11 680.601 35.5313   1
   4   5  11 458.618 40.7355   1
   5   5  11 22.8088 22.6578   1
   6   5  11-18.6181 31.2674   1
   7   5  11 15.7033  58.313   1
   8   5  11  38.608 34.0283   1
 -15   6  11 72.0582 41.2826   1
 -14   6  11 151.684 42.5986   1
 -13   6  11 68.4522 45.4111   1
 -12   6  11 11.8053 32.9368   1
 -11   6  11  15.907 76.8962   1
 -10   6  11 97.9505 51.6366   1
  -9   6  11 1736.71 121.074   1
  -8   6  11 174.148  32.213   1
  -7   6  11 270.102 33.7039   1
  -6   6  11 278.912 33.3718   1
  -5   6  11-26.4044 26.4044   1
  -4   6  11-26.4779 26.4779   1
  -3   6  11  43.832 28.3421   1
  -2   6  11 35.5354 27.9002   1
  -1   6  11 1519.85 42.5999   1
   0   6  11 29.8447 19.8931   1
   1   6  11 8.70677 20.9657   1
   2   6  11 74.7198 24.8828   1
   3   6  11 445.775 28.5652   1
   4   6  11-4.60632 23.2428   1
   5   6  11 145.008 25.7001   1
   6   6  11 154.599 25.1472   1
   7   6  11 144.201 35.0288   1
 -14   7  11 307.846 80.3123   1
 -13   7  11 3.46788 35.4616   1
 -12   7  11-14.0351 32.8945   1
 -11   7  11 158.675 35.9167   1
 -10   7  11 370.186  38.714   1
  -9   7  11 296.605 40.3957   1
  -8   7  11  408.26  38.355   1
  -7   7  11 133.096 32.1688   1
  -6   7  11 301.971 35.0916   1
  -5   7  11  443.24 38.4361   1
  -4   7  11 3.53908 29.1798   1
  -3   7  11 398.978 36.9604   1
  -2   7  11 643.315 48.6467   1
  -1   7  11 280.856 22.8887   1
   0   7  11 530.787  30.297   1
   1   7  11 107.848 22.5591   1
   2   7  11 5.47142 21.9059   1
   3   7  11 467.963 37.2066   1
   4   7  11 5.12381 23.6521   1
   5   7  11 101.895 25.2897   1
   6   7  11 401.576   28.94   1
 -14   8  11 82.9374 39.3793   1
 -13   8  11-7.49599 36.9709   1
 -12   8  11 55.3691 63.0277   1
 -11   8  11 142.857 41.7686   1
 -10   8  11 4.39239 32.5784   1
  -9   8  11 19.2986   33.13   1
  -8   8  11 156.946 47.1744   1
  -7   8  11-3.57604 45.0736   1
  -6   8  11 4.16894 36.8142   1
  -5   8  11 28.4061 30.7123   1
  -4   8  11 509.319 40.7937   1
  -3   8  11 82.1142 32.3714   1
  -2   8  11 468.466 41.0507   1
  -1   8  11 1136.53 67.1366   1
   0   8  11-20.5543 20.5543   1
   1   8  11-2.63602  24.443   1
   2   8  11 200.016 26.2739   1
   3   8  11 66.7511 25.2929   1
   4   8  11-4.64288 24.2167   1
   5   8  11 117.974  25.645   1
 -13   9  11 52.2014 37.1476   1
 -12   9  11 231.654 42.2494   1
 -11   9  11 12.1663 34.9437   1
 -10   9  11 37.7718 35.2815   1
  -9   9  11-2.98505 47.0237   1
  -8   9  11-17.1189  32.498   1
  -7   9  11-13.1741 42.6479   1
  -6   9  11-13.0331 32.8372   1
  -5   9  11 324.178 39.2641   1
  -4   9  11  237.31 39.1556   1
  -3   9  11 11.7867 47.5303   1
  -2   9  11 42.5649 34.6924   1
  -1   9  11 134.787 73.7683   1
   0   9  11 78.1954 22.7698   1
   1   9  11 27.3177 36.6757   1
   2   9  11 20.2328 22.0142   1
   3   9  11 22.4598 29.2394   1
   4   9  11 92.2155 25.2531   1
 -11  10  11-35.5257 35.5257   1
 -10  10  11 4.73193 35.1208   1
  -9  10  11 93.6504 35.8656   1
  -8  10  11 6.92493 67.5632   1
  -7  10  11-27.0848 33.7572   1
  -6  10  11 12.7087 33.8245   1
  -5  10  11 34.7506 33.4859   1
  -4  10  11 38.7232 34.7091   1
  -3  10  11-15.9319 34.6432   1
  -2  10  11-1.06034 34.4084   1
  -1  10  11 20.6795 24.0928   1
   0  10  11 134.323 24.4549   1
   1  10  11 34.9126 24.6844   1
   2  10  11 1.53344 21.8178   1
 -10  11  11-12.2836 36.2992   1
  -9  11  11 47.7038 36.4166   1
  -8  11  11 -33.677  33.677   1
  -7  11  11 250.596 39.1476   1
  -6  11  11 166.035 38.5523   1
  -5  11  11 180.922 37.8122   1
  -4  11  11 81.8055 36.1827   1
  -3  11  11 67.4437 36.9278   1
  -2  11  11 39.0717 36.0704   1
  -1  11  11 35.7089 58.7623   1
   0  11  11 179.023 37.2954   1
  -7  12  11 -34.308 34.9361   1
  -6  12  11 60.4399 36.1994   1
  -5  12  11  67.241  36.154   1
  -4  12  11 12.7114 35.1473   1
  -1 -17  12-12.1054 62.5077   1
   0 -17  12-25.8191 33.4212   1
   1 -17  12 508.756 70.5124   1
   2 -17  12 17.6765 33.5427   1
   3 -17  12 736.631 49.2304   1
   4 -17  12 355.503 74.5309   1
  -4 -16  12 19.6713 36.9168   1
  -3 -16  12 193.994 47.0148   1
  -2 -16  12 279.841 42.2258   1
  -1 -16  12 23.9279 34.6113   1
   0 -16  12 13.0264 33.7189   1
   1 -16  12 25.7095 33.0338   1
   2 -16  12 823.582 57.4266   1
   3 -16  12 587.816 45.5764   1
   4 -16  12 152.494 54.7656   1
   5 -16  12 42.5623  26.817   1
   6 -16  12-22.5679 22.5679   1
   7 -16  12 72.8468 26.2088   1
  -6 -15  12-0.92995 36.0334   1
  -5 -15  12 33.6118   51.73   1
  -4 -15  12 3.02454 35.8292   1
  -3 -15  12 95.2443   43.85   1
  -2 -15  12-24.7388 34.2467   1
  -1 -15  12 33.3207 60.5362   1
   0 -15  12 156.349 34.9272   1
   1 -15  12 360.961 39.8604   1
   2 -15  12 675.638 36.4832   1
   3 -15  12 41.1641 26.0111   1
   4 -15  12  27.298 45.0103   1
   5 -15  12-20.5738 20.5738   1
   6 -15  12-18.3422 35.1648   1
   7 -15  12 60.0359 23.4111   1
   8 -15  12 24.6235 23.5252   1
  -8 -14  12 12.1287 36.8025   1
  -7 -14  12 54.2306 37.8652   1
  -6 -14  12 352.545 42.7887   1
  -5 -14  12 120.607 38.5244   1
  -4 -14  12 12.6754 34.1633   1
  -3 -14  12 27.8603 34.0833   1
  -2 -14  12 81.0009 32.6391   1
  -1 -14  12 416.808 45.7814   1
   0 -14  12 292.657 49.6664   1
   1 -14  12-4.34267  30.316   1
   2 -14  12 0.92738 23.9778   1
   3 -14  12  6.4956 30.2138   1
   4 -14  12 485.624  38.719   1
   5 -14  12 16.7596  28.241   1
   6 -14  12 56.3447 22.7323   1
   7 -14  12 219.449 25.7349   1
   8 -14  12 37.6292 23.9763   1
   9 -14  12 94.1915 33.4373   1
  -9 -13  12  16.888 36.4049   1
  -8 -13  12 141.881 49.3275   1
  -7 -13  12 48.9287 39.7702   1
  -6 -13  12 107.911 35.4544   1
  -5 -13  12 132.487 35.9403   1
  -4 -13  12 97.8869  34.336   1
  -3 -13  12 20.3336 31.0918   1
  -2 -13  12 141.295 37.3542   1
  -1 -13  12 464.626 87.9147   1
   0 -13  12 89.6293 30.3083   1
   1 -13  12 326.962 28.8487   1
   2 -13  12 87.6509 31.1955   1
   3 -13  12 212.779 43.9024   1
   4 -13  12 96.6964 24.8903   1
   5 -13  12 394.602 26.6865   1
   6 -13  12 42.7005 21.6767   1
   7 -13  12 12.4819 26.4869   1
   8 -13  12 12.4257 25.7931   1
   9 -13  12 49.2498 32.4469   1
  10 -13  12 71.7252  36.034   1
 -10 -12  12 10.1981 34.2099   1
  -9 -12  12 109.859 44.4084   1
  -8 -12  12  58.886 36.5539   1
  -7 -12  12 271.963 39.6547   1
  -6 -12  12 324.306  39.496   1
  -5 -12  12 74.0555 39.5739   1
  -4 -12  12 73.9202 33.4072   1
  -3 -12  12 77.5279 29.2416   1
  -2 -12  12 342.186 61.1444   1
  -1 -12  12 195.802 31.5357   1
   0 -12  12-16.5646 21.4501   1
   1 -12  12 840.783 46.9811   1
   2 -12  12 21.3525 26.9568   1
   3 -12  12 13.3856 18.8833   1
   4 -12  12  285.87 23.6365   1
   5 -12  12 43.7802 22.2231   1
   6 -12  12 228.054 23.8745   1
   7 -12  12 48.0949 22.3091   1
   8 -12  12 119.392 21.6442   1
   9 -12  12-26.6407 41.1432   1
  10 -12  12-1.96941 43.2708   1
  11 -12  12 27.4179 36.3778   1
 -11 -11  12 52.8932 36.1054   1
 -10 -11  12 11.7413 36.2228   1
  -9 -11  12 108.656 37.5247   1
  -8 -11  12 218.728  59.063   1
  -7 -11  12  592.63  43.846   1
  -6 -11  12 58.5078 36.9431   1
  -5 -11  12  79.944  31.466   1
  -4 -11  12 3.48266 26.8154   1
  -3 -11  12 -24.373 25.7888   1
  -2 -11  12 118.699 47.6558   1
  -1 -11  12 142.639 22.7098   1
   0 -11  12-8.88036 19.8786   1
   1 -11  12 171.468 37.4782   1
   2 -11  12 14.7601 19.2937   1
   3 -11  12 192.152 21.1373   1
   4 -11  12-0.31089 18.6225   1
   5 -11  12 191.515 26.5124   1
   6 -11  12 81.5495  20.632   1
   7 -11  12 126.166 21.3346   1
   8 -11  12-9.17629 19.2633   1
   9 -11  12-27.8865   62.65   1
  10 -11  12-41.9329 46.1271   1
  11 -11  12-25.0722 36.0384   1
 -12 -10  12 52.9222 36.4261   1
 -11 -10  12 92.8868 36.1622   1
 -10 -10  12-56.4604 61.0464   1
  -9 -10  12 38.6192 33.7795   1
  -8 -10  12 76.4505 51.9558   1
  -7 -10  12 30.2594 30.7103   1
  -6 -10  12 271.331 34.7588   1
  -5 -10  12  122.29 29.6092   1
  -4 -10  12 397.098 34.0238   1
  -3 -10  12 547.511 42.0525   1
  -2 -10  12 289.704 29.6415   1
  -1 -10  12 60.2001 20.6814   1
   0 -10  12 1290.58 48.8866   1
   1 -10  12  223.89 19.9032   1
   2 -10  12 1802.46 45.1931   1
   3 -10  12 23.6381 20.8786   1
   4 -10  12 720.005 35.1941   1
   5 -10  12 258.847 22.6161   1
   6 -10  12 360.359 24.3228   1
   7 -10  12 115.179 20.6649   1
   8 -10  12 93.1758  31.457   1
   9 -10  12 57.0316 32.7458   1
  10 -10  12 18.1344 33.3211   1
  11 -10  12  67.576 36.2736   1
 -12  -9  12 79.8807 73.3064   1
 -11  -9  12 27.0979 34.0265   1
 -10  -9  12 352.741 38.9368   1
  -9  -9  12 9.60463 30.8124   1
  -8  -9  12 20.1258 34.1599   1
  -7  -9  12-12.0847 27.8743   1
  -6  -9  12 503.608 36.1036   1
  -5  -9  12  628.91  56.741   1
  -4  -9  12 5.51999 23.3369   1
  -3  -9  12 956.173  44.554   1
  -2  -9  12 548.845 31.5058   1
  -1  -9  12 566.908  35.356   1
   0  -9  12 680.543 28.2181   1
   1  -9  12 2259.11 61.2528   1
   2  -9  12 1496.89 40.4775   1
   3  -9  12 678.626 30.8655   1
   4  -9  12 1.60816 17.5341   1
   5  -9  12 862.485  32.865   1
   6  -9  12 53.2252  24.141   1
   7  -9  12 319.415 33.6152   1
   8  -9  12 75.6248 48.3787   1
   9  -9  12 142.125 34.6007   1
  10  -9  12 24.7156  33.274   1
  11  -9  12  142.73 36.6337   1
  12  -9  12 643.245 47.7737   1
 -13  -8  12 304.785 40.7849   1
 -12  -8  12-40.1421 65.3651   1
 -11  -8  12 55.4394 33.7117   1
 -10  -8  12 394.324 38.9638   1
  -9  -8  12 654.273  46.708   1
  -8  -8  12 436.079  35.417   1
  -7  -8  12 14.9477 26.3606   1
  -6  -8  12 1216.14 51.4497   1
  -5  -8  12  175.63 27.2471   1
  -4  -8  12 20.4853 23.1755   1
  -3  -8  12 1781.68 74.8739   1
  -2  -8  12  65.297 18.9397   1
  -1  -8  12 5852.90 105.508   1
   0  -8  12 1442.75 44.9495   1
   1  -8  12 23.7937 16.7606   1
   2  -8  12 312.299 20.7943   1
   3  -8  12 3532.82 69.7388   1
   4  -8  12 1003.00 33.4437   1
   5  -8  12  887.57 31.5244   1
   6  -8  12 1576.43 56.5348   1
   7  -8  12 609.228 45.8991   1
   8  -8  12-26.0441 75.5629   1
   9  -8  12-6.13208  30.759   1
  10  -8  12 129.622 60.8029   1
  11  -8  12 155.271 88.8094   1
  12  -8  12 96.3633 37.3264   1
 -14  -7  12 167.956 38.2936   1
 -13  -7  12-32.2489 89.7931   1
 -12  -7  12 103.451 36.4499   1
 -11  -7  12 31.2841 32.6426   1
 -10  -7  12 -11.458 30.0006   1
  -9  -7  12 608.412 44.1146   1
  -8  -7  12 183.285 31.1706   1
  -7  -7  12 474.528 67.5461   1
  -6  -7  12 4137.17  101.42   1
  -5  -7  12  190.77 26.0745   1
  -4  -7  12 249.095 26.0603   1
  -3  -7  12 18.3809  13.065   1
  -2  -7  12 1946.76  47.054   1
  -1  -7  12 2122.96 46.9968   1
   0  -7  12-15.4058 15.4058   1
   1  -7  12 705.182   28.38   1
   2  -7  12 588.503 27.9731   1
   3  -7  12 102.521 18.5506   1
   4  -7  12-15.9039 15.9039   1
   5  -7  12 0.20646 27.8097   1
   6  -7  12 50.4955 25.9562   1
   7  -7  12-9.62047 26.2043   1
   8  -7  12 169.183 32.5255   1
   9  -7  12 142.525 55.0749   1
  10  -7  12-32.5143 32.5143   1
  11  -7  12  31.551 34.9473   1
  12  -7  12-15.6518 36.1348   1
 -14  -6  12-34.2415 35.0092   1
 -13  -6  12-22.0692 24.8543   1
 -12  -6  12 106.151 24.1526   1
 -11  -6  12-23.8421 23.8421   1
 -10  -6  12 9.78502 19.8892   1
  -9  -6  12 64.4185  25.641   1
  -8  -6  12  108.07 23.0921   1
  -7  -6  12 2949.72 61.5295   1
  -6  -6  12 753.622  39.943   1
  -5  -6  12 94.1584 18.0546   1
  -4  -6  12 2971.11 78.8308   1
  -3  -6  12  897.39 26.7238   1
  -2  -6  12 170.883 17.1216   1
  -1  -6  12  318.41  20.148   1
   0  -6  12 4899.38 89.8549   1
   1  -6  12 37.6735 16.0288   1
   2  -6  12 429.931 22.7953   1
   3  -6  12 1610.10 41.2612   1
   4  -6  12 353.995 21.7325   1
   5  -6  12 1258.31 49.4862   1
   6  -6  12 388.225 32.6232   1
   7  -6  12-16.8201 36.4502   1
   8  -6  12  79.317 29.4005   1
   9  -6  12 3.34416 30.3547   1
  10  -6  12-31.1866 31.1866   1
  11  -6  12-33.8295 33.8295   1
  12  -6  12 14.6215 49.3374   1
 -15  -5  12 4.44365 24.9769   1
 -14  -5  12 55.5831 25.5714   1
 -13  -5  12 11.3009 24.2303   1
 -12  -5  12 41.8881 23.1699   1
 -11  -5  12-19.5449 21.3296   1
 -10  -5  12-19.8721 19.8721   1
  -9  -5  12 150.423 21.1104   1
  -8  -5  12 83.1519 18.9505   1
  -7  -5  12 98.7717 19.2802   1
  -6  -5  12 225.415 19.3207   1
  -5  -5  12 2404.27  51.137   1
  -4  -5  12 2040.36 45.4584   1
  -3  -5  12 926.888 29.6237   1
  -2  -5  12 537.382 25.1696   1
  -1  -5  12-11.2571 14.7327   1
   0  -5  12 29.5389 14.9973   1
   1  -5  12 382.434 25.9701   1
   2  -5  12 2194.76 47.8564   1
   3  -5  12 2681.64 55.5892   1
   4  -5  12 253.579  17.868   1
   5  -5  12 813.833 44.5259   1
   6  -5  12 738.966 46.5423   1
   7  -5  12 15.7219 27.2615   1
   8  -5  12 75.3321 30.7646   1
   9  -5  12 56.8009 83.6233   1
  10  -5  12 565.942 67.0709   1
  11  -5  12 123.115 45.2876   1
  12  -5  12 888.812 60.8718   1
 -15  -4  12 4.95444 43.9427   1
 -14  -4  12 35.1506 31.7834   1
 -13  -4  12  111.44 25.2476   1
 -12  -4  12 37.9183 25.7614   1
 -11  -4  12 1.11766 22.1572   1
 -10  -4  12 505.627 31.6891   1
  -9  -4  12-13.0325 19.3538   1
  -8  -4  12 1294.97 39.0713   1
  -7  -4  12-5.70076 19.7278   1
  -6  -4  12 1146.07 43.3792   1
  -5  -4  12 3175.04 63.0249   1
  -4  -4  12 1290.82 31.1455   1
  -3  -4  12 103.528 15.6867   1
  -2  -4  12 37.7108 33.1256   1
  -1  -4  12 131.919 16.2592   1
   0  -4  12  277.72 18.7934   1
   1  -4  12 67.9438 15.7095   1
   2  -4  12 2406.86 67.1099   1
   3  -4  12 1048.28 32.3049   1
   4  -4  12 30.8628 23.9174   1
   5  -4  12  242.80 29.1459   1
   6  -4  12 101.187 35.5139   1
   7  -4  12 80.9027 30.3932   1
   8  -4  12-2.79418 30.0927   1
   9  -4  12 229.908 45.9618   1
  10  -4  12 150.628 35.8679   1
  11  -4  12 41.8547 35.8488   1
  12  -4  12 155.588 52.0113   1
 -15  -3  12-18.7859 35.0292   1
 -14  -3  12 -9.1253  24.935   1
 -13  -3  12 144.677 26.0428   1
 -12  -3  12 341.349 27.2962   1
 -11  -3  12  67.827 22.4484   1
 -10  -3  12  67.618 24.8232   1
  -9  -3  12 14.1934 22.1689   1
  -8  -3  12 527.549 28.4866   1
  -7  -3  12 619.499 42.5024   1
  -6  -3  12 1188.04 34.8285   1
  -5  -3  12 929.854 30.2575   1
  -4  -3  12 -9.9084 12.1893   1
  -3  -3  12 360.186 27.4291   1
  -2  -3  12 1050.43 30.9354   1
  -1  -3  12 133.666 16.0449   1
   0  -3  12 2655.46 54.3236   1
   1  -3  12 903.241 29.6101   1
   2  -3  12 281.395 20.3862   1
   3  -3  12-20.9924 20.9924   1
   4  -3  12 2008.86 61.3888   1
   5  -3  12 114.009 26.3855   1
   6  -3  12 365.974 35.0888   1
   7  -3  12 316.502 46.8298   1
   8  -3  12 154.801  46.667   1
   9  -3  12 -22.573 31.9078   1
  10  -3  12 99.2171 36.2221   1
  11  -3  12 6.29418 35.9416   1
 -15  -2  12-36.8307 36.8307   1
 -14  -2  12 4.88002 27.2432   1
 -13  -2  12 79.0992  24.621   1
 -12  -2  12 300.133 26.2813   1
 -11  -2  12 10.4502 21.7171   1
 -10  -2  12-3.97699 19.9152   1
  -9  -2  12 476.128 28.8207   1
  -8  -2  12 28.7031 21.3817   1
  -7  -2  12 282.192 19.9914   1
  -6  -2  12 900.103 31.0844   1
  -5  -2  12 283.697 18.7461   1
  -4  -2  12-9.19354 11.9024   1
  -3  -2  12 297.605 18.3377   1
  -2  -2  12 2289.71 48.3232   1
  -1  -2  12-18.8309  21.379   1
   0  -2  12 247.352 18.2045   1
   1  -2  12 488.382 24.5511   1
   2  -2  12 302.773 21.0133   1
   3  -2  12 232.856 19.6395   1
   4  -2  12 206.913 39.4174   1
   5  -2  12 454.835 133.476   1
   6  -2  12-2.01001 26.7016   1
   7  -2  12 288.861 37.7638   1
   8  -2  12 663.367 76.8253   1
   9  -2  12 280.892 37.8586   1
  10  -2  12 213.763 38.8547   1
  11  -2  12 7.72179 36.0564   1
 -15  -1  12 63.2391 24.0127   1
 -14  -1  12 68.2411 25.1771   1
 -13  -1  12 18.3674 22.9182   1
 -12  -1  12 4.37216  21.281   1
 -11  -1  12-9.92343  20.741   1
 -10  -1  12 500.863 29.2645   1
  -9  -1  12-5.11035 20.4004   1
  -8  -1  12 428.881  31.161   1
  -7  -1  12 257.544 39.7363   1
  -6  -1  12 1349.92  36.291   1
  -5  -1  12 360.202 22.3039   1
  -4  -1  12 2152.32 46.0927   1
  -3  -1  12 183.324  16.308   1
  -2  -1  12 156.901 18.4528   1
  -1  -1  12 25.6257  15.063   1
   0  -1  12  244.20 30.0956   1
   1  -1  12 2075.78 46.4298   1
   2  -1  12 114.598 25.5609   1
   3  -1  12 267.485 21.9757   1
   4  -1  12 1.75271 23.7897   1
   5  -1  12  18.388  25.557   1
   6  -1  12 243.892 31.8957   1
   7  -1  12 89.5128 29.7163   1
   8  -1  12 2077.16  72.174   1
   9  -1  12 347.565 38.8361   1
  10  -1  12 64.8955 35.3855   1
  11  -1  12 25.6847 36.8632   1
 -16   0  12 6.28683 24.6471   1
 -15   0  12 202.117  37.301   1
 -14   0  12-1.67145 20.7935   1
 -13   0  12 21.3806 19.8444   1
 -12   0  12 1069.84 88.7055   1
 -11   0  12 8.38743 29.8796   1
 -10   0  12 -11.013 26.9552   1
  -9   0  12 661.944 42.4247   1
  -8   0  12 385.914 47.3699   1
  -7   0  12 1936.82 60.1044   1
  -6   0  12 131.652 24.8153   1
  -5   0  12 2202.86 65.3202   1
  -3   0  12 13.8125 29.1528   1
  -2   0  12 107.897 23.0483   1
  -1   0  12 5.17339 14.8903   1
   0   0  12 982.293 46.3718   1
   1   0  12 9.35098 15.9994   1
   3   0  12  516.16 26.2845   1
   4   0  12 279.825 19.6081   1
   5   0  12  126.94 38.4403   1
   6   0  12 191.416 31.3472   1
   7   0  12  366.53 42.3164   1
   8   0  12 357.584 38.2103   1
   9   0  12 97.8524 34.7922   1
  10   0  12 4.24942 34.4222   1
 -16   1  12  115.56 40.4568   1
 -15   1  12 84.1833 39.3334   1
 -14   1  12 91.5479 59.4583   1
 -13   1  12  331.69 50.2689   1
 -12   1  12 337.387 37.3683   1
 -11   1  12 326.128  34.512   1
 -10   1  12-23.4982 25.7931   1
  -9   1  12 149.033 42.4079   1
  -8   1  12 1025.52 47.2793   1
  -7   1  12 129.077 26.5311   1
  -6   1  12 103.293 25.7634   1
  -5   1  12 798.678 41.5378   1
  -4   1  12 11.6791 21.9243   1
  -3   1  12 1209.27 95.2345   1
  -2   1  12 1365.44 44.5077   1
  -1   1  12 292.813 19.6239   1
   0   1  12 423.696 25.4939   1
   1   1  12  75.938 16.9435   1
   2   1  12 449.429 26.5913   1
   3   1  12 428.209 26.3198   1
   4   1  12 28.2372 17.3531   1
   5   1  12 63.4397  28.209   1
   6   1  12 113.778 31.0581   1
   7   1  12 1057.77 63.8312   1
   8   1  12 249.356 37.3268   1
   9   1  12-23.6213 33.6931   1
  10   1  12-28.5815 34.5243   1
 -15   2  12-24.7178 36.9471   1
 -14   2  12 39.3247 37.1205   1
 -13   2  12 128.284 51.8849   1
 -12   2  12 171.023 53.6735   1
 -11   2  12 1235.31 81.0956   1
 -10   2  12 417.411 39.4331   1
  -9   2  12 154.129 29.4741   1
  -8   2  12 53.7884 30.5639   1
  -7   2  12 449.522 94.3232   1
  -6   2  12  181.98 37.8051   1
  -5   2  12 1039.82 50.8389   1
  -4   2  12 1321.49 49.5981   1
  -3   2  12 2548.84 70.5346   1
  -2   2  12 1961.30 87.4219   1
  -1   2  12 34.3748 16.3964   1
   0   2  12 376.113  51.009   1
   1   2  12 446.697 27.0304   1
   2   2  12  584.62 32.5607   1
   3   2  12 161.492 27.9137   1
   4   2  12 727.152 32.6122   1
   5   2  12 506.838 26.8222   1
   6   2  12 573.597 45.1238   1
   7   2  12-1.31975 31.9122   1
   8   2  12-33.2126 33.2126   1
   9   2  12-48.3024 48.3024   1
 -15   3  12  164.79  41.655   1
 -14   3  12 21.1451 40.2204   1
 -13   3  12 3.02587 62.7028   1
 -12   3  12 151.123 40.8293   1
 -11   3  12 36.1661 31.8036   1
 -10   3  12 76.7343 32.5017   1
  -9   3  12 12.5499 28.3945   1
  -8   3  12  759.37 46.4346   1
  -7   3  12 10.6292 25.8781   1
  -6   3  12 31.1853 25.8028   1
  -5   3  12 559.635 41.2715   1
  -4   3  12 141.385 27.0255   1
  -3   3  12  515.94 36.1407   1
  -2   3  12 262.665 29.3993   1
  -1   3  12 467.733 26.3494   1
   0   3  12 91.3584 21.2614   1
   1   3  12 874.479 34.0124   1
   2   3  12 1288.26 69.8318   1
   3   3  12 51.5293 19.9932   1
   4   3  12 1596.34 45.5364   1
   5   3  12 911.776 73.5336   1
   6   3  12 161.031 27.5744   1
   7   3  12 72.2202  44.386   1
   8   3  12-1.74695 33.6925   1
   9   3  12 24.4286 35.3247   1
 -15   4  12-10.4194 39.1264   1
 -14   4  12 96.6561  38.994   1
 -13   4  12 50.3495 34.7259   1
 -12   4  12-13.1952 33.5688   1
 -11   4  12 49.2058 79.0052   1
 -10   4  12 63.0115 29.9471   1
  -9   4  12 327.987 47.3017   1
  -8   4  12 557.784 41.3514   1
  -7   4  12 233.758 31.6378   1
  -6   4  12 227.268 30.6079   1
  -5   4  12 258.871 31.0257   1
  -4   4  12 302.878 90.9799   1
  -3   4  12 143.813 28.2797   1
  -2   4  12 24.5113 26.1263   1
  -1   4  12  289.48 21.1135   1
   0   4  12 199.621 20.8472   1
   1   4  12 594.906 39.5441   1
   2   4  12 1181.31 40.1967   1
   3   4  12-9.21919  20.677   1
   4   4  12 1110.80 58.6942   1
   5   4  12 284.154 24.7343   1
   6   4  12 57.3108 20.6024   1
   7   4  12-1.28858 33.9994   1
   8   4  12-13.0716 33.2168   1
 -15   5  12 362.782 46.1662   1
 -14   5  12 38.7983 38.8966   1
 -13   5  12 115.227 38.7259   1
 -12   5  12 17.2099 57.2651   1
 -11   5  12-50.2514  56.204   1
 -10   5  12 20.3287 64.4802   1
  -9   5  12 527.851 42.1352   1
  -8   5  12 197.531 60.5135   1
  -7   5  12 1041.26 63.4554   1
  -6   5  12 15.6992 28.3453   1
  -5   5  12 206.597 54.9452   1
  -4   5  12 142.829 29.9446   1
  -3   5  12 197.343  31.023   1
  -2   5  12 129.073  29.974   1
  -1   5  12-18.3801 18.3801   1
   0   5  12  297.16 23.8253   1
   1   5  12 60.2605 25.2679   1
   2   5  12 1255.93  43.145   1
   3   5  12 92.8968 25.9411   1
   4   5  12 66.6928 23.5133   1
   5   5  12 377.727 27.7119   1
   6   5  12 25.2591 22.3726   1
   7   5  12 23.4961 51.9304   1
 -14   6  12 149.048 58.1277   1
 -13   6  12 74.3239  50.512   1
 -12   6  12 7.09438 34.2051   1
 -11   6  12 7.01074 32.1047   1
 -10   6  12-29.8742 29.8742   1
  -9   6  12 13.2123 45.6756   1
  -8   6  12 187.325 33.6632   1
  -7   6  12-6.91705 29.5403   1
  -6   6  12 230.738 35.9933   1
  -5   6  12 146.904 31.8494   1
  -4   6  12 1203.50 55.3693   1
  -3   6  12-1.41293 29.7321   1
  -2   6  12 -19.149 29.4817   1
  -1   6  12 40.0945 19.8752   1
   0   6  12 145.468 26.2804   1
   1   6  12 9.69978 24.0878   1
   2   6  12 14.1469 25.1445   1
   3   6  12 20.8793 23.7923   1
   4   6  12-17.0717 23.6824   1
   5   6  12 41.4227 28.7546   1
   6   6  12 126.791 26.1776   1
 -14   7  12 75.0621 41.4103   1
 -13   7  12-35.4784 35.4784   1
 -12   7  12-15.0983 34.5237   1
 -11   7  12-19.9599 32.9718   1
 -10   7  12 83.3893 34.9756   1
  -9   7  12 235.567 36.5659   1
  -8   7  12  0.9247 31.3348   1
  -6   7  12 37.7062 35.8052   1
  -5   7  12-25.2137  29.187   1
  -4   7  12-12.5202 30.8081   1
  -3   7  12  45.396 30.8565   1
  -2   7  12-4.80532 56.5326   1
  -1   7  12 18.3667 32.5351   1
   0   7  12 21.0083 29.7459   1
   1   7  12 14.5034 22.7171   1
   2   7  12  95.303 36.5676   1
   3   7  12 1.11939 24.4513   1
   4   7  12 330.875 37.0055   1
   5   7  12 104.331 25.6438   1
 -13   8  12 11.4946 36.0744   1
 -12   8  12 93.8514 36.8708   1
 -11   8  12-28.2751 34.1453   1
 -10   8  12-17.5061 33.3255   1
  -9   8  12 57.1901 33.2933   1
  -8   8  12 80.1026  35.003   1
  -7   8  12 4.54951 32.2636   1
  -6   8  12  -16.66  44.686   1
  -5   8  12 156.707 35.4201   1
  -4   8  12 58.6922 37.7167   1
  -3   8  12-33.3702 50.0455   1
  -2   8  12 382.923 45.7624   1
  -1   8  12 24.3893 47.2426   1
   0   8  12 41.1556 22.8239   1
   1   8  12 100.365 24.9407   1
   2   8  12 84.5618 24.8936   1
   3   8  12 168.458 27.1345   1
   4   8  12 30.1805 26.3731   1
 -12   9  12-35.6851 35.6851   1
 -11   9  12 44.8718  87.165   1
 -10   9  12-6.93951 34.5942   1
  -9   9  12 44.5515 35.3245   1
  -8   9  12-5.76583 34.4773   1
  -7   9  12-2.54553 33.9128   1
  -6   9  12-32.0707 33.3438   1
  -5   9  12-32.8305 32.8305   1
  -4   9  12 45.0436 44.7192   1
  -3   9  12-17.7302 34.5019   1
  -2   9  12 77.8211 35.7979   1
  -1   9  12 180.889 38.3822   1
   0   9  12 109.592 24.1643   1
   1   9  12  389.13 29.4832   1
   2   9  12 11.4695 24.3851   1
   3   9  12-2.06834 24.4695   1
 -10  10  12   26.17 36.3874   1
  -9  10  12 20.6849 37.7788   1
  -8  10  12  2.1654 34.3932   1
  -7  10  12 -13.548 34.9649   1
  -6  10  12-32.9334 32.9334   1
  -5  10  12  236.50 40.0366   1
  -4  10  12 54.2294  36.248   1
  -3  10  12 41.2919 36.8361   1
  -2  10  12 287.872 54.3337   1
  -1  10  12 169.283 38.3301   1
   0  10  12 117.699 37.4708   1
   1  10  12 62.8398 23.6349   1
  -8  11  12  -20.24 34.7925   1
  -7  11  12 7.18757 35.2497   1
  -6  11  12 38.5782 35.9501   1
  -5  11  12 125.839 38.3511   1
  -4  11  12 107.182 38.4788   1
  -3  11  12-1.14251 35.0427   1
  -2  11  12  54.609 37.2421   1
   0 -17  13 473.535 44.4739   1
   1 -17  13 100.842 35.1691   1
   2 -17  13 153.892 37.0885   1
   3 -17  13 29.0114 34.7707   1
  -4 -16  13 165.844 40.5338   1
  -3 -16  13 112.297   81.20   1
  -2 -16  13 9.97028 36.7767   1
  -1 -16  13 69.8519 36.3651   1
   0 -16  13 84.0958 35.1089   1
   1 -16  13 265.675 79.7055   1
   2 -16  13 275.363 39.1479   1
   3 -16  13  66.816 27.5193   1
   4 -16  13 21.1969 26.4117   1
   5 -16  13 5.52861 32.0659   1
   6 -16  13 13.5065 31.5716   1
  -6 -15  13  42.518 36.0783   1
  -5 -15  13 45.2533 37.0778   1
  -4 -15  13 129.624 53.3605   1
  -3 -15  13-34.4441 34.4441   1
  -2 -15  13 8.71405 33.6255   1
  -1 -15  13 81.4767 33.3437   1
   0 -15  13 45.9883  32.754   1
   1 -15  13 177.233 36.0523   1
   2 -15  13  142.48 28.4277   1
   3 -15  13-16.6512 25.4606   1
   4 -15  13 47.8995 38.6915   1
   5 -15  13 111.966 38.2476   1
   6 -15  13 -1.2722 24.6827   1
   7 -15  13 16.5353 22.7704   1
  -7 -14  13  63.557 37.3811   1
  -6 -14  13 157.281 39.1008   1
  -5 -14  13 211.378 40.5905   1
  -4 -14  13-6.14512 36.0056   1
  -3 -14  13  97.718 36.6934   1
  -2 -14  13-29.4495 29.4495   1
  -1 -14  13 33.0111 31.0452   1
   0 -14  13-14.1556 30.9269   1
   1 -14  13 39.1147  30.722   1
   2 -14  13 184.624 27.3873   1
   3 -14  13 549.904 40.7855   1
   4 -14  13 16.3754 20.9951   1
   5 -14  13 242.956 27.9384   1
   6 -14  13 89.9398 31.2723   1
   7 -14  13 0.64675 21.9316   1
   8 -14  13 46.5827 23.0452   1
  -9 -13  13-35.8062 35.8062   1
  -8 -13  13 36.3576 42.2959   1
  -7 -13  13 7.34918 35.7205   1
  -6 -13  13 5.73394 49.9196   1
  -5 -13  13 510.796 44.3917   1
  -4 -13  13-12.5219 41.3325   1
  -3 -13  13 209.982 34.5772   1
  -2 -13  13-9.01779 35.0474   1
  -1 -13  13 33.0487 31.1718   1
   0 -13  13-24.4398 24.4398   1
   1 -13  13  153.88 26.9981   1
   2 -13  13 695.801 47.9002   1
   3 -13  13 767.748 35.6374   1
   4 -13  13 125.016 36.3778   1
   5 -13  13  55.936 21.9371   1
   6 -13  13 22.1691 20.9955   1
   7 -13  13-13.9183 21.1906   1
   8 -13  13  121.50 37.5708   1
   9 -13  13 219.064 37.1952   1
 -10 -12  13 31.3492 54.7971   1
  -9 -12  13 75.4965 71.5473   1
  -8 -12  13 269.607  41.556   1
  -7 -12  13 70.6075 34.9213   1
  -6 -12  13  102.68 35.3181   1
  -5 -12  13 94.3914 52.3829   1
  -4 -12  13 442.624  110.47   1
  -3 -12  13 30.6836  36.033   1
  -2 -12  13 31.3515 52.7076   1
  -1 -12  13 421.525 68.1757   1
   0 -12  13 324.754 27.5383   1
   1 -12  13  564.87 38.2431   1
   2 -12  13 179.112 21.2643   1
   3 -12  13 186.256 21.8724   1
   4 -12  13 207.805  28.132   1
   5 -12  13  19.977 20.2615   1
   6 -12  13 118.299  22.228   1
   7 -12  13  113.66 31.6662   1
   8 -12  13-17.3134 73.1084   1
   9 -12  13  226.57 37.3878   1
  10 -12  13 44.3936  36.548   1
 -11 -11  13 47.0171 35.8905   1
 -10 -11  13 74.7507 37.5902   1
  -9 -11  13 307.729 41.2938   1
  -8 -11  13 44.8294 35.1632   1
  -7 -11  13 42.9635  33.149   1
  -6 -11  13  239.00 43.6798   1
  -5 -11  13 117.489  47.237   1
  -4 -11  13 17.5279 27.9657   1
  -3 -11  13-4.57203  29.666   1
  -2 -11  13 377.203 45.5426   1
  -1 -11  13 113.437 26.0474   1
   0 -11  13 162.725 28.9012   1
   1 -11  13 472.942 35.1008   1
   2 -11  13 395.734 26.4079   1
   3 -11  13  128.83 20.6824   1
   4 -11  13 112.876 21.0651   1
   5 -11  13 79.6005 24.8273   1
   6 -11  13 0.25265 19.1613   1
   7 -11  13 16.2233 19.3523   1
   8 -11  13 21.2691 33.6467   1
   9 -11  13  47.069 34.0289   1
  10 -11  13  94.609 36.6256   1
 -12 -10  13 32.5688 34.7728   1
 -11 -10  13 180.759 38.7528   1
 -10 -10  13  -29.10 50.2536   1
  -9 -10  13 43.1747 34.8678   1
  -8 -10  13-3.72755  37.703   1
  -7 -10  13 32.9059  37.991   1
  -6 -10  13 69.0592 30.3202   1
  -5 -10  13 50.1751 28.8094   1
  -4 -10  13 56.9969 38.1232   1
  -3 -10  13 266.404 31.3017   1
  -2 -10  13 58.6518 21.4659   1
  -1 -10  13 2778.37 62.4223   1
   0 -10  13-1.54701 24.5536   1
   1 -10  13 268.746 21.7598   1
   2 -10  13  395.12  24.177   1
   3 -10  13 454.154  42.897   1
   4 -10  13-13.6599 18.9669   1
   5 -10  13 154.901 21.6821   1
   6 -10  13 540.153 31.5808   1
   7 -10  13  130.49 31.8935   1
   8 -10  13 93.2049 39.4086   1
   9 -10  13-31.2313 31.2313   1
  10 -10  13 108.305 35.8787   1
  11 -10  13 36.1899 36.7024   1
 -12  -9  13 -19.031 76.8923   1
 -11  -9  13 80.4158 35.6548   1
 -10  -9  13  65.743 34.1571   1
  -9  -9  13 311.864 38.9179   1
  -8  -9  13-5.06311  34.868   1
  -7  -9  13 1357.39 58.4651   1
  -6  -9  13 414.296 35.3009   1
  -5  -9  13 367.954 33.1114   1
  -4  -9  13 -2.0795 24.4733   1
  -3  -9  13 228.077 28.0284   1
  -2  -9  13 1371.25 41.6165   1
  -1  -9  13 728.147 40.9166   1
   0  -9  13 2867.79 61.8395   1
   1  -9  13 926.283  34.004   1
   2  -9  13 465.848 27.9232   1
   3  -9  13 1608.92 44.7617   1
   4  -9  13 14.0448 18.8195   1
   5  -9  13  48.323 19.1341   1
   6  -9  13 96.0588 18.4259   1
   7  -9  13 291.949 35.0717   1
   8  -9  13  377.82 53.3506   1
   9  -9  13-3.44477 56.9504   1
  10  -9  13 39.5469 35.3148   1
  11  -9  13 564.826 46.8382   1
 -13  -8  13 -16.837 95.8135   1
 -12  -8  13 43.5525 35.4475   1
 -11  -8  13 38.6526 51.6696   1
 -10  -8  13-4.69979 32.6476   1
  -9  -8  13-17.6153 39.6245   1
  -8  -8  13 703.048 45.8154   1
  -7  -8  13 480.366 56.2454   1
  -6  -8  13 34.9797 25.8713   1
  -5  -8  13 10.1121 24.3464   1
  -4  -8  13 539.994 39.2552   1
  -3  -8  13 103.667 25.0617   1
  -2  -8  13 411.735  25.525   1
  -1  -8  13 19.5451 16.7783   1
   0  -8  13 1465.43 65.6419   1
   1  -8  13 1049.01 35.1249   1
   2  -8  13 243.119 20.7823   1
   3  -8  13 1352.37  39.714   1
   4  -8  13 2022.52 48.5414   1
   5  -8  13 453.269  26.363   1
   6  -8  13 37.7855 27.9058   1
   7  -8  13  112.22 33.6933   1
   8  -8  13 -49.256 56.0784   1
   9  -8  13 57.7463 32.4275   1
  10  -8  13  19.999 33.8415   1
  11  -8  13  293.40 40.3987   1
 -13  -7  13 155.622 37.9216   1
 -12  -7  13-33.0311 33.0311   1
 -11  -7  13 -28.405 31.4019   1
 -10  -7  13  29.495 32.2687   1
  -9  -7  13 33.0369 28.9562   1
  -8  -7  13 284.241 32.3131   1
  -7  -7  13 53.8252 26.3699   1
  -6  -7  13 485.162 52.2676   1
  -5  -7  13  706.73 41.1077   1
  -4  -7  13  352.57 22.4174   1
  -3  -7  13 1133.15 29.9146   1
  -2  -7  13 4969.21 91.8988   1
  -1  -7  13 931.147 35.6621   1
   0  -7  13 1419.39 38.5678   1
   1  -7  13 164.477 19.4861   1
   2  -7  13 361.364 24.0349   1
   3  -7  13 625.737  29.797   1
   4  -7  13 63.2976 17.6291   1
   5  -7  13 605.648 44.1385   1
   6  -7  13 9.05868 26.7884   1
   7  -7  13 21.9648 28.9196   1
   8  -7  13 31.8356 72.7046   1
   9  -7  13 79.1021 55.8282   1
  10  -7  13  60.117 35.3982   1
  11  -7  13   29.95 36.8402   1
 -14  -6  13 283.108 48.0012   1
 -13  -6  13 14.2812 23.0889   1
 -12  -6  13 17.8632 27.2654   1
 -11  -6  13 -5.7584 23.7296   1
 -10  -6  13 40.6179 20.8802   1
  -9  -6  13 20.4474 19.7312   1
  -8  -6  13 737.034  33.171   1
  -7  -6  13 978.713 35.2714   1
  -6  -6  13 97.4212  25.495   1
  -5  -6  13 250.193 20.1041   1
  -4  -6  13 882.236 51.7541   1
  -3  -6  13  598.50 26.7175   1
  -2  -6  13 58.7389 21.9345   1
  -1  -6  13 2695.31 58.8607   1
   0  -6  13 656.136 29.0847   1
   1  -6  13 32.2907 17.4847   1
   2  -6  13 1139.30 36.2215   1
   3  -6  13-16.2952 16.2952   1
   4  -6  13 55.1786 16.8352   1
   5  -6  13  588.22 43.0265   1
   6  -6  13 505.713 36.7656   1
   7  -6  13 315.735 39.1249   1
   8  -6  13 65.3263 32.3247   1
   9  -6  13 82.6356 43.2513   1
  10  -6  13 130.028 36.3172   1
  11  -6  13-14.1757 36.1993   1
 -14  -5  13 -15.726 24.4617   1
 -13  -5  13-0.13183 27.5531   1
 -12  -5  13-8.79337 30.3889   1
 -11  -5  13-10.6187 24.5143   1
 -10  -5  13 76.6263 24.8453   1
  -9  -5  13-19.4098 19.4098   1
  -8  -5  13 34.9295 19.3013   1
  -7  -5  13 31.9396 20.8428   1
  -6  -5  13 31.7986 17.1946   1
  -5  -5  13 1121.91 34.6176   1
  -4  -5  13 403.989  18.954   1
  -3  -5  13 13.6062 16.4382   1
  -2  -5  13 372.253 27.4997   1
  -1  -5  13-11.9253 19.4593   1
   0  -5  13-7.23893 16.5135   1
   1  -5  13 200.548 23.8152   1
   2  -5  13 -16.923  16.923   1
   3  -5  13 86.4891 17.5292   1
   4  -5  13 217.858 31.0961   1
   5  -5  13 1253.02 53.6386   1
   6  -5  13 1504.66 59.9233   1
   7  -5  13 318.931 87.9042   1
   8  -5  13-30.9586 30.9586   1
   9  -5  13  143.68 36.4104   1
  10  -5  13 96.9411 37.2521   1
  11  -5  13 326.835 53.5091   1
 -15  -4  13 96.3047  30.933   1
 -14  -4  13-7.36266  24.176   1
 -13  -4  13 107.003 34.9518   1
 -12  -4  13 125.156 26.1009   1
 -11  -4  13 48.6287 22.4358   1
 -10  -4  13 185.805 24.0708   1
  -9  -4  13 479.948 33.4172   1
  -8  -4  13-6.76213 18.5443   1
  -7  -4  13  188.56 21.0887   1
  -6  -4  13 1186.31 40.4181   1
  -5  -4  13 61.1134 17.6659   1
  -4  -4  13 677.912 29.7752   1
  -3  -4  13   7.417 21.5615   1
  -2  -4  13 53.2957 19.2694   1
  -1  -4  13 212.633  18.921   1
   0  -4  13 464.236 26.9389   1
   1  -4  13 74.2066 19.5248   1
   2  -4  13 1713.66 42.4265   1
   3  -4  13 1423.79 38.5314   1
   4  -4  13 537.992 37.7648   1
   5  -4  13 242.342 41.9502   1
   6  -4  13 570.743 42.7348   1
   7  -4  13 114.016 31.6259   1
   8  -4  13 145.766 60.1489   1
   9  -4  13-25.1612  33.136   1
  10  -4  13-22.9164 34.0669   1
  11  -4  13  36.772 68.9339   1
 -15  -3  13 7.88559 25.4356   1
 -14  -3  13 33.2483 31.7512   1
 -13  -3  13 189.614 26.2359   1
 -12  -3  13 67.4799 24.1273   1
 -11  -3  13-15.4043 21.3297   1
 -10  -3  13-21.5206 21.5206   1
  -9  -3  13 43.2944 35.2618   1
  -8  -3  13 182.289  24.858   1
  -7  -3  13-4.37086 17.5563   1
  -6  -3  13 735.556 30.4334   1
  -5  -3  13 118.278 17.9647   1
  -4  -3  13 648.942 31.0992   1
  -3  -3  13 1148.44  33.645   1
  -2  -3  13 2548.77 53.4751   1
  -1  -3  13-2.26371 15.9602   1
   0  -3  13 40.5108 19.6495   1
   1  -3  13 1496.96 39.3658   1
   2  -3  13 23.9059  16.532   1
   3  -3  13 535.763 25.7046   1
   4  -3  13  270.27 29.5523   1
   5  -3  13 677.072  45.427   1
   6  -3  13 340.958 33.8206   1
   7  -3  13-31.4427 31.4427   1
   8  -3  13-1.52631 31.8147   1
   9  -3  13-32.5067 32.5067   1
  10  -3  13 6.15835 36.2637   1
  11  -3  13 137.327 52.8889   1
 -15  -2  13-3.31186 35.9905   1
 -14  -2  13  12.487 27.3441   1
 -13  -2  13 368.471 30.3473   1
 -12  -2  13-10.1864  23.354   1
 -11  -2  13 159.481 22.9477   1
 -10  -2  13 236.325 27.8123   1
  -9  -2  13 13.9708 18.5837   1
  -8  -2  13 14.4689 18.1789   1
  -7  -2  13 308.337 34.9528   1
  -6  -2  13 439.856 34.0552   1
  -5  -2  13 3722.20 72.4642   1
  -4  -2  13 6292.68  112.56   1
  -3  -2  13 2437.80 51.9268   1
  -2  -2  13 125.809 17.6533   1
  -1  -2  13 4.48893 26.9025   1
   0  -2  13 8.32312 22.6844   1
   1  -2  13 179.281 18.4418   1
   2  -2  13 147.504 18.4418   1
   3  -2  13 639.655 40.7222   1
   4  -2  13 1198.32 51.1151   1
   5  -2  13 571.911 40.1916   1
   6  -2  13 954.261 51.9747   1
   7  -2  13-20.2308 32.0163   1
   8  -2  13 588.086 50.2698   1
   9  -2  13 1.22358 34.4242   1
  10  -2  13-5.35001 35.4589   1
  11  -2  13 1.51627 37.0822   1
 -15  -1  13 14.0249 22.1767   1
 -14  -1  13 26.2716 21.9029   1
 -13  -1  13 24.1319 22.1745   1
 -12  -1  13 22.8331 22.3481   1
 -11  -1  13-18.9126 18.9126   1
 -10  -1  13 1.46939 27.9878   1
  -9  -1  13 10.9241 26.1754   1
  -8  -1  13 378.473 31.6379   1
  -7  -1  13 286.406 28.6738   1
  -6  -1  13  730.01 46.9116   1
  -5  -1  13 248.892 31.4428   1
  -4  -1  13 340.476 26.9354   1
  -3  -1  13 4.00476  16.872   1
  -2  -1  13 407.206  24.129   1
  -1  -1  13 288.416 21.1013   1
   0  -1  13 813.709 30.3483   1
   1  -1  13 36.4479 18.2548   1
   2  -1  13 729.352 30.4945   1
   3  -1  13  101.24 21.0122   1
   4  -1  13 727.488 45.4654   1
   5  -1  13 1259.95 84.1245   1
   6  -1  13 367.888 38.4188   1
   7  -1  13  335.22 44.2451   1
   8  -1  13 1062.23 94.8487   1
   9  -1  13 14.3654 34.7594   1
  10  -1  13 88.1237 37.0671   1
 -15   0  13 98.8967 51.7771   1
 -14   0  13 13.8737 36.2989   1
 -13   0  13 128.785 56.5058   1
 -12   0  13 250.035 90.7994   1
 -11   0  13 277.294 58.1768   1
 -10   0  13-17.5455 27.0395   1
  -9   0  13 361.208 79.6645   1
  -8   0  13 3.19248  24.138   1
  -7   0  13 2164.59 231.735   1
  -6   0  13  27.561 23.7631   1
  -5   0  13 209.671  26.817   1
  -4   0  13  189.04 32.2044   1
  -3   0  13  457.02 23.5374   1
  -2   0  13 1981.41 45.7238   1
  -1   0  13 5.26022 16.6367   1
   0   0  13 475.437 28.4552   1
   1   0  13  794.31 51.5458   1
   2   0  13 810.738 32.1534   1
   3   0  13  66.463 22.6007   1
   4   0  13 20.4483 16.5849   1
   5   0  13 233.493 33.1097   1
   6   0  13 25.7392 35.4028   1
   7   0  13 1175.96 142.212   1
   8   0  13 255.513  37.987   1
   9   0  13 146.226 37.1672   1
  10   0  13 85.0194 37.1523   1
 -15   1  13 53.3155 38.7974   1
 -14   1  13 91.0618 37.3514   1
 -13   1  13 58.7682 35.4253   1
 -12   1  13 35.3801 33.5005   1
 -11   1  13  52.051 30.5896   1
 -10   1  13 284.038   59.72   1
  -9   1  13 71.3433 27.6901   1
  -8   1  13 0.34561 33.3922   1
  -7   1  13 831.304  129.56   1
  -6   1  13 2159.59 65.7032   1
  -5   1  13 471.017 69.0935   1
  -4   1  13 284.018 37.4037   1
  -3   1  13 533.194 38.4024   1
  -2   1  13 9.82973  26.192   1
  -1   1  13 628.475 28.6899   1
   0   1  13  14.626 17.4877   1
   1   1  13 70.7572 20.8218   1
   2   1  13 386.468 23.5852   1
   3   1  13  663.25 32.3594   1
   4   1  13-2.25699 18.0966   1
   5   1  13  17.763 45.1507   1
   6   1  13 554.187 53.9374   1
   7   1  13  79.138 33.8474   1
   8   1  13-3.93549 34.6055   1
   9   1  13 51.4286 35.8272   1
 -15   2  13 12.1118 38.2921   1
 -14   2  13-24.5751 36.8626   1
 -13   2  13 111.187 36.1231   1
 -12   2  13 102.749 36.3744   1
 -11   2  13 70.2662 32.0224   1
 -10   2  13 291.231 34.1854   1
  -9   2  13  29.494 29.2559   1
  -8   2  13 211.175 31.2878   1
  -7   2  13 638.968 43.6507   1
  -6   2  13 259.429 30.6639   1
  -5   2  13 13.4607 24.8356   1
  -4   2  13-2.58084 24.3072   1
  -3   2  13  254.63 28.9326   1
  -2   2  13-2.56473 24.1495   1
  -1   2  13 107.409 18.2906   1
   0   2  13 90.9134 23.3111   1
   1   2  13  534.01   31.27   1
   2   2  13 169.032 21.3342   1
   3   2  13 470.785 27.4396   1
   4   2  13 525.335 54.3537   1
   5   2  13 159.549 26.9316   1
   6   2  13-52.8743 97.0106   1
   7   2  13 13.9471 33.1218   1
   8   2  13-19.9358 58.4396   1
   9   2  13 81.8436 35.7604   1
 -15   3  13 73.4429 40.0255   1
 -14   3  13 58.8988 38.0232   1
 -13   3  13 15.7489 34.2276   1
 -12   3  13 92.1539 33.7838   1
 -11   3  13-32.3253 44.0198   1
 -10   3  13 134.172 41.4001   1
  -9   3  13 288.009  50.294   1
  -8   3  13 324.197 34.2267   1
  -7   3  13 123.801 80.7429   1
  -6   3  13 85.2283 27.3161   1
  -5   3  13 1808.46 61.6207   1
  -4   3  13 1885.72 63.0832   1
  -3   3  13 355.207 32.7075   1
  -2   3  13-2.70527 25.4295   1
  -1   3  13-3.71244 18.5214   1
   0   3  13 318.223 23.0875   1
   1   3  13 79.2593  22.237   1
   2   3  13 977.519 40.2342   1
   3   3  13 1158.00 40.6673   1
   4   3  13 2051.32 137.687   1
   5   3  13 54.8713 20.5045   1
   6   3  13 13.9756 40.0406   1
   7   3  13-21.2178 33.6905   1
   8   3  13-33.5509 33.5509   1
 -15   4  13 80.0622 102.219   1
 -14   4  13-5.41266 37.6205   1
 -13   4  13 2.25377 35.6862   1
 -12   4  13  61.458 34.9936   1
 -11   4  13-18.0605 32.5438   1
 -10   4  13 73.8926  72.495   1
  -9   4  13 259.059 41.7316   1
  -8   4  13 111.062 52.2801   1
  -7   4  13 1349.55 93.0239   1
  -6   4  13-11.3236 27.3494   1
  -5   4  13 2164.74 69.8199   1
  -4   4  13 1527.89 117.413   1
  -3   4  13-26.4601 26.4601   1
  -2   4  13 78.3613 28.4821   1
  -1   4  13 62.0339 30.6922   1
   0   4  13 1443.88 43.5498   1
   1   4  13 229.627 23.9436   1
   2   4  13 141.721 27.4425   1
   3   4  13 770.681 40.1487   1
   4   4  13 467.451 30.8558   1
   5   4  13 198.598 29.5319   1
   6   4  13 25.7344 65.1761   1
   7   4  13 446.736 42.4004   1
 -14   5  13-20.6377 38.2485   1
 -13   5  13-36.8722 36.8722   1
 -12   5  13-34.4039 34.4039   1
 -11   5  13-6.59061   32.89   1
 -10   5  13-9.32165 30.7197   1
  -9   5  13 93.9692 46.3432   1
  -8   5  13 600.684 48.0315   1
  -7   5  13 17.3256 29.8288   1
  -6   5  13 287.441 35.4502   1
  -5   5  13 364.276 36.9841   1
  -4   5  13 894.738 51.8206   1
  -3   5  13-19.7725 28.7582   1
  -2   5  13-23.1381 28.3885   1
  -1   5  13  86.252 20.2572   1
   0   5  13 47.7835  21.498   1
   1   5  13 154.452 23.5591   1
   2   5  13 257.759 26.6503   1
   3   5  13 286.608 27.1494   1
   4   5  13 26.3765 31.5716   1
   5   5  13 10.8962 28.3339   1
   6   5  13 114.851 57.0713   1
 -14   6  13 208.035 44.5426   1
 -13   6  13 27.0499 38.8132   1
 -12   6  13 24.1826 35.4871   1
 -11   6  13 2.57305 50.7384   1
 -10   6  13-1.87122 31.6744   1
  -9   6  13  429.80 55.6999   1
  -8   6  13 188.787 40.0049   1
  -7   6  13 6.22921 54.7011   1
  -6   6  13 2.24762 31.4275   1
  -5   6  13 11.4822 30.8197   1
  -4   6  13-20.4543 30.2501   1
  -3   6  13-5.22577 30.5981   1
  -2   6  13 342.042 37.1622   1
  -1   6  13 914.789 77.0102   1
   0   6  13  109.58  26.004   1
   1   6  13 51.9027 23.5082   1
   2   6  13 86.6794 25.0048   1
   3   6  13 108.163 25.6348   1
   4   6  13 408.481 67.9757   1
   5   6  13 17.8881 22.7842   1
 -13   7  13 72.6177 38.5273   1
 -12   7  13  -25.01 47.4725   1
 -11   7  13-1.45273 34.0919   1
 -10   7  13 225.158 37.2013   1
  -9   7  13 195.833 36.5434   1
  -8   7  13-32.9523 32.9523   1
  -7   7  13-1.78846 50.9948   1
  -6   7  13 135.617 52.7372   1
  -5   7  13 567.224 48.7354   1
  -4   7  13 218.865 43.2812   1
  -3   7  13 333.411 40.5245   1
  -2   7  13  9.8258 32.7789   1
  -1   7  13  26.043 44.6003   1
   0   7  13 57.2851 23.3409   1
   1   7  13 21.0527 24.3461   1
   2   7  13-12.3599 24.5762   1
   3   7  13 68.4157 25.9159   1
   4   7  13 293.605 28.5978   1
 -12   8  13 9.68757 38.4034   1
 -11   8  13 14.5183 35.3101   1
 -10   8  13-2.54233 33.7397   1
  -9   8  13 68.6263 35.1233   1
  -8   8  13 12.6075 33.6835   1
  -7   8  13 224.961 58.5699   1
  -6   8  13 325.646 40.5583   1
  -5   8  13 144.868  37.185   1
  -4   8  13 366.634 41.3201   1
  -3   8  13 61.3509  35.022   1
  -2   8  13 286.754 40.2684   1
  -1   8  13 44.0609  35.197   1
   0   8  13 4.79822  23.706   1
   1   8  13 71.1827  25.405   1
   2   8  13 8.54129 25.5689   1
   3   8  13  165.25 27.7618   1
 -11   9  13  13.121 35.8484   1
 -10   9  13 -14.134 35.9767   1
  -9   9  13 3.74242 35.3089   1
  -8   9  13 127.508 37.9622   1
  -7   9  13 88.3567 38.4556   1
  -6   9  13 90.6762 36.2034   1
  -5   9  13 217.928 39.2262   1
  -4   9  13 3.14183 36.1403   1
  -3   9  13 204.217 39.8979   1
  -2   9  13 209.847 57.0575   1
  -1   9  13-3.79654  36.228   1
   0   9  13-39.6765 62.9149   1
   1   9  13 24.3097  28.512   1
  -9  10  13 8.08983 44.0008   1
  -8  10  13 25.6056 36.1709   1
  -7  10  13 0.70287 69.9185   1
  -6  10  13 5.07908 42.0503   1
  -5  10  13 516.266 45.8479   1
  -4  10  13 8.43354 36.4099   1
  -3  10  13 456.154 70.3936   1
  -2  10  13 235.118 41.4006   1
  -1  10  13-9.58257 35.6988   1
  -3 -16  14 27.7899 45.7624   1
  -2 -16  14 3.19046 36.6434   1
  -1 -16  14  410.95 98.7389   1
   0 -16  14 28.5976 34.2057   1
   1 -16  14 19.6038 33.8873   1
   2 -16  14 190.618 55.8177   1
   3 -16  14 69.5079 36.5089   1
   4 -16  14 21.0111 33.4293   1
   5 -16  14 51.4273 32.7504   1
  -6 -15  14 1.87972 36.2768   1
  -5 -15  14 27.5553 37.4631   1
  -4 -15  14 272.248   63.70   1
  -3 -15  14 124.368 37.9948   1
  -2 -15  14 202.794 37.6208   1
  -1 -15  14 107.772 34.9822   1
   0 -15  14 52.8474 43.2289   1
   1 -15  14 64.2873  33.301   1
   2 -15  14-27.6167 33.0568   1
   3 -15  14 88.1825 27.3711   1
   4 -15  14 -27.536 33.0353   1
   5 -15  14 165.072 26.9905   1
   6 -15  14 0.25708 43.8367   1
   7 -15  14-2.01357 29.1546   1
  -7 -14  14-12.4541 35.3845   1
  -6 -14  14 29.3809 36.8399   1
  -5 -14  14-20.1364 34.9727   1
  -4 -14  14 524.962  46.567   1
  -3 -14  14 553.914 74.9779   1
  -2 -14  14 144.306  37.505   1
  -1 -14  14-0.42499 31.0242   1
   0 -14  14 73.1396 39.6731   1
   1 -14  14 19.8714 32.3658   1
   2 -14  14 441.953 32.0801   1
   3 -14  14  75.188 46.3051   1
   4 -14  14 144.927 23.8461   1
   5 -14  14 31.1096 21.9331   1
   6 -14  14 107.824 24.1677   1
   7 -14  14 117.127 28.1181   1
   8 -14  14-20.8694 57.3394   1
  -8 -13  14 56.5948 38.3531   1
  -7 -13  14-10.2987 35.4381   1
  -6 -13  14 333.517 41.7536   1
  -5 -13  14 162.146 38.6727   1
  -4 -13  14 977.671 59.4167   1
  -3 -13  14 251.106 37.1734   1
  -2 -13  14 82.5958 33.0342   1
  -1 -13  14 920.143 85.2792   1
   0 -13  14 379.981  40.753   1
   1 -13  14 628.039 49.0272   1
   2 -13  14 1063.16 53.8794   1
   3 -13  14-3.39296 25.7114   1
   4 -13  14 204.571  24.812   1
   5 -13  14 17.5179 29.9637   1
   6 -13  14 125.591 23.7596   1
   7 -13  14 21.2277 22.7267   1
   8 -13  14 264.965 36.7786   1
   9 -13  14 1138.65 61.5101   1
 -10 -12  14   6.587 37.3403   1
  -9 -12  14  371.32  47.338   1
  -8 -12  14 65.9178 37.0356   1
  -7 -12  14-19.4753 89.1363   1
  -6 -12  14 8.80973 74.2534   1
  -5 -12  14-19.6941 49.5278   1
  -4 -12  14 1245.83 118.726   1
  -3 -12  14-37.0885 37.0885   1
  -2 -12  14 862.695 54.9049   1
  -1 -12  14 332.037  28.518   1
   0 -12  14 589.539 43.2976   1
   1 -12  14 581.977 39.9068   1
   2 -12  14 190.954 24.5435   1
   3 -12  14 373.055 26.8742   1
   4 -12  14-20.6228 20.6228   1
   5 -12  14 9.15127 21.6111   1
   6 -12  14   27.51 21.3051   1
   7 -12  14 277.004 32.9922   1
   8 -12  14 526.943 41.5396   1
   9 -12  14 84.5776 35.6012   1
 -11 -11  14-6.07477 57.2729   1
 -10 -11  14 270.618 41.1728   1
  -9 -11  14 162.053 39.1865   1
  -8 -11  14-3.40985 57.7849   1
  -7 -11  14 165.615 36.1261   1
  -6 -11  14 135.822 37.5407   1
  -5 -11  14 89.7439 73.5299   1
  -4 -11  14 97.2345 30.7691   1
  -3 -11  14 41.0795  29.079   1
  -2 -11  14 341.933 34.6672   1
  -1 -11  14 122.094 23.5889   1
   0 -11  14  17.649 27.6688   1
   1 -11  14 198.492 21.6386   1
   2 -11  14 27.1581 20.3143   1
   3 -11  14  7.6118 19.9038   1
   4 -11  14-12.4721 23.3915   1
   5 -11  14 28.6896 23.6702   1
   6 -11  14 327.188 25.0568   1
   7 -11  14 210.086 46.5281   1
   8 -11  14 60.9168 33.2678   1
   9 -11  14 35.9642 65.3223   1
  10 -11  14 169.968 40.2047   1
 -11 -10  14 453.218  97.344   1
 -10 -10  14 468.244 43.0898   1
  -9 -10  14 130.617 34.9116   1
  -8 -10  14-30.0655 30.0655   1
  -7 -10  14 78.1277 31.1328   1
  -6 -10  14  118.30 31.6329   1
  -5 -10  14 5.32304 27.2638   1
  -4 -10  14 587.221  42.886   1
  -3 -10  14 356.889 39.5492   1
  -2 -10  14 761.745 37.8846   1
  -1 -10  14 2598.65 73.9702   1
   0 -10  14 109.686 19.4801   1
   1 -10  14 120.997 20.3151   1
   2 -10  14 28.7165 19.9317   1
   3 -10  14 1.25822 20.1108   1
   4 -10  14 457.732 28.4814   1
   5 -10  14 463.384 44.5092   1
   6 -10  14 70.6319  19.414   1
   7 -10  14 62.0697 32.0452   1
   8 -10  14 52.1697 43.1001   1
   9 -10  14 233.383 38.0129   1
  10 -10  14 155.957 38.7804   1
 -12  -9  14 158.077 37.3026   1
 -11  -9  14 203.376 80.4623   1
 -10  -9  14 276.807 38.5457   1
  -9  -9  14-36.3881 39.8605   1
  -8  -9  14 45.0965 29.8656   1
  -7  -9  14 312.124 34.8369   1
  -6  -9  14 19.2881 27.7831   1
  -5  -9  14 53.6731 44.2896   1
  -4  -9  14 755.818 45.8383   1
  -3  -9  14  392.19 32.8302   1
  -2  -9  14 2237.04 54.6779   1
  -1  -9  14 143.461 19.4159   1
   0  -9  14 67.8888 19.2272   1
   1  -9  14 94.1449  19.617   1
   2  -9  14 6.77992 27.3788   1
   3  -9  14-19.2363 19.2363   1
   4  -9  14  274.66 23.5224   1
   5  -9  14 548.076 27.7512   1
   6  -9  14 55.0264 60.2791   1
   7  -9  14 333.888 36.5296   1
   8  -9  14-14.9561 40.0492   1
   9  -9  14 243.998 37.9216   1
  10  -9  14-35.2313 35.2313   1
 -13  -8  14 156.541 39.0382   1
 -12  -8  14-27.8377 34.0459   1
 -11  -8  14 122.733 36.0485   1
 -10  -8  14-5.41119 32.3058   1
  -9  -8  14 49.0464 31.2799   1
  -8  -8  14 493.351 37.6345   1
  -7  -8  14 280.204 32.6485   1
  -6  -8  14  446.81 35.3984   1
  -5  -8  14 81.2069 27.1589   1
  -4  -8  14 490.201 59.5904   1
  -3  -8  14 640.274 26.0804   1
  -2  -8  14 12.4683 24.4774   1
  -1  -8  14 1702.07 43.9454   1
   0  -8  14 3.78994 18.3771   1
   1  -8  14 1802.79 48.0533   1
   2  -8  14 108.542 20.6782   1
   3  -8  14 23.6493 18.9607   1
   4  -8  14 325.988 25.1203   1
   5  -8  14 247.498 26.5013   1
   6  -8  14 303.271 34.7889   1
   7  -8  14 49.9938 31.6275   1
   8  -8  14 475.388 41.2179   1
   9  -8  14 39.9565 35.4262   1
  10  -8  14 251.406 39.1698   1
  11  -8  14-15.4095 36.7219   1
 -13  -7  14-23.6422 34.9518   1
 -12  -7  14 110.957 35.8266   1
 -11  -7  14-5.36005 36.9001   1
 -10  -7  14 37.6981 30.6717   1
  -9  -7  14 25.8624 31.7371   1
  -8  -7  14-5.93767 27.5779   1
  -7  -7  14 234.074 30.7974   1
  -6  -7  14-9.41147  16.951   1
  -5  -7  14 345.919 22.1828   1
  -4  -7  14-13.4942 20.5854   1
  -3  -7  14 206.499 17.7318   1
  -2  -7  14  982.93  34.197   1
  -1  -7  14 522.649 29.6254   1
   0  -7  14 796.448 51.2398   1
   1  -7  14   62.83 19.8427   1
   2  -7  14 413.556 24.4115   1
   3  -7  14 1075.84 41.1207   1
   4  -7  14 34.7608 18.1097   1
   5  -7  14 36.6305 28.5902   1
   6  -7  14-8.47179 29.1155   1
   7  -7  14    0.00 56.7486   1
   8  -7  14 38.7506 56.5448   1
   9  -7  14  133.63 36.5651   1
  10  -7  14 50.0852 68.3643   1
  11  -7  14 349.162 43.5898   1
 -14  -6  14 171.214 53.4173   1
 -13  -6  14 96.8227 24.5197   1
 -12  -6  14  152.60 24.5923   1
 -11  -6  14 125.036 23.5461   1
 -10  -6  14-13.4482  27.129   1
  -9  -6  14-1.74193 20.0969   1
  -8  -6  14-11.1198 19.4596   1
  -7  -6  14  35.661 19.0692   1
  -6  -6  14 227.712 21.1572   1
  -5  -6  14 146.107 19.7149   1
  -4  -6  14 587.328 30.2732   1
  -3  -6  14   26.48 26.6261   1
  -2  -6  14 1144.66 36.1648   1
  -1  -6  14 1067.12 38.8801   1
   0  -6  14 370.459  24.206   1
   1  -6  14 117.225 19.7363   1
   2  -6  14 1145.04  50.119   1
   3  -6  14 572.349 30.0433   1
   4  -6  14  175.54 19.0278   1
   5  -6  14 833.565 102.756   1
   6  -6  14  438.50 80.2097   1
   7  -6  14-27.2722 39.8048   1
   8  -6  14  38.635 33.4385   1
   9  -6  14-12.8793 35.6583   1
  10  -6  14 197.466 42.0699   1
  11  -6  14 255.476 42.7115   1
 -14  -5  14-14.4451 33.2488   1
 -13  -5  14-8.99701 27.5851   1
 -12  -5  14  13.723 23.7413   1
 -11  -5  14-21.4853 21.4853   1
 -10  -5  14-20.7821 21.0552   1
  -9  -5  14   28.13 31.6287   1
  -8  -5  14 11.6225 19.4183   1
  -7  -5  14 206.284 21.6143   1
  -6  -5  14 33.1149 19.2772   1
  -5  -5  14 250.571 20.6473   1
  -4  -5  14 126.379 16.5229   1
  -3  -5  14 914.251 41.9268   1
  -2  -5  14 584.177 35.7966   1
  -1  -5  14 105.548 23.3315   1
   0  -5  14 148.153 25.9394   1
   1  -5  14 495.554 26.1172   1
   2  -5  14 96.7946 19.4581   1
   3  -5  14 297.687 26.4654   1
   4  -5  14 286.425 59.0109   1
   5  -5  14 2581.81 76.9562   1
   6  -5  14 25.5003 41.0024   1
   7  -5  14 54.0431 37.1097   1
   8  -5  14  56.046 34.8092   1
   9  -5  14-2.43689 34.8648   1
  10  -5  14 125.088 38.2422   1
 -14  -4  14 41.8911 24.4091   1
 -13  -4  14  66.484 24.6556   1
 -12  -4  14 44.0716 23.8641   1
 -11  -4  14 108.696 23.6361   1
 -10  -4  14 117.811 22.9947   1
  -9  -4  14 960.024 38.2759   1
  -8  -4  14 402.202 34.8514   1
  -7  -4  14 6.13591 20.0371   1
  -6  -4  14 624.749 31.3024   1
  -5  -4  14  88.427 18.8965   1
  -4  -4  14 91.7011 15.7026   1
  -3  -4  14 47.0777 17.9552   1
  -2  -4  14 7.88033 19.1855   1
  -1  -4  14 406.502 29.6569   1
   0  -4  14 68.7899 23.0889   1
   1  -4  14 168.232 19.3815   1
   2  -4  14 55.0443 23.7907   1
   3  -4  14 264.144 22.3964   1
   4  -4  14  32.028 26.9849   1
   5  -4  14 258.109 32.7937   1
   6  -4  14 49.4557 29.3105   1
   7  -4  14 92.3272  76.101   1
   8  -4  14 0.02937 33.7472   1
   9  -4  14-20.2046  35.229   1
  10  -4  14 27.3516 37.8779   1
 -15  -3  14-18.8662 26.9162   1
 -14  -3  14  83.048 29.0974   1
 -13  -3  14 56.5767 23.8765   1
 -12  -3  14 129.274 24.3087   1
 -11  -3  14 326.391 29.8879   1
 -10  -3  14 63.9337 21.4516   1
  -9  -3  14 430.661 25.8726   1
  -8  -3  14 637.458 39.4073   1
  -7  -3  14 249.984 22.6481   1
  -6  -3  14 360.845 27.5761   1
  -5  -3  14  144.50 22.8981   1
  -4  -3  14 208.413  21.676   1
  -3  -3  14 99.6645 21.9695   1
  -2  -3  14 414.516  23.841   1
  -1  -3  14 1147.75 35.8017   1
   0  -3  14  661.17 30.5698   1
   1  -3  14-16.9043 17.5747   1
   2  -3  14 81.1621 18.3468   1
   3  -3  14 2056.52 48.6357   1
   4  -3  14 615.739  41.795   1
   5  -3  14 67.2896 30.1748   1
   6  -3  14 40.5186 30.8416   1
   7  -3  14 505.391 76.6186   1
   8  -3  14  80.236 50.3803   1
   9  -3  14-12.6025 38.9092   1
  10  -3  14-23.6906 59.1487   1
 -15  -2  14 65.3248 22.9978   1
 -14  -2  14 60.5367  23.733   1
 -13  -2  14 66.8353 32.0526   1
 -12  -2  14 107.484 31.5424   1
 -11  -2  14 44.8526 22.9249   1
 -10  -2  14-19.5955 19.5955   1
  -9  -2  14 166.621 20.8777   1
  -8  -2  14 341.113 25.1124   1
  -7  -2  14-4.64028 28.4796   1
  -6  -2  14 451.137  25.573   1
  -5  -2  14  340.00 24.5433   1
  -4  -2  14 164.614 18.6024   1
  -3  -2  14  244.86 20.1946   1
  -2  -2  14 119.645 19.6471   1
  -1  -2  14 236.251 20.6847   1
   0  -2  14 29.2322 21.9602   1
   1  -2  14 113.522 20.1411   1
   2  -2  14 1603.27 42.5971   1
   3  -2  14 1428.18 40.2389   1
   4  -2  14-11.9616 29.3086   1
   5  -2  14 198.056 32.2893   1
   6  -2  14 49.2042 33.9627   1
   7  -2  14 222.941 36.4546   1
   8  -2  14 0.87199 33.7943   1
   9  -2  14 44.2408 36.2748   1
  10  -2  14  259.99 40.8745   1
 -15  -1  14 3.19904 37.1418   1
 -14  -1  14-10.8525 21.6302   1
 -13  -1  14  14.186 57.3903   1
 -12  -1  14 50.7645 33.2712   1
 -11  -1  14 543.558 53.4481   1
 -10  -1  14 101.599 63.6809   1
  -9  -1  14-0.15954 26.8026   1
  -8  -1  14 103.554 28.5571   1
  -7  -1  14 904.657 46.5409   1
  -6  -1  14 212.256 48.0016   1
  -5  -1  14 28.1341 23.6194   1
  -4  -1  14 39.6283 16.4151   1
  -3  -1  14 114.234  17.643   1
  -2  -1  14 86.9111 20.5135   1
  -1  -1  14 36.2892 17.3817   1
   0  -1  14-17.2852 17.3263   1
   1  -1  14 2223.93 63.3683   1
   2  -1  14 434.731 25.6596   1
   3  -1  14 136.826 19.3077   1
   4  -1  14 31.6383 26.2688   1
   5  -1  14-8.45115   29.69   1
   6  -1  14 9.44445 31.1387   1
   7  -1  14 215.916 58.7603   1
   8  -1  14-30.4602 35.0666   1
   9  -1  14 363.867 46.8809   1
 -15   0  14 56.9574 41.9018   1
 -14   0  14 18.0538 36.5792   1
 -13   0  14 49.4087 34.3445   1
 -12   0  14 291.695 37.8105   1
 -11   0  14 92.3665 44.4428   1
 -10   0  14 108.274 30.5949   1
  -9   0  14 1.89306 46.4543   1
  -8   0  14 211.721 50.2217   1
  -7   0  14 1581.69 106.483   1
  -6   0  14 1913.52   61.60   1
  -5   0  14 814.378 81.7603   1
  -4   0  14 138.138 27.6957   1
  -3   0  14 88.5725 25.5244   1
  -2   0  14  143.12 26.7487   1
  -1   0  14 396.374 29.4539   1
   0   0  14 570.383 30.6964   1
   1   0  14 206.436 24.9191   1
   2   0  14 248.553 32.8672   1
   3   0  14  94.291 19.2464   1
   4   0  14 38.3036 26.9754   1
   5   0  14 533.316 42.3588   1
   6   0  14 596.293 46.6081   1
   7   0  14 51.5312 35.0389   1
   8   0  14 20.0118 49.2395   1
   9   0  14-19.5386   35.50   1
 -15   1  14-37.9567 37.9567   1
 -14   1  14 76.5691 38.1654   1
 -13   1  14 86.0676 48.3807   1
 -12   1  14 116.218  36.625   1
 -11   1  14 70.7264 32.3417   1
 -10   1  14 579.276 42.0951   1
  -9   1  14 -12.531 33.0129   1
  -8   1  14 22.2859 47.6013   1
  -7   1  14 428.141 42.9517   1
  -6   1  14 2.70171 43.6453   1
  -5   1  14 457.595 35.2681   1
  -4   1  14 99.9776 27.2349   1
  -3   1  14  994.61 47.4825   1
  -2   1  14  443.94 30.1511   1
  -1   1  14 27.4319 17.8722   1
   0   1  14 315.081 26.5527   1
   1   1  14-25.7743 25.7743   1
   2   1  14  111.09 20.9564   1
   3   1  14-9.42459 19.6084   1
   4   1  14 174.379 21.6652   1
   5   1  14 46.3972 46.3972   1
   6   1  14 99.8669 66.0112   1
   7   1  14  8.6679 33.1646   1
   8   1  14-8.18278 34.4641   1
 -15   2  14 25.0398 39.0435   1
 -14   2  14 -36.809  36.809   1
 -13   2  14 165.268 38.2864   1
 -12   2  14-15.7345 44.3215   1
 -11   2  14 245.665 48.9984   1
 -10   2  14 104.818  33.996   1
  -9   2  14  38.975 29.6615   1
  -8   2  14 202.236 32.2611   1
  -7   2  14 12.9084 28.7131   1
  -6   2  14 648.055  45.811   1
  -5   2  14 381.915 34.1656   1
  -4   2  14 235.024 30.6952   1
  -3   2  14 1081.27 95.5096   1
  -2   2  14 135.786 30.0717   1
  -1   2  14 359.795 23.2756   1
   0   2  14 5.71925  23.263   1
   1   2  14  125.96 21.8822   1
   2   2  14 262.297 27.7417   1
   3   2  14 -14.754 20.7362   1
   4   2  14 207.483 22.7571   1
   5   2  14-28.2809 30.8393   1
   6   2  14 32.8935  48.265   1
   7   2  14-20.7594 35.7299   1
   8   2  14 72.7091 35.6982   1
 -14   3  14-37.3428 37.3428   1
 -13   3  14-34.3738 34.3738   1
 -12   3  14 37.8903 33.6374   1
 -11   3  14 35.4437   32.49   1
 -10   3  14 111.266 41.9707   1
  -9   3  14-22.1207 30.7637   1
  -8   3  14 207.028 32.8255   1
  -7   3  14 1.33734 28.6091   1
  -6   3  14 151.974 30.8989   1
  -5   3  14 877.966 49.5147   1
  -4   3  14 64.6771 32.7878   1
  -3   3  14 163.483 30.6077   1
  -2   3  14 37.0255  27.324   1
  -1   3  14  39.319 26.1014   1
   0   3  14 50.1207 20.8323   1
   1   3  14 7.98688 20.6429   1
   2   3  14 144.829 23.3793   1
   3   3  14 475.769 35.6429   1
   4   3  14 64.9855  22.829   1
   5   3  14 50.8683 26.5624   1
   6   3  14 117.492 35.4191   1
   7   3  14 345.319 41.2591   1
 -14   4  14 72.9682 40.1361   1
 -13   4  14-2.74794  37.089   1
 -12   4  14 2.27588 35.9572   1
 -11   4  14 32.0204 46.1634   1
 -10   4  14 -31.947  31.947   1
  -9   4  14 111.004 66.2076   1
  -8   4  14 151.279 44.7752   1
  -7   4  14 36.3056 30.3947   1
  -6   4  14 1535.24 113.715   1
  -5   4  14  126.94 56.9053   1
  -4   4  14 0.09994 29.2011   1
  -3   4  14 212.702 33.1905   1
  -2   4  14 673.432 48.8907   1
  -1   4  14 354.165 24.2206   1
   0   4  14 106.313 21.8623   1
   1   4  14  457.00 32.1727   1
   2   4  14 168.694  24.429   1
   3   4  14 707.574 38.1158   1
   4   4  14-6.63931 21.5705   1
   5   4  14 208.047 27.4359   1
   6   4  14 314.027 39.5671   1
 -14   5  14 10.9817 39.2871   1
 -13   5  14-18.5926  38.054   1
 -12   5  14 119.989 38.5962   1
 -11   5  14-33.8316 33.8316   1
 -10   5  14-30.2993 31.5456   1
  -9   5  14 130.169 59.1592   1
  -8   5  14 7.42489  30.617   1
  -7   5  14 314.254  56.467   1
  -6   5  14 56.4302 34.0955   1
  -5   5  14 182.177 35.0106   1
  -4   5  14 499.602 50.6393   1
  -3   5  14 77.7473 32.3931   1
  -2   5  14 707.047 49.2317   1
  -1   5  14 281.059 26.6526   1
   0   5  14 136.605 32.7129   1
   1   5  14 137.841 24.0042   1
   2   5  14  427.10 29.1345   1
[truncated: 106,184 more chars]
