# Supplementary material for: The crystal structure of the deca­aluminum alkoxide cluster Al10O4(OH)8 L 14 (L = 1,1,1,3,3,3-hexa­fluoro­propan-2-olate)
Source: Acta Crystallogr E Crystallogr Commun. 2021 Jan 5;77(Pt 2):79–82. doi: 10.1107/S2056989020016618 (PMC7869542; doi:10.1107/S2056989020016618)
Supplement: Supplementary file 2 [file e-77-00079-Isup2.hkl]

data_I                                                                          
_shelx_title ' shelxt_a.res in P-1'                                             
_shelx_refln_list_code          4                                               
_shelx_F_calc_maximum      258.49                                               
_exptl_crystal_F_000      1368.00                                               
_reflns_d_resolution_high  0.7000                                               
                                                                                
loop_                                                                           
 _space_group_symop_operation_xyz                                               
 'x, y, z'                                                                      
 '-x, -y, -z'                                                                   
                                                                                
_cell_length_a    11.8721                                                       
_cell_length_b    12.4448                                                       
_cell_length_c    16.3091                                                       
_cell_angle_alpha 108.754                                                       
_cell_angle_beta  102.232                                                       
_cell_angle_gamma  98.650                                                       
                                                                                
_shelx_F_squared_multiplier     1.000                                           
                                                                                
loop_                                                                           
 _refln_index_h                                                                 
 _refln_index_k                                                                 
 _refln_index_l                                                                 
 _refln_F_squared_calc                                                          
 _refln_F_squared_meas                                                          
 _refln_F_squared_sigma                                                         
 _refln_observed_status                                                         
   3   0   0       4742.95       4492.63        89.78 o                         
   4   0   0       8735.73       8446.21       140.60 o                         
   5   0   0       7126.64       7401.35       124.60 o                         
   7   0   0       8110.40       8094.99       137.56 o                         
   8   0   0      13579.96      12555.42       211.88 o                         
   9   0   0        201.25        229.29        16.96 o                         
  10   0   0       1950.70       1814.96        37.64 o                         
  11   0   0         10.38          2.04        15.19 o                         
  12   0   0        206.46        191.42        20.12 o                         
  13   0   0         34.53         49.07        18.88 o                         
  14   0   0          0.66          9.18        29.95 o                         
  15   0   0         87.15         83.27        44.31 o                         
  16   0   0          2.92        -27.93        31.12 o                         
 -16   1   0         54.27        112.61        41.45 o                         
 -15   1   0          3.86         13.08        31.89 o                         
 -14   1   0          5.74        -30.09        30.09 o                         
 -13   1   0        112.55        148.47        19.82 o                         
 -12   1   0          1.70          7.62        16.50 o                         
 -11   1   0       1951.01       1947.59        40.53 o                         
 -10   1   0        404.68        375.86        21.93 o                         
  -9   1   0       2091.40       2119.82        48.29 o                         
  -8   1   0       5645.32       5629.46        98.91 o                         
  -7   1   0       1844.10       1817.66        37.19 o                         
  -6   1   0      10051.52       8956.28       150.41 o                         
  -5   1   0        118.76        233.88        36.21 o                         
  -4   1   0       1137.10       1226.49        58.98 o                         
  -3   1   0       6215.65       5886.37        98.27 o                         
  -2   1   0        710.53        678.60        42.72 o                         
   2   1   0       6343.09       6591.82       109.45 o                         
   3   1   0        694.56        634.46        13.83 o                         
   4   1   0      15061.62      14522.95       208.15 o                         
   5   1   0       2899.71       2513.75        40.32 o                         
   6   1   0         19.27          2.44         8.95 o                         
   7   1   0          2.33          2.13        10.19 o                         
   8   1   0        940.40        904.03        23.56 o                         
   9   1   0        933.02        812.42        28.35 o                         
  10   1   0        688.00        703.04        33.01 o                         
  11   1   0         34.19          3.55        16.80 o                         
  12   1   0         22.93         30.07        24.87 o                         
  13   1   0          3.80        -20.00        20.00 o                         
  14   1   0         71.82         47.12        31.24 o                         
  15   1   0          1.30         -7.81        30.48 o                         
 -16   2   0          1.71         -1.67        32.92 o                         
 -15   2   0         26.38         32.68        32.40 o                         
 -14   2   0        180.91        212.20        37.46 o                         
 -13   2   0          6.32         -9.92        16.85 o                         
 -12   2   0         47.68         41.62        19.13 o                         
 -11   2   0        442.93        503.11        26.16 o                         
 -10   2   0        190.47        176.01        17.70 o                         
  -9   2   0          7.82        -13.90        13.90 o                         
  -8   2   0       1635.75       1460.99        41.30 o                         
  -7   2   0         62.54        153.46        19.62 o                         
  -6   2   0       5463.85       4867.39        84.42 o                         
  -5   2   0       1325.12       1399.21        35.11 o                         
  -4   2   0          0.34         23.61         9.44 o                         
  -3   2   0      19685.17      19289.50       274.05 o                         
  -2   2   0      22751.74      21429.79       350.67 o                         
  -1   2   0       1325.76       1439.02        41.33 o                         
   0   2   0        392.18        615.69        24.99 o                         
   1   2   0      10178.41       9976.53       164.38 o                         
   2   2   0        746.89        709.11        16.76 o                         
   4   2   0       2048.84       2036.42        38.59 o                         
   5   2   0         31.94         19.68         9.86 o                         
   6   2   0        255.94        341.96        18.91 o                         
   7   2   0       1060.10       1003.54        28.94 o                         
   8   2   0       1447.83       1331.86        57.44 o                         
   9   2   0        724.71        681.33        28.17 o                         
  10   2   0          0.06         -3.04        16.33 o                         
  11   2   0        673.64        693.48        44.16 o                         
  12   2   0        163.81        158.55        20.42 o                         
  13   2   0         77.36         72.40        20.34 o                         
  14   2   0        226.15        331.73        50.58 o                         
  15   2   0          0.28          6.26        75.95 o                         
 -16   3   0         29.60         63.82        33.63 o                         
 -15   3   0          4.08         34.71        26.19 o                         
 -14   3   0         88.22         83.00        18.74 o                         
 -13   3   0        693.77        681.06        40.56 o                         
 -12   3   0       1064.26       1105.83        43.89 o                         
 -11   3   0          4.37          5.66        16.63 o                         
 -10   3   0       2249.02       2269.14        64.68 o                         
  -9   3   0       1123.14       1352.36        33.47 o                         
  -8   3   0       1228.34       1246.43        30.45 o                         
  -7   3   0         52.00         44.05        11.14 o                         
  -6   3   0         91.17        174.80        18.42 o                         
  -5   3   0       2434.77       2758.94        50.07 o                         
  -4   3   0       1479.48       1790.93        30.60 o                         
  -3   3   0      14751.22      15663.26       257.88 o                         
  -2   3   0       1994.75       2499.17        95.37 o                         
  -1   3   0       1575.65       1697.85        31.03 o                         
   0   3   0        128.48        120.55         7.97 o                         
   1   3   0         54.69         71.59        14.88 o                         
   2   3   0      10994.44      10113.95       167.81 o                         
   3   3   0       1240.96       1301.86        27.33 o                         
   4   3   0      12587.22      12847.30       213.80 o                         
   5   3   0        120.64        149.41        11.81 o                         
   6   3   0       4424.76       4250.58        75.90 o                         
   7   3   0       1120.70        966.34        27.48 o                         
   8   3   0        680.89        616.16        25.06 o                         
   9   3   0         37.24         52.22        24.81 o                         
  10   3   0        100.22        107.12        18.28 o                         
  11   3   0         20.36         40.95        18.95 o                         
  12   3   0          5.07         -8.75        26.35 o                         
  13   3   0        824.17        814.50        42.28 o                         
  14   3   0        189.94        173.48        41.92 o                         
  15   3   0         23.94        -27.95        30.11 o                         
 -16   4   0        184.40        176.57        28.97 o                         
 -15   4   0        118.55         85.47        29.05 o                         
 -14   4   0         93.29         73.63        21.29 o                         
 -13   4   0        413.79        454.92        27.79 o                         
 -12   4   0          0.01         34.10        18.84 o                         
 -11   4   0          3.31        -11.96        16.82 o                         
 -10   4   0          0.45         27.56        16.03 o                         
  -9   4   0        426.19        344.18        27.97 o                         
  -8   4   0        708.49        701.10        36.73 o                         
  -7   4   0          2.19         33.01        11.22 o                         
  -6   4   0        298.99        544.71        32.37 o                         
  -5   4   0         15.82        123.94        16.50 o                         
  -4   4   0      10110.63      10756.98       179.16 o                         
  -3   4   0       1289.69       1518.53        49.40 o                         
  -2   4   0       6236.94       6304.08       107.41 o                         
  -1   4   0          0.54          9.79         7.05 o                         
   0   4   0       3775.29       3682.93        63.50 o                         
   1   4   0      11739.61      11747.67       195.37 o                         
   2   4   0       6425.12       5664.88        96.69 o                         
   3   4   0          7.33         18.21        13.13 o                         
   4   4   0        884.68       1093.26        26.37 o                         
   5   4   0       2351.17       2056.75        41.23 o                         
   6   4   0         17.81         43.53        13.14 o                         
   7   4   0         26.41         18.78        13.63 o                         
   8   4   0        991.04        912.51        30.20 o                         
   9   4   0        459.25        411.08        31.29 o                         
  10   4   0        444.71        383.78        23.23 o                         
  11   4   0          0.09         11.76        21.04 o                         
  12   4   0         92.67         66.31        23.61 o                         
  13   4   0        354.51        369.39        26.79 o                         
  14   4   0         69.82         45.35        38.62 o                         
 -16   5   0          8.57          5.76        27.29 o                         
 -15   5   0        310.84        337.60        32.76 o                         
 -14   5   0         57.07          1.11        20.89 o                         
 -13   5   0        506.46        522.02        29.96 o                         
 -12   5   0        248.44        285.93        27.20 o                         
 -11   5   0         26.97         84.50        20.18 o                         
 -10   5   0          3.10        -10.44        15.60 o                         
  -9   5   0       1204.33       1261.44        34.10 o                         
  -7   5   0        257.40        433.67        52.38 o                         
  -6   5   0       1005.54       1200.69        24.66 o                         
  -5   5   0        821.86       1060.42        35.08 o                         
  -4   5   0        196.19        230.54        21.78 o                         
  -3   5   0         87.68         75.66        10.60 o                         
  -2   5   0       2446.10       2656.72        50.75 o                         
  -1   5   0        108.30        221.47        11.15 o                         
   0   5   0       3204.37       3041.00        55.04 o                         
   1   5   0       2869.81       3219.55        77.67 o                         
   2   5   0        200.13        190.28        15.99 o                         
   3   5   0        457.06        336.77        17.28 o                         
   4   5   0       1033.42        781.56        55.56 o                         
   5   5   0       1595.15       1720.38        37.65 o                         
   6   5   0        238.70        257.60        17.61 o                         
   7   5   0         42.61         15.12        20.33 o                         
   8   5   0          2.94         18.78        21.29 o                         
   9   5   0          8.14        -17.35        17.35 o                         
  10   5   0        238.70        298.87        24.16 o                         
  11   5   0        215.52        162.51        22.44 o                         
  12   5   0        143.21        104.42        22.37 o                         
  13   5   0        144.54        140.97        23.15 o                         
  14   5   0         17.38         49.61        28.61 o                         
 -16   6   0         51.07         43.75        27.43 o                         
 -15   6   0         42.68         29.76        46.87 o                         
 -14   6   0        425.67        451.95        28.91 o                         
 -13   6   0         69.56        106.00        22.50 o                         
 -12   6   0        133.02        148.39        21.24 o                         
 -11   6   0         87.66        125.21        19.29 o                         
 -10   6   0        611.83        634.55        35.13 o                         
  -9   6   0        270.89        313.88        48.14 o                         
  -8   6   0        125.14        141.20        15.89 o                         
  -7   6   0       3326.59       4210.85        70.39 o                         
  -6   6   0       1620.71       1661.38        36.23 o                         
  -5   6   0        133.23        222.69        21.96 o                         
  -4   6   0         24.76        -13.82        17.64 o                         
  -2   6   0       8161.66       8062.72       139.82 o                         
  -1   6   0         10.20          3.12         9.59 o                         
   0   6   0       4814.69       5325.22        92.01 o                         
   1   6   0       6883.53       6180.81       105.89 o                         
   2   6   0        100.78        189.03        27.31 o                         
   3   6   0       4025.40       4366.43        81.57 o                         
   4   6   0        204.15        298.81        32.78 o                         
   5   6   0          8.15         29.46        19.22 o                         
   6   6   0        434.38        401.00        24.43 o                         
   7   6   0        512.03        490.51        27.32 o                         
   8   6   0        493.88        488.71        30.74 o                         
   9   6   0         95.74         79.89        19.76 o                         
  10   6   0        658.69        688.63        34.81 o                         
  11   6   0        821.52        914.33        37.80 o                         
  12   6   0          9.01        -21.60        21.60 o                         
  13   6   0          7.41        -18.15        23.75 o                         
 -16   7   0         26.58         42.39        31.60 o                         
 -15   7   0        209.61        203.48        37.26 o                         
 -14   7   0        273.14        295.18        26.41 o                         
 -13   7   0        180.68        339.17        28.76 o                         
 -12   7   0          0.23         53.70        20.35 o                         
 -11   7   0          5.56         16.93        18.88 o                         
 -10   7   0        299.55        301.16        21.87 o                         
  -9   7   0        660.61        640.19        29.08 o                         
  -8   7   0          9.35        -14.44        17.70 o                         
  -7   7   0       1380.41       1461.44        31.49 o                         
  -6   7   0       1535.68       1459.45        51.66 o                         
  -5   7   0        700.10        583.55        41.94 o                         
  -4   7   0        361.68        248.96        37.59 o                         
  -3   7   0        193.95        225.66        11.34 o                         
  -2   7   0        858.61        731.84        21.50 o                         
  -1   7   0       1181.84       1205.30        35.03 o                         
   0   7   0       2086.20       1991.65        42.54 o                         
   1   7   0       3167.65       3216.59        59.33 o                         
   2   7   0       5212.64       5522.64       170.24 o                         
   3   7   0        344.91        418.05        45.32 o                         
   4   7   0       1672.72       2679.85       127.58 o                         
   5   7   0        464.53        418.29        35.88 o                         
   6   7   0        219.85        190.35        21.37 o                         
   7   7   0        202.60        217.13        20.65 o                         
   8   7   0         76.24         47.28        19.41 o                         
   9   7   0        889.81        984.03        37.54 o                         
  10   7   0        322.32        359.20        33.10 o                         
  11   7   0         94.04         66.92        21.78 o                         
  12   7   0        110.31         98.36        24.00 o                         
  13   7   0          5.10         -4.69        22.35 o                         
 -16   8   0          0.37        -21.88        28.98 o                         
 -15   8   0         70.38         78.68        25.04 o                         
 -14   8   0          2.06         23.32        22.15 o                         
 -13   8   0         36.86         50.69        29.48 o                         
 -12   8   0        269.98        257.39        23.59 o                         
 -11   8   0        198.26        139.06        20.60 o                         
 -10   8   0        859.77       1212.90        85.11 o                         
  -9   8   0         10.32         50.81        17.77 o                         
  -8   8   0        490.67        652.35        25.30 o                         
  -7   8   0         40.62         -2.14        19.67 o                         
  -6   8   0        801.06        816.56        27.85 o                         
  -5   8   0        736.37        707.81        24.86 o                         
  -4   8   0       2413.24       2478.13        52.52 o                         
  -3   8   0       2402.27       2333.42        46.91 o                         
  -2   8   0       2689.36       2373.88        46.90 o                         
  -1   8   0         76.75         79.55        12.22 o                         
   1   8   0          0.34        -12.01        12.01 o                         
   2   8   0         84.29         75.79        14.21 o                         
   3   8   0        304.13        349.26        27.14 o                         
   4   8   0        337.53        414.25        21.85 o                         
   5   8   0        360.31        686.45        29.29 o                         
   6   8   0         24.50        -17.56        26.58 o                         
   7   8   0       1628.59       1696.86        45.21 o                         
   8   8   0         91.14        124.17        35.37 o                         
   9   8   0        336.04        313.36        27.64 o                         
  10   8   0         12.95         -7.41        21.29 o                         
  11   8   0         21.29          2.45        21.66 o                         
  12   8   0         40.71         -8.80        21.11 o                         
 -15   9   0          4.08          3.69        24.39 o                         
 -14   9   0          5.77         54.68        22.55 o                         
 -13   9   0         49.87         53.26        23.24 o                         
 -12   9   0         22.64          2.08        22.08 o                         
 -11   9   0          0.68          0.26        20.15 o                         
 -10   9   0       3024.68       3532.04        91.02 o                         
  -9   9   0        585.93        627.38        33.11 o                         
  -8   9   0         54.66         50.58        15.73 o                         
  -7   9   0          3.04          4.79        16.03 o                         
  -6   9   0       1296.86       1375.33        36.48 o                         
  -5   9   0         54.04         76.69        15.81 o                         
  -4   9   0       2000.20       1811.97        42.68 o                         
  -3   9   0         89.62        105.52        15.69 o                         
  -2   9   0      10110.59       9394.98       161.28 o                         
  -1   9   0          0.16        -12.56        12.56 o                         
   0   9   0        238.31        237.53        18.64 o                         
   1   9   0       1470.80       1415.13        38.12 o                         
   2   9   0        182.29        240.87        18.32 o                         
   3   9   0        276.39        297.73        20.07 o                         
   4   9   0        264.19        299.20        21.14 o                         
   5   9   0         73.29        111.16        19.34 o                         
   6   9   0         15.64        -13.18        19.08 o                         
   7   9   0         79.23         91.47        21.00 o                         
   8   9   0        372.12        324.95        26.03 o                         
   9   9   0        427.83        518.10        30.56 o                         
  10   9   0        263.16        260.08        32.30 o                         
  11   9   0        215.52        199.22        31.83 o                         
 -15  10   0         83.10         44.26        27.99 o                         
 -14  10   0          6.75         31.59        23.14 o                         
 -13  10   0          0.07          2.78        22.28 o                         
 -12  10   0        374.08        336.58        25.79 o                         
 -11  10   0        169.17        239.78        23.33 o                         
 -10  10   0       2711.17       2861.54       113.68 o                         
  -9  10   0        420.97        408.98        22.11 o                         
  -8  10   0         39.68         52.80        22.18 o                         
  -7  10   0        224.31        298.95        38.78 o                         
  -6  10   0        772.01        823.12        31.07 o                         
  -5  10   0       1268.51       1091.17        28.90 o                         
  -4  10   0        761.91        674.60        64.68 o                         
  -3  10   0       1277.15       1317.70        49.26 o                         
  -2  10   0       4930.29       4546.04        83.97 o                         
  -1  10   0        241.23        245.57        19.17 o                         
   0  10   0        601.11        520.51        49.09 o                         
   1  10   0        297.61        345.13        19.96 o                         
   2  10   0        800.52        679.39        28.36 o                         
   3  10   0          5.34         -7.16        16.56 o                         
   4  10   0        706.56        638.75        42.11 o                         
   5  10   0         15.96         16.41        19.07 o                         
   6  10   0         42.24         37.62        19.89 o                         
   7  10   0        155.82        156.07        22.28 o                         
   8  10   0         51.33         88.78        30.39 o                         
   9  10   0          0.32         13.17        25.25 o                         
  10  10   0          1.28         41.65        25.01 o                         
 -14  11   0          1.42         40.06        26.93 o                         
 -13  11   0          8.97         15.27        28.79 o                         
 -12  11   0          0.06         -9.75        21.05 o                         
 -11  11   0          9.48         12.66        22.79 o                         
 -10  11   0        201.78        228.59        23.08 o                         
  -9  11   0        333.94        379.96        32.63 o                         
  -8  11   0       1628.98       1782.44        47.17 o                         
  -7  11   0         33.40         50.47        18.55 o                         
  -6  11   0        123.53        123.46        16.08 o                         
  -5  11   0         77.07        120.29        19.39 o                         
  -4  11   0         50.26         40.42        17.24 o                         
  -3  11   0         13.96         13.38        16.37 o                         
  -2  11   0        525.10        526.94        29.99 o                         
  -1  11   0         79.33         68.74        16.76 o                         
   0  11   0        238.73        276.23        19.54 o                         
   1  11   0        452.31        486.42        42.54 o                         
   2  11   0        137.61        156.15        26.50 o                         
   3  11   0        301.13        290.92        47.85 o                         
   4  11   0        327.58        356.15        33.83 o                         
   5  11   0          4.30        -27.34        27.50 o                         
   6  11   0        613.95        676.69        49.29 o                         
   7  11   0          1.50          7.23        40.51 o                         
   8  11   0         54.80         28.83        30.09 o                         
   9  11   0         50.03        102.34        31.16 o                         
 -14  12   0         60.69         86.36        23.54 o                         
 -13  12   0          0.28        -23.59        23.59 o                         
 -12  12   0         16.73         27.90        23.68 o                         
 -11  12   0         65.13         52.32        21.08 o                         
 -10  12   0        327.35        326.74        22.66 o                         
  -9  12   0         39.50         24.63        18.31 o                         
  -8  12   0       1073.11       1075.89        32.53 o                         
  -7  12   0       1556.30       1482.92        62.45 o                         
  -6  12   0         38.12         31.47        20.85 o                         
  -5  12   0        498.34        506.86        29.38 o                         
  -4  12   0         26.65         12.62        21.84 o                         
  -3  12   0        395.09        477.67        26.39 o                         
  -2  12   0        882.64        768.40        41.55 o                         
  -1  12   0        262.40        244.66        20.64 o                         
   0  12   0        397.77        370.14        22.60 o                         
   1  12   0        750.30        650.82        31.25 o                         
   2  12   0         47.85         54.79        27.59 o                         
   3  12   0        941.88        887.38        50.56 o                         
   4  12   0         83.96         27.26        31.21 o                         
   5  12   0        657.03        669.59        45.27 o                         
   6  12   0        108.36         56.47        31.13 o                         
   7  12   0          1.87        -12.39        30.66 o                         
   8  12   0         20.62          2.90        30.13 o                         
 -13  13   0          3.34         -1.14        20.97 o                         
 -12  13   0          1.84         20.80        25.03 o                         
 -11  13   0         19.04         -1.40        20.88 o                         
 -10  13   0         34.30         10.53        19.87 o                         
  -9  13   0         26.57          7.64        23.05 o                         
  -8  13   0        546.91        489.47        27.99 o                         
  -7  13   0        105.66        127.78        22.48 o                         
  -6  13   0        235.45        286.60        45.17 o                         
  -5  13   0        189.51        221.22        22.41 o                         
  -4  13   0        202.71        219.80        21.81 o                         
  -3  13   0        222.62        253.91        28.95 o                         
  -2  13   0         37.31         62.48        18.30 o                         
  -1  13   0          1.51        -15.64        19.50 o                         
   0  13   0          0.45         22.17        18.22 o                         
   1  13   0        238.30        218.42        61.70 o                         
   2  13   0         65.54         69.55        34.12 o                         
   3  13   0        575.99        626.34        65.38 o                         
   4  13   0          7.89        -10.68        30.65 o                         
   5  13   0         24.69        -30.46        30.46 o                         
   6  13   0         45.68         23.63        31.24 o                         
   7  13   0         59.82         24.35        30.44 o                         
 -12  14   0          2.82         22.67        21.23 o                         
 -11  14   0         30.64         32.45        17.29 o                         
 -10  14   0          8.69          7.51        19.84 o                         
  -9  14   0        102.37        106.62        21.71 o                         
  -8  14   0        285.32        265.14        28.33 o                         
  -7  14   0         96.92        105.80        22.53 o                         
  -6  14   0         30.89         25.00        22.82 o                         
  -5  14   0        417.75        368.15        25.66 o                         
  -4  14   0          2.66        -10.65        19.30 o                         
  -3  14   0         81.61         71.27        19.92 o                         
  -2  14   0          4.72          1.67        29.27 o                         
  -1  14   0         74.28         77.69        19.30 o                         
   0  14   0         41.07         93.79        30.94 o                         
   1  14   0        140.51        137.24        32.57 o                         
   2  14   0          1.22         31.32        30.61 o                         
   3  14   0         33.09         32.51        32.21 o                         
   4  14   0         47.11         30.47        51.08 o                         
   5  14   0         79.45         88.92        32.40 o                         
 -10  15   0          0.76        -15.45        19.42 o                         
  -9  15   0        106.09        109.38        21.15 o                         
  -8  15   0          2.33        -23.24        23.24 o                         
  -7  15   0          2.56        -33.60        33.60 o                         
  -6  15   0          7.14        -23.88        45.66 o                         
  -5  15   0         16.91         14.18        28.66 o                         
  -4  15   0          0.43         -0.86        19.52 o                         
  -3  15   0         10.82          4.50        19.17 o                         
  -2  15   0         15.03         30.60        19.47 o                         
  -1  15   0         79.61         51.74        30.80 o                         
   0  15   0        182.34        159.69        35.09 o                         
   1  15   0         20.20         57.28        32.23 o                         
   2  15   0          0.16         63.43        31.46 o                         
   3  15   0         23.17         -5.14        31.47 o                         
  -8  16   0         13.19         -0.39        20.64 o                         
  -7  16   0         73.21         40.67        39.28 o                         
  -6  16   0        122.25         41.90        28.43 o                         
  -5  16   0         54.89         52.82        21.22 o                         
  -4  16   0          2.53          0.68        25.98 o                         
  -3  16   0          8.93        -10.12        23.84 o                         
  -2  16   0         88.23         65.59        46.67 o                         
  -1  16   0         19.54        -29.81        29.81 o                         
   0  16   0          3.13        -10.97        38.18 o                         
   1  16   0         35.90          8.51        30.88 o                         
   3 -17   1          8.89          6.21        29.07 o                         
   4 -17   1          1.63         53.57        28.90 o                         
   5 -17   1        148.57        107.50        22.15 o                         
  -2 -16   1        273.58        252.43        37.07 o                         
  -1 -16   1          8.39        -21.49        31.50 o                         
   0 -16   1        134.53        192.65        35.15 o                         
   1 -16   1          2.07          9.61        30.61 o                         
   2 -16   1          0.03        -17.24        27.97 o                         
   3 -16   1          6.57         13.01        20.90 o                         
   4 -16   1        114.88        122.83        45.69 o                         
   5 -16   1        368.38        358.09        26.24 o                         
   6 -16   1        159.60        140.62        23.15 o                         
   7 -16   1         11.16         21.77        22.00 o                         
   8 -16   1         13.27         31.38        22.07 o                         
   9 -16   1          2.61          7.41        22.01 o                         
  -4 -15   1        168.76        161.09        34.54 o                         
  -3 -15   1        165.85        210.76        36.26 o                         
  -2 -15   1         85.19        102.02        33.87 o                         
  -1 -15   1         22.87         57.98        32.49 o                         
   0 -15   1          2.66          5.73        33.48 o                         
   1 -15   1         12.84         43.81        29.75 o                         
   2 -15   1         22.69         86.34        29.36 o                         
   3 -15   1        133.49        135.24        21.61 o                         
   4 -15   1          7.04         -0.87        20.05 o                         
   5 -15   1         49.35         58.22        20.81 o                         
   6 -15   1        396.09        386.65        30.85 o                         
   7 -15   1        139.36        155.29        32.19 o                         
   8 -15   1         27.29         30.50        22.66 o                         
   9 -15   1         79.12         63.18        22.95 o                         
  10 -15   1         28.20         15.69        20.85 o                         
  11 -15   1          8.95          5.78        22.45 o                         
  -6 -14   1          0.66         -4.49        42.76 o                         
  -5 -14   1         37.18         58.95        32.66 o                         
  -4 -14   1        106.62         28.07        32.45 o                         
  -3 -14   1         55.58         89.39        32.75 o                         
  -2 -14   1        463.90        467.55        40.84 o                         
  -1 -14   1          0.01         57.64        30.93 o                         
   0 -14   1         13.83        -13.21        26.81 o                         
   1 -14   1         46.43         37.01        27.23 o                         
   2 -14   1          7.95         14.92        18.15 o                         
   3 -14   1       1372.52       1376.40        55.82 o                         
   4 -14   1        145.87        128.07        21.36 o                         
   5 -14   1         15.54         -6.16        20.12 o                         
   6 -14   1        549.78        542.56        32.45 o                         
   7 -14   1        220.57        185.67        24.09 o                         
   8 -14   1        348.96        368.97        42.78 o                         
   9 -14   1         70.61         76.52        20.59 o                         
  10 -14   1         57.61         87.03        17.52 o                         
  11 -14   1         15.84         34.68        21.50 o                         
  12 -14   1         77.52         94.10        25.33 o                         
  -7 -13   1         86.60        120.21        37.02 o                         
  -6 -13   1         52.97         15.79        31.30 o                         
  -5 -13   1        264.91        228.65        35.22 o                         
  -4 -13   1        109.58        111.86        32.81 o                         
  -3 -13   1       1006.46       1024.67        56.65 o                         
  -2 -13   1         96.95        128.41        33.18 o                         
  -1 -13   1         57.65         52.72        29.16 o                         
   0 -13   1          8.00          0.63        26.22 o                         
   1 -13   1        782.66        785.91        33.06 o                         
   2 -13   1        764.02        588.93        31.68 o                         
   3 -13   1          4.64          3.78        18.15 o                         
   4 -13   1         32.09         12.44        18.72 o                         
   5 -13   1         17.87          2.76        31.08 o                         
   6 -13   1          7.32        -16.17        19.32 o                         
   7 -13   1       1472.59       1574.82        46.31 o                         
   8 -13   1        266.84        334.45        21.22 o                         
   9 -13   1         70.21         51.51        21.43 o                         
  10 -13   1         72.26         56.86        20.22 o                         
  11 -13   1         11.44         13.50        24.79 o                         
  12 -13   1          3.74         16.70        26.63 o                         
  13 -13   1         21.93         31.35        38.30 o                         
  -8 -12   1          2.44         -1.37        30.48 o                         
  -7 -12   1         66.24         38.67        32.04 o                         
  -6 -12   1        471.54        436.83        41.94 o                         
  -5 -12   1         84.25         28.84        36.26 o                         
  -4 -12   1        854.19       1009.15        53.46 o                         
  -3 -12   1        284.68        319.74        34.58 o                         
  -2 -12   1        153.38        186.62        29.58 o                         
  -1 -12   1        999.06        990.54        86.73 o                         
   0 -12   1        844.27        801.78        51.13 o                         
   1 -12   1       1618.04       1510.85        60.13 o                         
   2 -12   1          6.21         25.47        17.55 o                         
   3 -12   1          4.59          2.31        17.03 o                         
   4 -12   1          2.93         -2.29        17.57 o                         
   5 -12   1         69.62         77.79        32.51 o                         
   6 -12   1        118.71        149.70        21.42 o                         
   7 -12   1        793.04        799.82        38.03 o                         
   8 -12   1        314.20        359.36        25.45 o                         
   9 -12   1        315.52        356.19        33.89 o                         
  10 -12   1        190.46        232.52        22.33 o                         
  11 -12   1          0.82          0.11        21.44 o                         
  12 -12   1         87.05         92.54        31.47 o                         
  13 -12   1         54.82         33.01        23.41 o                         
  14 -12   1         79.51        115.67        45.96 o                         
 -10 -11   1         29.98         -0.64        29.03 o                         
  -9 -11   1          6.62          0.00        29.19 o                         
  -8 -11   1          3.39        -29.09        29.09 o                         
  -7 -11   1        437.56        414.59        39.67 o                         
  -6 -11   1          1.07          2.03        31.87 o                         
  -5 -11   1       1065.72       1054.80        52.48 o                         
  -4 -11   1        730.62        639.15        45.05 o                         
  -3 -11   1          6.15         -8.72        24.41 o                         
  -2 -11   1         76.06         67.17        24.48 o                         
  -1 -11   1        177.01        166.86        25.28 o                         
   0 -11   1          1.94         -2.54        15.14 o                         
   1 -11   1        687.68        635.30        27.72 o                         
   2 -11   1        389.31        423.60        31.07 o                         
   3 -11   1        949.38        857.88        31.92 o                         
   4 -11   1        298.35        285.60        20.91 o                         
   5 -11   1       1263.79       1238.75        38.71 o                         
   6 -11   1        191.18        156.31        19.76 o                         
   7 -11   1         15.56         47.60        20.06 o                         
   8 -11   1        144.09        210.79        22.04 o                         
   9 -11   1         69.63         60.25        18.87 o                         
  10 -11   1          4.15         23.33        20.85 o                         
  11 -11   1        320.27        298.07        29.07 o                         
  12 -11   1        112.86        122.30        23.61 o                         
  13 -11   1         14.76          7.47        26.75 o                         
  14 -11   1        162.36        132.87        24.62 o                         
 -10 -10   1         11.10         -8.82        28.98 o                         
  -9 -10   1         25.54         36.09        31.74 o                         
  -8 -10   1          9.64          7.91        29.40 o                         
  -7 -10   1          0.20        -21.30        35.37 o                         
  -6 -10   1        616.44        629.01        43.33 o                         
  -5 -10   1       1245.64       1063.67       109.03 o                         
  -4 -10   1        852.59        811.03        52.41 o                         
  -3 -10   1       1281.57       1145.20        48.75 o                         
  -2 -10   1         75.59         12.17        36.98 o                         
  -1 -10   1         31.10         34.44        20.32 o                         
   0 -10   1        682.93        663.63        28.14 o                         
   1 -10   1        506.65        428.44        23.26 o                         
   2 -10   1        113.29         96.65        17.78 o                         
   3 -10   1       2518.12       2282.18        49.35 o                         
   4 -10   1        681.82        726.05        44.30 o                         
   5 -10   1        109.92        171.92        18.08 o                         
   6 -10   1        611.83        723.04        33.49 o                         
   7 -10   1        336.29        385.55        24.59 o                         
   8 -10   1        748.07        765.55        32.89 o                         
   9 -10   1        101.89         85.87        18.15 o                         
  11 -10   1       1012.75       1106.22        39.66 o                         
  12 -10   1          5.76         -8.26        27.01 o                         
  13 -10   1         57.19         56.41        22.74 o                         
  14 -10   1         67.10         74.35        22.97 o                         
  15 -10   1          1.86        -19.67        55.64 o                         
 -11  -9   1         93.33         77.43        22.75 o                         
 -10  -9   1        125.24        136.02        21.99 o                         
  -9  -9   1        265.72        292.05        26.38 o                         
  -8  -9   1         96.08         55.28        23.19 o                         
  -7  -9   1        496.09        450.44        30.67 o                         
  -6  -9   1         17.66          0.03        24.20 o                         
  -5  -9   1        227.80        200.69        26.63 o                         
  -4  -9   1        146.40        144.16        23.98 o                         
  -3  -9   1        151.89        200.39        23.93 o                         
  -2  -9   1         62.37         -0.29        20.41 o                         
  -1  -9   1        475.91        446.98        29.01 o                         
   0  -9   1        229.54        247.86        17.35 o                         
   1  -9   1        355.37        384.46        26.34 o                         
   2  -9   1       3898.50       3764.30        70.85 o                         
   3  -9   1        387.43        447.25        23.03 o                         
   4  -9   1        338.07        368.57        20.76 o                         
   5  -9   1       1250.59       1544.54        45.41 o                         
   6  -9   1        939.58       1193.54        34.72 o                         
   7  -9   1        149.50        172.96        29.10 o                         
   8  -9   1        238.39        248.33        32.11 o                         
   9  -9   1        183.31        348.46        21.33 o                         
  10  -9   1       1049.63       1442.40        42.15 o                         
  11  -9   1        288.98        333.43        24.53 o                         
  12  -9   1          2.75         20.80        21.85 o                         
  13  -9   1         39.73         75.71        22.41 o                         
  14  -9   1         59.83        106.13        24.16 o                         
  15  -9   1          0.52         17.15        29.00 o                         
 -12  -8   1         75.39         84.12        21.89 o                         
 -11  -8   1          1.63          7.49        30.71 o                         
 -10  -8   1          8.01         -0.24        21.05 o                         
  -9  -8   1        342.71        378.78        27.58 o                         
  -8  -8   1       1895.73       1852.20        48.87 o                         
  -7  -8   1        374.31        396.74        33.78 o                         
  -6  -8   1        180.47        211.55        19.63 o                         
  -5  -8   1       1724.59       1621.85        40.55 o                         
  -4  -8   1       1220.93       1137.52        43.84 o                         
  -3  -8   1          1.18          3.76        20.02 o                         
  -2  -8   1         90.88         61.68        17.11 o                         
  -1  -8   1         46.93         26.18        11.41 o                         
   0  -8   1        310.83        327.64        16.76 o                         
   1  -8   1       2624.21       2617.46       143.59 o                         
   2  -8   1        605.33        643.05        42.56 o                         
   3  -8   1       3158.79       2965.70        62.69 o                         
   4  -8   1        137.34        177.35        14.74 o                         
   5  -8   1         14.66         -9.02        15.50 o                         
   6  -8   1        220.78        260.23        17.37 o                         
   7  -8   1         58.48         86.75        38.36 o                         
   8  -8   1        320.77        380.55        20.46 o                         
   9  -8   1         11.66         -8.48        17.07 o                         
  10  -8   1        148.13        389.81        68.32 o                         
  11  -8   1         85.71        115.41        20.59 o                         
  12  -8   1          4.14         15.91        22.69 o                         
  13  -8   1          1.06         42.16        41.26 o                         
  14  -8   1         17.64         63.87        23.30 o                         
  15  -8   1          4.24        -37.89        37.89 o                         
 -13  -7   1         29.36        -18.98        20.64 o                         
 -12  -7   1         32.84         27.04        25.81 o                         
 -11  -7   1          4.82        -10.02        20.95 o                         
 -10  -7   1         25.93         30.10        20.40 o                         
  -9  -7   1        899.86        855.29        35.10 o                         
  -8  -7   1        440.11        403.13        36.90 o                         
  -7  -7   1        126.72         97.39        18.06 o                         
  -6  -7   1        435.53        450.70        31.86 o                         
  -5  -7   1        189.13        180.41        17.06 o                         
  -4  -7   1       2451.64       2459.09       100.25 o                         
  -3  -7   1       2440.49       2249.53        56.82 o                         
  -2  -7   1        685.72        639.98        27.81 o                         
  -1  -7   1       4628.46       4229.72        75.11 o                         
   0  -7   1        210.74        265.67        22.24 o                         
   1  -7   1         28.40         26.07        21.84 o                         
   2  -7   1       1382.73       1447.06        44.08 o                         
   3  -7   1         62.22         96.96        11.46 o                         
   4  -7   1       1533.63       1484.26        33.06 o                         
   5  -7   1        203.31        242.42        15.08 o                         
   6  -7   1         76.08        124.20        20.85 o                         
   7  -7   1       1277.07       1415.60        39.85 o                         
   8  -7   1        220.48        229.24        17.97 o                         
   9  -7   1        143.49        163.32        18.81 o                         
  10  -7   1       1063.48       1152.10        36.15 o                         
  11  -7   1        280.16        346.17        27.44 o                         
  12  -7   1         23.92         89.78        20.28 o                         
  13  -7   1          3.63        -14.76        20.10 o                         
  14  -7   1          2.75         11.71        20.68 o                         
  15  -7   1          2.78        -30.02        30.02 o                         
  16  -7   1          1.95         32.68        47.57 o                         
 -13  -6   1         79.21         47.28        21.60 o                         
 -12  -6   1         96.61         70.02        22.03 o                         
 -11  -6   1          2.47          1.41        30.01 o                         
 -10  -6   1        413.57        510.54        33.65 o                         
  -9  -6   1          6.13         13.02        17.64 o                         
  -8  -6   1        501.93        451.86        41.47 o                         
  -7  -6   1        159.38        129.43        17.03 o                         
  -6  -6   1        272.38        272.64        34.64 o                         
  -5  -6   1        207.99        284.13        31.43 o                         
  -4  -6   1       1465.07       1408.16        32.43 o                         
  -3  -6   1          7.68         13.71        10.77 o                         
  -2  -6   1         42.07         65.21        21.27 o                         
  -1  -6   1       6201.17       6297.22       107.44 o                         
   0  -6   1        302.99        266.57        14.98 o                         
   1  -6   1       4266.19       4590.06        79.71 o                         
   2  -6   1       1184.85       1469.26        31.20 o                         
   3  -6   1       1316.56       1755.69        64.22 o                         
   4  -6   1       3490.11       4091.76        72.59 o                         
   5  -6   1        681.47        681.43        54.91 o                         
   6  -6   1        653.68        716.76        23.68 o                         
   7  -6   1       1474.85       2076.82        37.63 o                         
   8  -6   1        360.55        338.24        19.90 o                         
   9  -6   1        263.40        291.56        19.75 o                         
  10  -6   1        534.51        569.65        28.24 o                         
  11  -6   1        451.49        471.04        26.99 o                         
  12  -6   1        771.15        743.08        39.96 o                         
  13  -6   1          1.73          8.69        20.08 o                         
  14  -6   1          0.01        -12.47        30.36 o                         
  15  -6   1         14.69         32.87        30.89 o                         
  16  -6   1         41.79         13.70        27.26 o                         
 -14  -5   1         29.13         59.02        46.79 o                         
 -13  -5   1         32.12         41.49        31.36 o                         
 -12  -5   1          9.19         20.81        21.05 o                         
 -11  -5   1          1.93         29.31        20.86 o                         
 -10  -5   1         11.23        -11.56        19.68 o                         
  -9  -5   1         34.46        105.45        20.52 o                         
  -8  -5   1       2317.75       2129.25        47.66 o                         
  -7  -5   1       1248.59       1125.07        31.71 o                         
  -6  -5   1        190.64        220.25        16.06 o                         
  -5  -5   1         56.64         36.88        12.00 o                         
  -4  -5   1       4218.71       3801.83        68.15 o                         
  -3  -5   1       1042.44       1358.97        67.98 o                         
  -2  -5   1       1782.42       2235.26        70.74 o                         
  -1  -5   1       5845.61       5510.05       116.11 o                         
   0  -5   1         21.12         12.29        11.19 o                         
   1  -5   1       3021.55       3153.60        48.16 o                         
   2  -5   1          0.14         25.15         9.01 o                         
   3  -5   1        271.57        241.16        13.69 o                         
   4  -5   1       8844.50       9460.05       160.17 o                         
   5  -5   1        526.87        603.04        24.61 o                         
   6  -5   1        794.35       1024.08        22.85 o                         
   7  -5   1          2.22          5.12        11.37 o                         
   8  -5   1       1203.40       1260.68        57.62 o                         
   9  -5   1        408.37        352.48        20.53 o                         
  10  -5   1        704.48        682.60        28.24 o                         
  11  -5   1         12.93         18.16        23.01 o                         
  12  -5   1          5.77         24.74        18.15 o                         
  13  -5   1          0.01         27.40        20.89 o                         
  14  -5   1          1.65          1.37        25.41 o                         
  15  -5   1          2.67         -5.79        26.70 o                         
  16  -5   1        178.02        159.29        29.47 o                         
 -14  -4   1         29.70         35.58        22.37 o                         
 -13  -4   1        383.90        407.89        28.56 o                         
 -12  -4   1         29.06          7.70        20.45 o                         
 -11  -4   1        181.78        188.15        21.67 o                         
 -10  -4   1        496.10        492.02        26.11 o                         
  -9  -4   1         20.92         13.85        16.33 o                         
  -8  -4   1       1640.74       1598.83        38.63 o                         
  -7  -4   1       1325.15       1141.56        33.34 o                         
  -6  -4   1       1474.72       1552.51        34.50 o                         
  -5  -4   1         45.01         48.05        13.18 o                         
  -4  -4   1       1176.48       1136.19        26.30 o                         
  -3  -4   1      21553.16      24967.90       581.33 o                         
  -2  -4   1       4164.85       4437.14       182.38 o                         
  -1  -4   1        117.07        156.32       365.23 o                         
   0  -4   1       7932.17       7935.95       207.55 o                         
   1  -4   1       2649.40       2404.67        42.73 o                         
   2  -4   1       1176.29       1434.73        89.71 o                         
   3  -4   1       2254.68       2276.21        87.30 o                         
   4  -4   1         25.99        -19.54        19.54 o                         
   5  -4   1       2524.92       2222.05        42.29 o                         
   6  -4   1        314.31        413.26        35.33 o                         
   7  -4   1       3575.21       3143.54        58.78 o                         
   8  -4   1        464.20        400.10        20.08 o                         
   9  -4   1         47.48         39.23        14.29 o                         
  10  -4   1        166.45        174.24        17.25 o                         
  11  -4   1         24.64          2.68        16.20 o                         
  12  -4   1         96.71        135.58        19.31 o                         
  13  -4   1        400.66        383.79        30.09 o                         
  14  -4   1          2.34         -1.93        24.83 o                         
  15  -4   1         33.22        -15.89        25.92 o                         
  16  -4   1         69.44         75.56        34.44 o                         
 -15  -3   1          1.06        -29.27        29.27 o                         
 -14  -3   1        372.27        353.63        26.05 o                         
 -13  -3   1        282.72        343.82        30.02 o                         
 -12  -3   1         99.83        130.69        21.49 o                         
 -11  -3   1        859.67        820.25        33.44 o                         
 -10  -3   1        296.29        322.65        21.08 o                         
  -9  -3   1          0.00         12.94        15.62 o                         
  -8  -3   1        540.87        560.99        24.71 o                         
  -7  -3   1         15.61         51.61        16.13 o                         
  -6  -3   1        157.88        170.42        12.73 o                         
  -5  -3   1       4467.81       4205.90       105.18 o                         
  -4  -3   1       1604.12       2089.30       117.84 o                         
  -3  -3   1        527.06        900.26        24.82 o                         
  -2  -3   1       4575.07       4809.93       193.72 o                         
  -1  -3   1       7989.30       7898.88       161.02 o                         
   0  -3   1       8623.28       9426.08       191.20 o                         
   1  -3   1       2181.33       2171.69        48.27 o                         
   2  -3   1      13145.39      14721.96       242.00 o                         
   3  -3   1      20106.86      20075.85       329.62 o                         
   4  -3   1        991.00       1079.35        38.37 o                         
   5  -3   1         23.06         47.95         9.29 o                         
   6  -3   1        193.44        222.24        12.93 o                         
   7  -3   1         35.74         34.26        10.25 o                         
   8  -3   1       2549.93       2435.06        47.95 o                         
   9  -3   1        184.13        161.89        16.35 o                         
  10  -3   1       1183.01       1147.15        34.10 o                         
  11  -3   1          2.48         18.12        15.81 o                         
  12  -3   1        541.93        463.81        22.35 o                         
  13  -3   1        133.54        124.01        24.85 o                         
  14  -3   1        104.02        110.63        33.90 o                         
  15  -3   1         58.56         54.06        32.76 o                         
  16  -3   1         12.31         -7.63        39.97 o                         
 -15  -2   1        205.12        230.64        34.79 o                         
 -14  -2   1        275.24        245.90        39.36 o                         
 -13  -2   1          0.07         -0.30        20.71 o                         
 -12  -2   1         24.49         -2.00        25.49 o                         
 -11  -2   1        182.12        246.62        24.19 o                         
 -10  -2   1       1772.89       1793.97        43.63 o                         
  -9  -2   1        758.54        741.48        51.20 o                         
  -8  -2   1        222.39        222.04        22.31 o                         
  -7  -2   1          0.12         14.47        27.01 o                         
  -6  -2   1        270.90        298.51        14.81 o                         
  -5  -2   1       1325.24       1222.47        33.77 o                         
  -4  -2   1       2836.52       2898.79        44.75 o                         
  -3  -2   1         29.00        404.70       366.63 o                         
  -2  -2   1      10350.22      10651.81       175.52 o                         
  -1  -2   1      47478.32      50188.28      1419.88 o                         
   0  -2   1          9.39         15.18         6.20 o                         
   1  -2   1       4510.01       3917.27        65.44 o                         
   2  -2   1       4012.20       4204.00        94.66 o                         
   3  -2   1       2492.50       1972.03        35.36 o                         
   4  -2   1       1560.45       1326.88        35.78 o                         
   5  -2   1       1960.36       1920.42        36.67 o                         
   6  -2   1       5285.12       4913.91       147.96 o                         
   7  -2   1        159.36        166.35        20.59 o                         
   8  -2   1        303.40        385.27        18.34 o                         
   9  -2   1         15.03          7.10        12.82 o                         
  10  -2   1          0.47          5.25        17.38 o                         
  11  -2   1        882.54        914.18        46.03 o                         
  12  -2   1        406.18        361.81        26.59 o                         
  13  -2   1         12.12         12.78        28.45 o                         
  14  -2   1          2.38         22.86        30.30 o                         
  15  -2   1          9.82         16.86        37.30 o                         
  16  -2   1          2.90         13.59        32.99 o                         
 -16  -1   1        176.61        135.37        33.19 o                         
 -15  -1   1         31.61        -27.13        35.90 o                         
 -14  -1   1        300.42        352.67        44.69 o                         
 -13  -1   1         92.08         72.76        22.04 o                         
 -12  -1   1        818.97        797.19        79.22 o                         
 -11  -1   1        236.31        235.77        18.33 o                         
 -10  -1   1         45.65         24.58        17.80 o                         
  -9  -1   1         42.60         73.88        13.69 o                         
  -8  -1   1       2107.63       1973.75        41.38 o                         
  -7  -1   1       6049.91       5755.40        99.90 o                         
  -6  -1   1      11260.69      10988.23       183.72 o                         
  -5  -1   1        416.94        953.80       428.75 o                         
  -3  -1   1       1447.77       2157.47        38.54 o                         
  -2  -1   1       4749.95       5087.84        84.93 o                         
  -1  -1   1       6869.00       6497.32       710.22 o                         
   2  -1   1       2692.99       2335.49        49.77 o                         
   3  -1   1       2793.33       2800.88        48.28 o                         
   4  -1   1       1951.24       1883.68        34.62 o                         
   5  -1   1        282.20        205.57        16.87 o                         
   6  -1   1       1204.49       1063.72        24.65 o                         
   7  -1   1        171.89        186.67        20.89 o                         
   8  -1   1        652.68        606.24        19.79 o                         
   9  -1   1        731.74        820.30        24.37 o                         
  10  -1   1       4104.59       4242.09        70.17 o                         
  11  -1   1        397.48        409.31        21.69 o                         
  12  -1   1        176.71        149.14        28.52 o                         
  13  -1   1        113.74         91.89        30.21 o                         
  14  -1   1        221.75        214.26        36.84 o                         
  15  -1   1          1.24         26.17        32.24 o                         
  16  -1   1         14.01          8.35        32.63 o                         
 -16   0   1         27.94         55.67        65.88 o                         
 -15   0   1         14.50        -16.82        30.33 o                         
 -14   0   1        156.27        123.98        23.49 o                         
 -13   0   1        557.49        541.30        30.76 o                         
 -12   0   1        430.98        388.70        22.83 o                         
 -11   0   1         11.38         37.79        26.05 o                         
 -10   0   1         85.35         70.20        17.22 o                         
  -9   0   1       1020.58       1069.94        30.74 o                         
  -8   0   1        238.15        231.22        15.47 o                         
  -6   0   1        108.38        141.40        25.09 o                         
  -5   0   1       6047.50       8440.86       249.39 o                         
  -4   0   1         45.06         53.48        15.69 o                         
  -3   0   1      12125.60      11967.11       196.99 o                         
  -2   0   1       2004.25       1933.36        33.45 o                         
   2   0   1          0.00         16.86         6.81 o                         
   3   0   1       3476.93       3257.44        48.59 o                         
   4   0   1       3468.73       3243.13        56.71 o                         
   5   0   1       1955.00       2219.60        36.27 o                         
   6   0   1       1001.94        861.95        40.58 o                         
   7   0   1       1018.72       1137.87        24.34 o                         
   8   0   1       1665.55       1573.45        31.18 o                         
   9   0   1          4.39         -3.24        13.57 o                         
  10   0   1        214.65        214.87        23.57 o                         
  11   0   1          1.79         10.50        15.99 o                         
  12   0   1          3.95         10.55        26.52 o                         
  13   0   1         52.07         43.98        36.14 o                         
  14   0   1        169.49        181.87        60.28 o                         
  15   0   1          0.73        -12.55        38.27 o                         
 -16   1   1         28.42        -30.12        31.53 o                         
 -15   1   1         19.61         50.16        31.58 o                         
 -14   1   1        421.09        431.37        26.46 o                         
 -13   1   1         12.73         22.89        18.30 o                         
 -12   1   1        569.59        694.32        39.80 o                         
 -11   1   1         74.51         86.10        18.51 o                         
 -10   1   1        466.23        559.60        26.77 o                         
  -9   1   1        759.84        835.56        27.62 o                         
  -8   1   1       3342.75       3382.02        63.08 o                         
  -7   1   1        715.25        568.76        21.09 o                         
  -6   1   1       3909.14       3911.56        69.07 o                         
  -5   1   1       1432.91       1510.48        41.70 o                         
  -4   1   1       2356.80       2299.93        67.00 o                         
  -3   1   1       3200.53       3501.38        59.72 o                         
  -2   1   1       4514.29       4377.44        73.01 o                         
   1   1   1       1091.34       1197.33        22.51 o                         
   2   1   1        144.90        432.00        21.60 o                         
   3   1   1      27192.12      26188.21       429.15 o                         
   4   1   1       1237.70       1028.14        23.48 o                         
   5   1   1       3185.37       3270.84        60.24 o                         
   6   1   1       2144.10       2271.33        43.58 o                         
   7   1   1       3208.92       3002.58        66.34 o                         
   8   1   1         39.20         30.81        25.65 o                         
   9   1   1       2028.67       1890.75        42.20 o                         
  10   1   1        117.95         70.98        23.13 o                         
  11   1   1          3.09         17.94        17.76 o                         
  12   1   1          2.25        -14.23        27.04 o                         
  13   1   1         73.29         62.05        29.36 o                         
  14   1   1          4.21         -4.17        30.32 o                         
  15   1   1          3.76         24.31        30.49 o                         
 -16   2   1          1.53          7.68        32.64 o                         
 -15   2   1         40.84         47.27        25.88 o                         
 -14   2   1        372.24        396.65        25.03 o                         
 -13   2   1         22.01         30.66        20.32 o                         
 -12   2   1        192.82        251.59        21.62 o                         
 -11   2   1        131.78        107.58        19.14 o                         
 -10   2   1       1126.67       1114.38        54.11 o                         
  -9   2   1        711.70        758.79        28.93 o                         
  -8   2   1         44.34         32.13        23.29 o                         
  -7   2   1         15.72         24.29        41.76 o                         
  -6   2   1        557.70        671.61        20.04 o                         
  -5   2   1       1481.85       2120.53        48.10 o                         
  -4   2   1          7.28         19.27         7.43 o                         
  -3   2   1        460.00        391.34        10.69 o                         
  -2   2   1      66819.38      66243.95      2079.40 o                         
  -1   2   1         58.83         78.18        14.36 o                         
   0   2   1       3482.35       3211.88        54.67 o                         
   1   2   1        488.66        655.50        16.30 o                         
   2   2   1         32.56         25.84        11.10 o                         
   3   2   1         35.92         -4.33        14.42 o                         
   4   2   1       6979.24       6901.26       142.84 o                         
   5   2   1       8074.88       7869.61       133.07 o                         
   6   2   1        470.91        429.15        18.14 o                         
   7   2   1        392.50        354.25        19.54 o                         
   8   2   1         92.48         78.56        14.69 o                         
   9   2   1         17.94        -14.82        14.82 o                         
  10   2   1        246.03        238.00        21.47 o                         
  11   2   1          6.51        -16.64        16.64 o                         
  12   2   1         52.91         98.35        18.66 o                         
  13   2   1        167.72        122.31        31.23 o                         
  14   2   1          5.25         -4.49        30.55 o                         
  15   2   1         99.78        116.35        32.21 o                         
 -16   3   1          0.04         21.53        31.93 o                         
 -15   3   1         22.97         35.98        26.78 o                         
 -14   3   1         51.57        143.83        22.73 o                         
 -13   3   1        367.52        371.28        33.97 o                         
 -12   3   1          0.73        -18.33        18.33 o                         
 -11   3   1         26.83        130.56        32.33 o                         
 -10   3   1        129.90        219.92        21.78 o                         
  -9   3   1        926.28       1091.57        31.22 o                         
  -8   3   1        261.63        247.84        25.26 o                         
  -7   3   1         42.66         15.04        10.47 o                         
  -6   3   1       1176.15       1225.70        35.31 o                         
  -5   3   1        627.89        677.29        19.82 o                         
  -4   3   1        724.03        771.79        16.56 o                         
  -3   3   1       5142.18       5027.16        85.00 o                         
  -2   3   1         42.99         16.53         6.58 o                         
  -1   3   1        751.42        810.63        18.13 o                         
   0   3   1        676.84        893.03        19.59 o                         
   1   3   1       5574.75       4935.26        83.86 o                         
   2   3   1        553.56        544.30        20.76 o                         
   3   3   1       1397.33       1494.24        44.31 o                         
   4   3   1        663.60        587.61        19.57 o                         
   5   3   1        333.89        485.11        18.82 o                         
   6   3   1        414.13        437.79        36.30 o                         
   7   3   1        482.34        413.30        22.51 o                         
   8   3   1         56.16         35.27        19.74 o                         
   9   3   1        193.80        225.72        19.29 o                         
  10   3   1         94.19         77.38        17.90 o                         
  11   3   1          0.00        -10.56        18.88 o                         
  12   3   1        456.94        414.26        48.83 o                         
  13   3   1         97.26         37.37        33.71 o                         
  14   3   1         16.83         28.19        30.82 o                         
 -16   4   1          1.34         -5.52        26.31 o                         
 -15   4   1          0.04         27.98        36.51 o                         
 -14   4   1         81.97         97.09        22.60 o                         
 -13   4   1         40.02         17.63        20.38 o                         
 -12   4   1        878.10        990.10        36.27 o                         
 -11   4   1         84.31         91.05        18.39 o                         
 -10   4   1        339.10        320.71        21.12 o                         
  -9   4   1         56.72         35.37        17.62 o                         
  -8   4   1         12.87         32.91        12.65 o                         
  -7   4   1          0.02       -312.87       312.87 o                         
  -6   4   1       1882.57       1939.80        40.90 o                         
  -5   4   1       3561.64       3403.60        52.86 o                         
  -4   4   1       5062.66       5558.16        94.97 o                         
  -3   4   1        373.10        436.07        16.92 o                         
  -2   4   1        549.43        489.17        14.30 o                         
  -1   4   1       1894.84       2206.26        63.40 o                         
   0   4   1       3925.85       3810.76        80.34 o                         
   1   4   1       8733.72       8577.29       144.20 o                         
   2   4   1       7374.85       9033.38       527.29 o                         
   3   4   1        110.59        130.52        18.23 o                         
   4   4   1       3196.44       2951.70        54.71 o                         
   5   4   1       3441.52       3272.04        63.57 o                         
   6   4   1        860.21        746.59        42.41 o                         
   7   4   1         55.94         37.44        14.59 o                         
   8   4   1         25.31         19.72        15.64 o                         
   9   4   1         14.32          9.14        18.65 o                         
  10   4   1         77.21         68.51        19.63 o                         
  11   4   1         86.04         47.38        20.61 o                         
  12   4   1        576.59        575.20        39.51 o                         
  13   4   1        152.90        146.07        37.35 o                         
  14   4   1          3.53         21.70        30.23 o                         
 -16   5   1        129.18         36.21        48.27 o                         
 -15   5   1         20.68         13.88        25.88 o                         
 -14   5   1         84.65        106.41        35.73 o                         
 -13   5   1         99.43        109.08        21.97 o                         
 -12   5   1       1331.38       1573.55        43.94 o                         
 -11   5   1        187.85        198.88        37.75 o                         
 -10   5   1          4.41          6.76        21.11 o                         
  -9   5   1         10.64          3.82        14.93 o                         
  -8   5   1       2388.16       2306.48        47.89 o                         
  -7   5   1        661.96        970.28        27.03 o                         
  -6   5   1        132.61        149.79        11.24 o                         
  -5   5   1       2107.12       2223.05        56.46 o                         
  -4   5   1        556.64        463.06        17.35 o                         
  -3   5   1       1212.23       1263.42        27.46 o                         
  -2   5   1          0.12         31.17        11.11 o                         
  -1   5   1        402.92        237.44        13.99 o                         
   0   5   1      11048.47      10516.03       176.24 o                         
   1   5   1       1606.99       1514.76        31.83 o                         
   2   5   1         79.30         99.38        25.61 o                         
   3   5   1          6.56          5.99        12.35 o                         
   4   5   1        358.78        424.02        20.59 o                         
   5   5   1        516.32        549.46        23.68 o                         
   6   5   1         65.34         41.02        14.81 o                         
   7   5   1        420.77        405.98        23.32 o                         
   8   5   1        185.35        172.25        18.59 o                         
   9   5   1         94.68        110.21        18.98 o                         
  10   5   1        184.06        172.10        21.37 o                         
  11   5   1        992.71       1003.17        49.66 o                         
  12   5   1        464.81        440.33        28.25 o                         
  13   5   1          2.00         17.89        28.89 o                         
 -16   6   1         35.00         35.68        30.53 o                         
 -15   6   1          3.65         25.54        22.91 o                         
 -14   6   1        338.78        453.28        42.78 o                         
 -13   6   1        211.56        190.29        33.09 o                         
 -12   6   1        230.42        225.01        38.80 o                         
 -11   6   1        163.00        162.02        25.49 o                         
 -10   6   1       1287.41       1505.02        40.30 o                         
  -9   6   1        230.89        297.60        53.72 o                         
  -8   6   1        301.13        285.77        17.80 o                         
  -7   6   1       4651.22       4959.49        77.27 o                         
  -6   6   1        137.85        182.96        26.39 o                         
  -5   6   1        699.86        726.36        36.03 o                         
  -4   6   1        151.92        166.65        16.33 o                         
  -3   6   1        204.41        247.77        12.21 o                         
  -2   6   1       1313.25       1344.47        29.46 o                         
  -1   6   1         73.79         66.57        12.64 o                         
   0   6   1        483.41        495.48        19.16 o                         
   1   6   1        625.69        614.29        21.35 o                         
   2   6   1        982.47        975.59        25.86 o                         
   3   6   1        234.66        298.34        16.61 o                         
   4   6   1         28.22          4.54        13.04 o                         
   5   6   1       1175.25       1142.44        32.03 o                         
   6   6   1         81.51        103.71        17.06 o                         
   7   6   1        309.13        344.09        33.08 o                         
   8   6   1        225.58        158.38        26.14 o                         
   9   6   1        683.78        597.93        60.69 o                         
  10   6   1       1435.36       1468.61        49.24 o                         
  11   6   1        514.38        521.18        31.62 o                         
  12   6   1        417.84        393.31        26.54 o                         
  13   6   1        118.40        104.98        29.62 o                         
 -16   7   1         47.77         32.88        29.85 o                         
 -15   7   1         85.19         91.07        23.85 o                         
 -14   7   1         23.83         77.33        36.47 o                         
 -13   7   1         49.81         91.01        22.30 o                         
 -12   7   1        713.71        799.65        52.57 o                         
 -11   7   1         49.55         60.47        24.38 o                         
 -10   7   1         30.70         49.94        31.78 o                         
  -9   7   1        192.00        204.15        18.66 o                         
  -8   7   1          1.19        -10.55        14.51 o                         
  -7   7   1       3575.96       3449.37        57.47 o                         
  -6   7   1        855.71        782.42        32.99 o                         
  -5   7   1       1009.59        913.96        26.24 o                         
  -4   7   1       1543.64       1546.19        33.71 o                         
  -3   7   1         41.98         19.90        10.57 o                         
  -2   7   1        570.40        551.43        19.90 o                         
  -1   7   1       1958.90       1883.08        38.47 o                         
   0   7   1       1332.83       1267.66        29.97 o                         
   1   7   1       8013.88       8015.88       137.25 o                         
   2   7   1       4283.28       3710.26        68.38 o                         
   3   7   1        648.34        522.81        29.90 o                         
   4   7   1        118.33        109.20        16.44 o                         
   5   7   1          0.42         -1.72        16.03 o                         
   6   7   1         16.92          2.19        17.23 o                         
   7   7   1        290.08        331.88        23.00 o                         
   8   7   1       1127.81       1169.30        39.39 o                         
   9   7   1       1847.53       1741.18        51.66 o                         
  10   7   1        318.87        322.76        25.35 o                         
  11   7   1          0.16         -6.31        35.04 o                         
  12   7   1         82.39         89.06        22.05 o                         
 -16   8   1          0.16        -26.89        27.60 o                         
 -15   8   1         36.36         65.85        23.10 o                         
 -14   8   1         70.23        124.61        23.28 o                         
 -13   8   1        336.24        374.51        25.72 o                         
 -12   8   1         28.59         33.12        19.81 o                         
 -11   8   1         38.20         43.93        30.04 o                         
 -10   8   1       3323.11       3283.70        67.59 o                         
  -9   8   1        439.09        518.65        28.91 o                         
  -8   8   1       2676.63       2745.56        55.77 o                         
  -7   8   1         98.06        120.55        16.57 o                         
  -6   8   1        474.06        375.40        26.16 o                         
  -5   8   1          0.13        -12.48        12.48 o                         
  -4   8   1        803.58        747.14        26.62 o                         
  -3   8   1        189.54        135.47        14.14 o                         
  -2   8   1       3827.46       4196.14        75.83 o                         
  -1   8   1        478.04        448.91        44.34 o                         
   0   8   1       1245.79       1134.02        29.33 o                         
   1   8   1       2129.23       1970.81        42.19 o                         
   2   8   1          2.79        -15.07        15.07 o                         
   3   8   1        176.04        273.89        19.29 o                         
   4   8   1        186.68        151.81        19.34 o                         
   5   8   1         54.87        130.25        18.86 o                         
   6   8   1        494.43        481.22        30.17 o                         
   7   8   1         35.23         25.95        26.07 o                         
   8   8   1       2162.80       2068.74        51.96 o                         
   9   8   1        107.10        104.73        22.54 o                         
  10   8   1         62.98         37.92        21.97 o                         
  11   8   1         10.16         -8.04        21.42 o                         
 -15   9   1          4.83         20.81        23.31 o                         
 -14   9   1         11.63         54.72        22.44 o                         
 -13   9   1         15.48         11.09        21.12 o                         
 -12   9   1        227.32        223.94        25.01 o                         
 -11   9   1        171.79        173.28        24.22 o                         
 -10   9   1       1790.25       2112.62        51.45 o                         
  -9   9   1         17.96          9.43        23.43 o                         
  -8   9   1        795.69        844.89        28.61 o                         
  -7   9   1        764.04        658.68        28.62 o                         
  -6   9   1        129.70        133.24        20.11 o                         
  -5   9   1       3494.75       3334.00        55.62 o                         
  -4   9   1       1228.10       1062.07        30.89 o                         
  -3   9   1       1244.51       1142.42        31.22 o                         
  -2   9   1        145.02        182.35        15.91 o                         
  -1   9   1         39.80         36.21        13.92 o                         
   0   9   1       3204.70       3021.97        59.36 o                         
   1   9   1        264.30        304.88        20.45 o                         
   2   9   1         54.41         74.29        16.33 o                         
   3   9   1         35.56         12.70        16.83 o                         
   4   9   1         57.91         24.89        19.02 o                         
   5   9   1         22.80         47.08        18.94 o                         
   6   9   1         11.61        -19.90        19.90 o                         
   7   9   1        747.25        763.46        38.70 o                         
   8   9   1        606.15        518.39        31.78 o                         
   9   9   1          0.22         -0.32        21.65 o                         
  10   9   1         42.45         14.01        21.14 o                         
  11   9   1          0.04         -6.09        22.87 o                         
 -15  10   1         52.27         75.68        23.64 o                         
 -14  10   1         24.72         33.20        22.44 o                         
 -13  10   1          0.00          3.96        20.63 o                         
 -12  10   1          0.31         -0.48        43.74 o                         
 -11  10   1        794.67        899.36        50.91 o                         
 -10  10   1        103.62        150.81        21.03 o                         
  -9  10   1         17.74         -6.55        17.02 o                         
  -8  10   1         30.42         28.85        15.75 o                         
  -7  10   1         15.87         14.41        16.61 o                         
  -6  10   1         43.11         46.01        13.87 o                         
  -5  10   1        151.74        152.05        20.11 o                         
  -4  10   1       1297.06       1107.18        34.05 o                         
  -3  10   1       7399.26       6994.34       123.58 o                         
  -2  10   1        198.58        216.92        18.04 o                         
  -1  10   1          0.00         -6.70        14.86 o                         
   0  10   1        119.69        161.10        19.94 o                         
   1  10   1         47.68         79.91        23.36 o                         
   2  10   1        143.41        185.57        21.31 o                         
   3  10   1         32.62         45.84        18.40 o                         
   4  10   1        544.10        553.10        29.74 o                         
   5  10   1        129.22        154.84        35.78 o                         
   6  10   1          0.06         22.45        24.49 o                         
   7  10   1        113.41        165.44        25.55 o                         
   8  10   1          0.32         29.55        21.32 o                         
   9  10   1        109.87        101.35        26.29 o                         
  10  10   1         20.93         22.54        30.08 o                         
 -14  11   1          2.17        -11.77        22.62 o                         
 -13  11   1          0.11          0.49        24.47 o                         
 -12  11   1        150.35        137.95        22.72 o                         
 -11  11   1        178.62        234.20        23.57 o                         
 -10  11   1         35.94          3.16        28.58 o                         
  -9  11   1        703.35        657.22        29.91 o                         
  -8  11   1        600.63        556.64        43.59 o                         
  -7  11   1         64.41         84.51        19.75 o                         
  -6  11   1        272.89        236.44        20.61 o                         
  -5  11   1       1112.25       1011.76        34.97 o                         
  -4  11   1        146.40        143.48        21.11 o                         
  -3  11   1         99.00        107.99        17.43 o                         
  -2  11   1          8.33         14.72        15.96 o                         
  -1  11   1          3.56          3.71        16.30 o                         
   0  11   1         19.42         17.46        25.25 o                         
   1  11   1        465.68        426.15        25.34 o                         
   2  11   1         23.77         51.45        18.36 o                         
   3  11   1         15.28         74.61        35.70 o                         
   4  11   1         95.32        110.33        29.19 o                         
   5  11   1        389.29        464.41        27.41 o                         
   7  11   1         58.75        108.55        22.51 o                         
   8  11   1          4.95         38.28        24.30 o                         
   9  11   1         27.54        -23.81        27.92 o                         
 -14  12   1          0.85         -1.46        26.96 o                         
 -13  12   1         15.58          6.22        22.55 o                         
 -12  12   1         65.41         45.52        21.12 o                         
 -11  12   1         10.87        -20.06        20.06 o                         
 -10  12   1          9.29         -1.75        25.44 o                         
  -9  12   1         34.18         51.12        22.34 o                         
  -8  12   1        879.06        944.10        63.08 o                         
  -7  12   1        288.18        271.51        22.66 o                         
  -6  12   1        590.55        509.25        52.88 o                         
  -5  12   1          0.79         -9.96        17.86 o                         
  -4  12   1          5.32         15.21        24.23 o                         
  -3  12   1         23.27         76.32        21.75 o                         
  -2  12   1         27.09         25.21        17.81 o                         
  -1  12   1        348.56        366.72        38.45 o                         
   0  12   1        110.57        119.55        26.05 o                         
   1  12   1        112.26        124.21        19.64 o                         
   2  12   1        295.38        497.70        48.93 o                         
   3  12   1        132.20        171.77        21.24 o                         
   4  12   1        306.62        182.20        48.84 o                         
   5  12   1         10.27          5.28        30.22 o                         
   6  12   1        147.07        129.79        53.28 o                         
   7  12   1         20.80          6.36        42.90 o                         
   8  12   1          3.01        -14.33        28.64 o                         
 -13  13   1          6.41        -29.17        32.43 o                         
 -12  13   1         11.09          1.51        27.19 o                         
 -11  13   1         28.04         11.47        18.30 o                         
 -10  13   1          1.85        -18.45        18.45 o                         
  -9  13   1        131.68        109.31        20.31 o                         
  -8  13   1         91.86         24.95        22.11 o                         
  -7  13   1         11.66         20.76        20.98 o                         
  -6  13   1        106.20         66.79        20.77 o                         
  -5  13   1        379.91        346.25        24.35 o                         
  -4  13   1          0.01        -22.40        22.40 o                         
  -3  13   1          3.98         -6.53        18.58 o                         
  -2  13   1         93.73        100.31        20.34 o                         
  -1  13   1          4.29         12.34        21.69 o                         
   0  13   1        209.88        162.94        21.73 o                         
   1  13   1         25.60         15.86        19.18 o                         
   2  13   1        458.66        451.59        38.21 o                         
   3  13   1        201.82        147.29        34.37 o                         
   4  13   1          5.19         -7.48        29.81 o                         
   5  13   1        187.51        192.31        35.00 o                         
   6  13   1         65.14         74.01        31.49 o                         
 -12  14   1         95.40         58.48        38.84 o                         
 -11  14   1          0.20         -0.66        57.63 o                         
 -10  14   1         19.72         53.40        23.67 o                         
  -9  14   1        113.35         54.64        20.00 o                         
  -8  14   1          2.76         -5.98        20.40 o                         
  -7  14   1          9.74        -20.03        20.03 o                         
  -6  14   1        628.74        597.57        33.05 o                         
  -5  14   1        321.84        305.88        36.42 o                         
  -4  14   1        219.91        198.35        22.76 o                         
  -3  14   1          3.31         -7.88        19.19 o                         
  -2  14   1         86.81         77.99        20.38 o                         
  -1  14   1          2.32         -5.43        19.33 o                         
   0  14   1         22.38          7.96        28.59 o                         
   1  14   1        356.51        356.04        26.61 o                         
   2  14   1        716.94        789.62        54.31 o                         
   3  14   1         40.33        108.99        33.14 o                         
   4  14   1         16.39          5.95        30.74 o                         
   5  14   1          9.25          3.51        29.98 o                         
 -10  15   1          0.90         -5.19        27.71 o                         
  -9  15   1         39.00         -4.48        19.95 o                         
  -8  15   1         12.77         -5.93        23.91 o                         
  -7  15   1        172.04        121.44        21.92 o                         
  -6  15   1         29.40         45.22        20.49 o                         
  -5  15   1        158.04        153.88        22.09 o                         
  -4  15   1         37.93         61.52        21.25 o                         
  -3  15   1         11.02         33.42        20.41 o                         
  -2  15   1         13.03        -17.76        20.04 o                         
  -1  15   1          1.75        -26.84        26.84 o                         
   0  15   1        304.16        279.66        26.85 o                         
   1  15   1        203.38        177.51        33.70 o                         
   2  15   1         32.22          1.26        30.72 o                         
   3  15   1          0.03          9.76        30.39 o                         
  -8  16   1         18.51         30.35        31.20 o                         
  -7  16   1         28.42         25.20        20.16 o                         
  -6  16   1          5.71         27.92        25.99 o                         
  -5  16   1         66.78         62.52        20.54 o                         
  -4  16   1          1.39         16.87        20.12 o                         
  -3  16   1        132.71        108.77        38.88 o                         
  -2  16   1          5.98          8.64        40.26 o                         
  -1  16   1        219.89        232.26        33.78 o                         
   0  16   1        190.02        134.61        32.36 o                         
   1 -17   2        130.01        155.46        34.18 o                         
   2 -17   2        106.86        136.27        32.35 o                         
   3 -17   2         85.95         85.42        31.16 o                         
   4 -17   2        155.04         90.20        30.61 o                         
   5 -17   2        572.48        508.64        30.15 o                         
   6 -17   2         64.91         92.69        36.94 o                         
  -2 -16   2          1.13         15.47        32.55 o                         
  -1 -16   2        212.92        203.03        36.93 o                         
   0 -16   2         89.14        138.44        42.00 o                         
   1 -16   2          1.21          2.29        29.44 o                         
   2 -16   2         14.92        -14.66        28.15 o                         
   3 -16   2        215.81        166.47        27.32 o                         
   4 -16   2        557.14        537.31        51.10 o                         
   5 -16   2         38.26         19.12        38.17 o                         
   6 -16   2         12.89         31.15        21.59 o                         
   7 -16   2         58.05         64.97        23.23 o                         
   8 -16   2         13.38         21.75        24.15 o                         
   9 -16   2         14.28         11.90        56.44 o                         
  -4 -15   2         23.91          2.35        32.06 o                         
  -3 -15   2        335.50        339.20        38.98 o                         
  -2 -15   2         16.31         49.16        33.39 o                         
  -1 -15   2        194.55        249.97        36.02 o                         
   0 -15   2          0.04         -0.65        44.28 o                         
   1 -15   2         40.22         35.26        29.35 o                         
   2 -15   2         73.52         89.27        29.47 o                         
   3 -15   2        614.09        643.35        35.92 o                         
   4 -15   2        353.02        319.95        24.85 o                         
   5 -15   2         66.30        112.30        22.13 o                         
   6 -15   2         34.87         59.97        21.73 o                         
   7 -15   2          0.11        -21.13        21.44 o                         
   8 -15   2         39.12         11.36        22.81 o                         
   9 -15   2         25.55        -19.96        30.35 o                         
  10 -15   2          6.39          5.03        21.70 o                         
  11 -15   2        415.72        414.44        29.26 o                         
  -6 -14   2         28.68         73.69        37.44 o                         
  -5 -14   2          8.78          0.73        40.13 o                         
  -4 -14   2         21.86        -28.71        31.14 o                         
  -3 -14   2          8.73          6.77        31.66 o                         
  -2 -14   2        260.21        251.81        39.42 o                         
  -1 -14   2         79.03         65.82        30.18 o                         
   0 -14   2        208.51        177.47        31.34 o                         
   1 -14   2        434.91        413.01        35.89 o                         
   2 -14   2        298.74        325.17        23.67 o                         
   3 -14   2        382.38        380.41        30.55 o                         
   4 -14   2        209.57        245.22        40.82 o                         
   5 -14   2        273.79        298.46        28.14 o                         
   6 -14   2          3.55        -25.79        25.79 o                         
   7 -14   2       1464.63       1543.02        64.18 o                         
   8 -14   2         15.12         34.93        19.23 o                         
   9 -14   2        245.48        232.68        21.00 o                         
  10 -14   2          0.97         31.66        36.55 o                         
  11 -14   2         20.10        -21.66        22.17 o                         
  12 -14   2        245.73        260.87        40.90 o                         
  -8 -13   2          0.20         21.58        31.58 o                         
  -7 -13   2        107.58         98.03        51.38 o                         
  -6 -13   2         82.47         43.90        32.29 o                         
  -5 -13   2         16.00         35.05        31.71 o                         
  -4 -13   2        892.10        845.13        54.15 o                         
  -3 -13   2          3.10          7.32        30.01 o                         
  -2 -13   2         53.06         16.72        30.91 o                         
  -1 -13   2        458.66        529.85        38.18 o                         
   0 -13   2        363.23        437.74        45.72 o                         
   1 -13   2       1974.49       1923.39        63.86 o                         
   2 -13   2        245.97        243.36        21.41 o                         
   3 -13   2        224.30        319.49        23.54 o                         
   4 -13   2         77.55        103.80        20.53 o                         
   5 -13   2         66.34         71.90        21.51 o                         
   6 -13   2         94.27        103.77        20.83 o                         
   7 -13   2        597.26        630.96        29.58 o                         
   8 -13   2         53.67         14.75        22.04 o                         
   9 -13   2        217.88        222.56        38.20 o                         
  10 -13   2         24.07          4.34        21.16 o                         
  11 -13   2          1.88         22.07        22.42 o                         
  12 -13   2         27.77         43.60        45.71 o                         
  13 -13   2        103.86        129.05        29.54 o                         
  -9 -12   2        128.99         87.36        35.69 o                         
  -8 -12   2          0.02          1.83        30.88 o                         
  -7 -12   2        318.10        433.16        58.85 o                         
  -6 -12   2        369.14        462.21        40.05 o                         
  -5 -12   2         65.85         65.51        67.47 o                         
  -4 -12   2          0.07        -46.10        46.10 o                         
  -3 -12   2         46.45         55.45        43.17 o                         
  -2 -12   2        156.79        166.15        28.64 o                         
  -1 -12   2         51.46         68.89        39.57 o                         
   0 -12   2          7.49        -13.77        23.11 o                         
   1 -12   2        476.41        572.06        38.58 o                         
   2 -12   2         28.15          7.56        16.37 o                         
   3 -12   2        193.16        191.32        19.97 o                         
   4 -12   2         97.25         77.79        19.04 o                         
   5 -12   2          6.05        -22.85        22.85 o                         
   6 -12   2        413.41        545.68        26.62 o                         
   7 -12   2          0.07          9.78        19.52 o                         
   8 -12   2        538.88        559.20        31.49 o                         
   9 -12   2          0.15        -10.88        20.92 o                         
  10 -12   2          3.30         44.35        29.41 o                         
  11 -12   2          8.63         -5.62        21.94 o                         
  12 -12   2          2.79          5.86        23.10 o                         
  13 -12   2         40.07         57.85        37.03 o                         
  14 -12   2         40.08         62.08        23.96 o                         
 -10 -11   2        144.31         99.58        54.54 o                         
  -9 -11   2         15.95         33.13        31.16 o                         
  -8 -11   2        118.53        120.43        32.51 o                         
  -7 -11   2        213.95        148.16        32.43 o                         
  -6 -11   2         25.26          8.35        35.05 o                         
  -5 -11   2         59.60         15.30        42.65 o                         
  -4 -11   2        168.83        125.23        28.59 o                         
  -3 -11   2         42.57         20.38        25.95 o                         
  -2 -11   2        233.52        318.73        41.55 o                         
  -1 -11   2         16.02          8.39        21.83 o                         
   0 -11   2        491.02        505.93        35.13 o                         
   1 -11   2        610.11        547.42        30.04 o                         
   2 -11   2        629.57        629.01        45.70 o                         
   3 -11   2        445.38        494.96        29.34 o                         
   4 -11   2       3013.04       2907.92       135.82 o                         
   5 -11   2       1388.52       1561.83        45.31 o                         
   6 -11   2          4.14          5.71        18.93 o                         
   7 -11   2        597.07        643.95        31.97 o                         
   8 -11   2        318.06        339.48        24.36 o                         
   9 -11   2          1.58        -17.40        17.40 o                         
  10 -11   2        202.18        190.92        20.76 o                         
  11 -11   2        450.77        454.12        32.73 o                         
  12 -11   2         37.00         41.58        22.56 o                         
  13 -11   2         63.23        128.53        24.02 o                         
  14 -11   2        123.60        104.05        25.25 o                         
 -11 -10   2          8.18         18.99        42.05 o                         
 -10 -10   2         86.87         72.21        34.35 o                         
  -9 -10   2        143.30         96.88        31.84 o                         
  -8 -10   2          8.47        -16.49        28.22 o                         
  -7 -10   2        726.06        588.40        42.67 o                         
  -6 -10   2       1630.48       1496.14        57.43 o                         
  -5 -10   2        268.95        299.29        30.47 o                         
  -4 -10   2        230.96        244.25        28.32 o                         
  -3 -10   2        260.40        266.64        51.63 o                         
  -2 -10   2       2075.79       1914.44        56.78 o                         
  -1 -10   2        445.95        432.62        28.20 o                         
   0 -10   2        262.24        319.79        39.52 o                         
   1 -10   2        810.86        853.05        58.30 o                         
   2 -10   2       1415.76       1361.76        47.90 o                         
   3 -10   2       1635.31       1384.53        35.92 o                         
   5 -10   2       1054.64       1389.62        37.78 o                         
   6 -10   2        171.64        186.36        20.84 o                         
   7 -10   2        264.70        411.74        31.53 o                         
   8 -10   2        529.69        633.63        37.38 o                         
   9 -10   2         38.46         36.89        17.60 o                         
  10 -10   2         15.90         89.60        21.17 o                         
  11 -10   2        638.35        766.37        36.29 o                         
  12 -10   2          7.62         21.93        21.67 o                         
  13 -10   2          3.35         43.15        22.91 o                         
  14 -10   2        272.34        216.53        26.79 o                         
  15 -10   2          2.11         32.16        34.24 o                         
 -12  -9   2        117.09        103.08        36.56 o                         
 -11  -9   2         29.28         21.02        33.46 o                         
 -10  -9   2         74.01         46.85        29.98 o                         
  -9  -9   2          0.68         -4.77        19.79 o                         
  -8  -9   2        885.69        817.89        48.87 o                         
  -7  -9   2        192.43        302.38        31.23 o                         
  -6  -9   2         63.79        102.78        25.46 o                         
  -5  -9   2         76.51         94.44        25.67 o                         
  -4  -9   2        406.93        413.31        28.89 o                         
  -3  -9   2       1380.61       1126.06        42.11 o                         
  -2  -9   2          1.91        -12.27        19.16 o                         
  -1  -9   2       1469.43       1421.12        44.68 o                         
   0  -9   2         42.40         90.18        23.08 o                         
   1  -9   2       2001.76       2080.86        54.97 o                         
   2  -9   2       4239.73       4019.77        73.94 o                         
   3  -9   2        726.59        815.02        22.84 o                         
   4  -9   2        834.64        903.24        28.63 o                         
   5  -9   2       3265.14       3607.61        68.77 o                         
   6  -9   2       3022.90       3205.48        63.34 o                         
   7  -9   2         64.05         79.89        17.51 o                         
   8  -9   2         70.26         76.38        18.87 o                         
   9  -9   2         21.95         19.96        16.09 o                         
  10  -9   2         13.79         49.36        20.79 o                         
  11  -9   2         23.25          5.68        22.71 o                         
  12  -9   2          9.35         11.05        21.92 o                         
  13  -9   2        289.40        267.20        24.67 o                         
  14  -9   2        261.05        213.27        40.73 o                         
  15  -9   2          7.42        -17.57        37.43 o                         
 -12  -8   2          9.96         -4.65        36.29 o                         
 -11  -8   2         98.85         81.34        40.15 o                         
 -10  -8   2         31.92         53.19        26.00 o                         
  -9  -8   2        165.90        204.86        31.69 o                         
  -8  -8   2        349.85        431.79        27.01 o                         
  -7  -8   2        161.54        177.65        36.25 o                         
  -6  -8   2          0.01        -15.22        21.20 o                         
  -5  -8   2        306.73        325.94        26.48 o                         
  -4  -8   2       1175.10       1031.86        40.44 o                         
  -3  -8   2         45.63         92.71        17.90 o                         
  -2  -8   2        553.96        599.96        29.19 o                         
  -1  -8   2       2874.55       2950.34        70.23 o                         
   1  -8   2        727.77       1002.49        43.56 o                         
   2  -8   2        333.05        332.48        22.32 o                         
   3  -8   2         42.82         95.15        12.79 o                         
   4  -8   2         56.34         81.93        13.36 o                         
   5  -8   2          5.19         11.48        12.94 o                         
   6  -8   2       1416.42       1391.37        37.63 o                         
   7  -8   2         11.26         30.62        24.42 o                         
   8  -8   2        299.70        332.25        17.88 o                         
   9  -8   2        105.24        103.37        21.07 o                         
  10  -8   2        173.10        168.07        20.17 o                         
  11  -8   2       1253.29       1327.24        47.03 o                         
  12  -8   2         41.85         38.16        20.45 o                         
  13  -8   2        776.56        796.83        35.32 o                         
  14  -8   2        134.16        146.73        40.63 o                         
  15  -8   2          2.55        -24.54        27.59 o                         
 -13  -7   2         80.40         67.19        21.81 o                         
 -12  -7   2          1.07        -17.01        20.47 o                         
 -11  -7   2        138.11        175.01        33.49 o                         
 -10  -7   2          0.09          6.50        33.57 o                         
  -9  -7   2        740.29        741.96        33.49 o                         
  -8  -7   2         70.14         99.33        18.99 o                         
  -7  -7   2          0.00        -16.36        16.36 o                         
  -6  -7   2          3.66        -21.34        21.34 o                         
  -5  -7   2         38.66          8.14        17.96 o                         
  -4  -7   2         26.01         18.03        16.33 o                         
  -3  -7   2         98.27        142.07        20.44 o                         
  -2  -7   2        461.08        469.23        25.12 o                         
  -1  -7   2         50.51        728.24       854.20 o                         
   0  -7   2       1085.27       1700.72        61.99 o                         
   1  -7   2       1245.53       1309.73        43.59 o                         
   3  -7   2        296.50        356.90        17.37 o                         
   4  -7   2        269.43        329.61        18.23 o                         
   5  -7   2        372.72        375.23        28.93 o                         
   6  -7   2          1.60        -12.64        12.64 o                         
   7  -7   2        395.96        480.09        23.69 o                         
   8  -7   2        249.54        254.10        15.84 o                         
   9  -7   2        135.47        126.37        21.05 o                         
  10  -7   2         73.92         50.28        17.79 o                         
  11  -7   2        556.06        566.73        29.53 o                         
  12  -7   2        307.11        295.30        22.67 o                         
  13  -7   2         69.07         71.99        33.70 o                         
  14  -7   2          4.11          9.61        28.70 o                         
  15  -7   2         12.29         12.79        27.27 o                         
 -14  -6   2         44.94         33.64        37.10 o                         
 -13  -6   2        110.60         57.10        22.48 o                         
 -12  -6   2          2.81        -20.68        20.68 o                         
 -11  -6   2         34.89         -7.88        23.19 o                         
 -10  -6   2        232.69        312.87        26.78 o                         
  -9  -6   2         66.47         51.86        18.73 o                         
  -8  -6   2          0.32         21.37        18.91 o                         
  -7  -6   2          2.55         12.54        15.16 o                         
  -6  -6   2       1030.34        934.68        31.78 o                         
  -5  -6   2         40.83         73.22        22.47 o                         
  -4  -6   2       3265.23       3143.03        72.94 o                         
  -3  -6   2         18.65         24.25        22.11 o                         
  -2  -6   2      10391.43      10661.30       219.69 o                         
   0  -6   2        925.56       1168.65        33.73 o                         
   1  -6   2        267.78        292.51        18.97 o                         
   2  -6   2       3282.50       3021.05        54.48 o                         
   3  -6   2       5564.69       5757.37        98.86 o                         
   4  -6   2        885.73        839.57        22.84 o                         
   5  -6   2       2911.07       2757.64        51.98 o                         
   6  -6   2       1099.92       1005.60        27.24 o                         
   7  -6   2         23.59         17.94        11.07 o                         
   8  -6   2       1448.84       1501.11        36.58 o                         
   9  -6   2         28.99          8.13        16.04 o                         
  10  -6   2        270.22        285.29        21.52 o                         
  11  -6   2          5.83         23.93        16.74 o                         
  12  -6   2        258.72        243.54        32.49 o                         
  13  -6   2         35.21         63.03        28.31 o                         
  14  -6   2          9.76        -15.92        28.66 o                         
  15  -6   2        206.55        242.48        30.05 o                         
  16  -6   2        121.09        116.09        36.04 o                         
 -14  -5   2          3.80         24.32        26.40 o                         
 -13  -5   2          0.01        -18.25        21.47 o                         
 -12  -5   2          1.48          6.63        21.20 o                         
 -11  -5   2          3.56         16.30        19.80 o                         
 -10  -5   2          1.75          9.54        26.72 o                         
  -9  -5   2         19.63         -5.13        17.33 o                         
  -8  -5   2         63.44         59.31        19.26 o                         
  -7  -5   2       1066.65       1050.17        63.08 o                         
  -6  -5   2        107.60        208.52        17.38 o                         
  -5  -5   2       2386.51       2317.32        45.12 o                         
  -4  -5   2        143.62       1368.24       530.75 o                         
  -3  -5   2       8802.67      10237.42       211.10 o                         
  -2  -5   2       6821.97       7754.85       211.34 o                         
  -1  -5   2        343.26        385.90        32.15 o                         
   0  -5   2       3484.40       3819.30        83.19 o                         
   1  -5   2        409.22        489.87        30.06 o                         
   2  -5   2        172.26        260.77        29.56 o                         
   3  -5   2       4189.35       4778.74       102.18 o                         
   4  -5   2        317.70        331.17        15.67 o                         
   5  -5   2       6565.04       7029.29       120.72 o                         
   6  -5   2        733.73        696.68        22.27 o                         
   7  -5   2         95.94        169.85        18.83 o                         
   8  -5   2       1786.55       1776.79       116.26 o                         
   9  -5   2       3940.02       3828.12        87.45 o                         
  10  -5   2        270.21        340.16        26.06 o                         
  11  -5   2         37.94         30.99        16.73 o                         
  12  -5   2        171.09        139.36        28.44 o                         
  13  -5   2         25.31          9.02        26.26 o                         
  14  -5   2         27.77         37.70        30.48 o                         
  15  -5   2        361.70        369.47        39.43 o                         
  16  -5   2          0.92         23.25        34.11 o                         
 -15  -4   2         53.56         67.86        29.52 o                         
 -14  -4   2        202.66        190.01        26.16 o                         
 -13  -4   2        237.13        309.58        25.59 o                         
 -12  -4   2         13.80        -12.56        21.68 o                         
 -11  -4   2        736.48        709.34        34.22 o                         
 -10  -4   2        629.33        781.91        33.70 o                         
  -9  -4   2        228.67        174.06        18.73 o                         
  -8  -4   2         64.43         90.49        16.73 o                         
  -7  -4   2        958.04        961.91        27.84 o                         
  -6  -4   2        344.86        537.87        34.20 o                         
  -5  -4   2        317.76        412.89        44.52 o                         
  -4  -4   2       4883.50       5262.04        90.54 o                         
  -3  -4   2      47416.68      49177.93       986.53 o                         
   0  -4   2        535.45        848.26        35.69 o                         
   1  -4   2          4.94          4.35        12.75 o                         
   2  -4   2       1363.71       1462.00        28.29 o                         
   3  -4   2       1084.11       1300.98        26.60 o                         
   4  -4   2       4412.82       4401.07        79.19 o                         
   5  -4   2       1686.04       1888.28        46.76 o                         
   6  -4   2         48.60         66.32        10.20 o                         
   7  -4   2        132.52        146.96        12.77 o                         
   8  -4   2        102.75        126.91        13.16 o                         
   9  -4   2        853.55        773.16        27.02 o                         
  10  -4   2         40.65         20.78        16.81 o                         
  11  -4   2        415.91        425.57        30.81 o                         
  12  -4   2       1183.39       1304.15        44.19 o                         
  13  -4   2         61.87          3.49        40.42 o                         
  14  -4   2         60.33         60.32        32.21 o                         
  15  -4   2        125.86         34.16        33.55 o                         
  16  -4   2          5.95          2.55        56.27 o                         
 -15  -3   2        229.04        190.45        33.02 o                         
 -14  -3   2         44.56         18.44        46.40 o                         
 -13  -3   2         13.42         29.18        21.21 o                         
 -12  -3   2         21.16         18.76        22.75 o                         
 -11  -3   2       1521.59       1724.96        44.93 o                         
 -10  -3   2        520.62        458.84        26.80 o                         
  -9  -3   2        600.63        571.37        26.88 o                         
  -8  -3   2        142.92        130.98        26.53 o                         
  -6  -3   2         15.39         -3.85        19.34 o                         
  -5  -3   2        990.59       1118.14        30.48 o                         
  -4  -3   2       6337.15       8053.20       477.79 o                         
  -3  -3   2       2147.68       2265.47        41.74 o                         
  -2  -3   2       6329.41       6836.38       140.48 o                         
  -1  -3   2        246.06        298.32        27.77 o                         
   0  -3   2       3629.40       3406.89        71.62 o                         
   1  -3   2         11.18          8.13         6.64 o                         
   2  -3   2        691.23        595.04        14.97 o                         
   3  -3   2       2398.79       2174.73        39.41 o                         
   4  -3   2      18803.74      18278.86       443.98 o                         
   5  -3   2       8323.29       7807.63       142.27 o                         
   6  -3   2         23.33          9.55         8.69 o                         
   7  -3   2        107.52        121.76        10.93 o                         
   8  -3   2        433.23        480.30        28.83 o                         
   9  -3   2         51.99         24.85        24.72 o                         
  10  -3   2        111.86        116.06        21.63 o                         
  11  -3   2        274.09        255.88        30.92 o                         
  12  -3   2          3.61          4.75        21.87 o                         
  13  -3   2         64.71         99.46        41.73 o                         
  14  -3   2         43.22         37.13        31.59 o                         
  15  -3   2         64.59         23.50        46.69 o                         
  16  -3   2         38.99         24.46        33.36 o                         
 -15  -2   2        222.26        226.51        33.97 o                         
 -14  -2   2         92.69         66.48        22.64 o                         
 -13  -2   2          0.00         31.78        24.28 o                         
 -12  -2   2         25.00         47.47        23.72 o                         
 -11  -2   2        233.81        207.51        22.00 o                         
 -10  -2   2        116.71        142.65        16.56 o                         
  -9  -2   2          0.27         12.81        13.37 o                         
  -8  -2   2         13.10         99.67        21.24 o                         
  -7  -2   2       1717.67       1616.09        35.30 o                         
  -6  -2   2       2016.77       2051.11        42.22 o                         
  -5  -2   2        252.91        288.39        28.22 o                         
  -4  -2   2       5204.06       5219.42        89.46 o                         
  -3  -2   2       8829.59       8732.75       144.96 o                         
  -2  -2   2      11400.93      10808.21       218.75 o                         
  -1  -2   2        755.61        582.67        17.58 o                         
   0  -2   2        250.71        246.68        15.49 o                         
   1  -2   2       1634.41       1743.06        30.70 o                         
   2  -2   2      18216.56      19069.77       312.53 o                         
   3  -2   2        505.35        477.00        19.69 o                         
   4  -2   2       2559.09       2197.39        71.95 o                         
   5  -2   2          0.87         36.32        12.83 o                         
   6  -2   2       1317.40       1216.59        35.57 o                         
   7  -2   2        422.19        330.95        24.30 o                         
   8  -2   2         35.90          1.45        14.78 o                         
   9  -2   2        228.71        212.07        26.49 o                         
  10  -2   2       1490.58       1354.95        41.99 o                         
  11  -2   2        264.84        245.37        23.52 o                         
  12  -2   2         15.96        -14.17        25.90 o                         
  13  -2   2        106.87         84.45        34.78 o                         
  14  -2   2          3.80        -23.85        30.32 o                         
  15  -2   2          0.00        -27.57        32.13 o                         
  16  -2   2        131.41         83.74        34.63 o                         
 -16  -1   2        104.62         56.89        31.78 o                         
 -15  -1   2        173.19        161.10        24.67 o                         
 -14  -1   2        117.03         78.02        35.54 o                         
 -13  -1   2        725.83        820.48        39.94 o                         
 -12  -1   2         91.17         71.94        20.07 o                         
 -11  -1   2          3.45         -4.54        16.12 o                         
 -10  -1   2        418.42        476.36        25.77 o                         
  -9  -1   2       1249.29       1134.89        32.84 o                         
  -8  -1   2        242.13        338.81        19.22 o                         
  -7  -1   2       1448.66       1518.23        33.34 o                         
  -6  -1   2       1506.50       1687.24        71.23 o                         
  -5  -1   2      14688.81      14717.41       243.58 o                         
  -4  -1   2       1572.24       1882.59        35.30 o                         
  -3  -1   2       3569.71       3876.28        65.99 o                         
  -2  -1   2       1722.37       1864.60        32.94 o                         
  -1  -1   2        221.70        321.46        11.20 o                         
   1  -1   2       6613.93       7028.50       188.87 o                         
   2  -1   2      14668.83      15960.08       321.10 o                         
   3  -1   2        283.67        474.06        28.52 o                         
   4  -1   2       1929.53       1992.17        38.41 o                         
   5  -1   2       4901.11       5004.95        87.25 o                         
   6  -1   2          0.92          9.79        11.20 o                         
   7  -1   2        439.49        415.88        21.18 o                         
   8  -1   2       1202.39       1278.29        34.39 o                         
   9  -1   2        733.32        654.53        44.25 o                         
  10  -1   2       1698.09       1684.54        54.59 o                         
  11  -1   2        612.92        652.38        42.40 o                         
  12  -1   2         92.22         76.23        27.48 o                         
  13  -1   2        256.22        257.61        93.05 o                         
  14  -1   2          0.70        -29.39        30.41 o                         
  15  -1   2         21.10         24.33        54.63 o                         
 -16   0   2         83.27        112.88        41.78 o                         
 -15   0   2         82.41         70.06        29.77 o                         
 -14   0   2        431.82        427.17        29.04 o                         
 -13   0   2        279.43        316.85        25.95 o                         
 -12   0   2        212.66        188.35        22.05 o                         
 -11   0   2         18.09        -10.75        18.12 o                         
  -8   0   2       1378.60       1605.06        49.52 o                         
  -7   0   2       6097.26       6162.17       106.21 o                         
  -6   0   2        191.24       3347.86       871.36 o                         
  -5   0   2      14811.66      14666.18       243.44 o                         
  -4   0   2       3633.42       3333.03       104.96 o                         
  -3   0   2       1955.34       1622.08        29.87 o                         
  -2   0   2         94.12        133.97        12.28 o                         
  -1   0   2        181.01        124.46        13.14 o                         
   0   0   2       4601.39       5083.03       146.15 o                         
   1   0   2       5062.66       5842.43        96.94 o                         
   2   0   2       1420.65       1663.97        90.28 o                         
   3   0   2          0.16         27.42        15.06 o                         
   4   0   2       2459.76       2295.05        52.89 o                         
   5   0   2        224.87        255.05        17.11 o                         
   6   0   2        112.62        160.76        12.19 o                         
   7   0   2        268.14        273.97        19.86 o                         
   8   0   2       2822.02       2551.64        51.81 o                         
   9   0   2       4165.56       4061.52        95.31 o                         
  10   0   2         61.74         81.20        24.06 o                         
  11   0   2          0.10         -7.24        24.34 o                         
  12   0   2          3.21        -25.91        25.91 o                         
  13   0   2          0.01         19.37        40.81 o                         
  14   0   2          0.09         39.82        31.46 o                         
  15   0   2          0.70        -30.79        30.79 o                         
 -16   1   2         87.96         57.63        32.35 o                         
 -15   1   2          0.12         -2.86        26.70 o                         
 -14   1   2        358.65        382.01        29.79 o                         
 -13   1   2          2.52         14.82        21.21 o                         
 -12   1   2         33.56         61.95        20.19 o                         
 -11   1   2        735.76        978.88        35.21 o                         
  -9   1   2       1268.42       1361.88        34.57 o                         
  -8   1   2        286.77        361.52        27.90 o                         
  -7   1   2        254.74        264.99        15.95 o                         
  -6   1   2         67.08        627.56       365.10 o                         
  -5   1   2       2697.89       3021.11        54.02 o                         
  -4   1   2        839.46        833.60        45.92 o                         
  -3   1   2         60.39         87.32        15.01 o                         
  -2   1   2         53.22         79.38        13.80 o                         
  -1   1   2        398.39        347.84        13.57 o                         
   0   1   2       8644.10       9683.35       159.53 o                         
   1   1   2       2174.55       2366.87        41.40 o                         
   2   1   2        332.66        560.15        14.90 o                         
   3   1   2       1722.31       1827.13        34.60 o                         
   4   1   2       4052.57       4423.31        76.38 o                         
   5   1   2        324.54        257.60        17.07 o                         
   6   1   2        402.30        332.68        21.70 o                         
   7   1   2        172.69        188.66        13.81 o                         
   8   1   2        176.57        210.26        20.70 o                         
   9   1   2       2192.57       2035.18        73.19 o                         
  10   1   2        236.65        205.38        21.84 o                         
  11   1   2        122.59         99.82        26.14 o                         
  12   1   2          0.12         10.83        27.05 o                         
  13   1   2          1.28         25.43        52.92 o                         
  14   1   2          2.11        -18.95        44.07 o                         
  15   1   2          0.48         -2.52        58.71 o                         
 -16   2   2         22.73         34.80        27.05 o                         
 -15   2   2          0.25         45.65        23.97 o                         
 -14   2   2         69.50         87.62        24.92 o                         
 -13   2   2         18.70         10.78        20.39 o                         
 -12   2   2         15.17         21.17        28.49 o                         
 -11   2   2        642.04        597.79        30.37 o                         
 -10   2   2        221.83        201.07        20.52 o                         
  -9   2   2        138.20        168.93        18.24 o                         
  -8   2   2        356.58        373.02        19.67 o                         
  -7   2   2       3834.23       3553.75        64.53 o                         
  -6   2   2        603.66        728.04        21.04 o                         
  -5   2   2       2014.12       1807.98        35.08 o                         
  -4   2   2        119.29        123.26         9.32 o                         
  -2   2   2       2177.75       2157.26        47.74 o                         
  -1   2   2      22218.65      22058.59       443.34 o                         
   0   2   2       3154.09       3373.91        57.95 o                         
   1   2   2       2512.50       2211.71        39.80 o                         
   2   2   2       2492.96       2961.91       115.42 o                         
   3   2   2       2192.85       2374.07        51.99 o                         
   4   2   2         82.20        261.73        36.41 o                         
   5   2   2        584.62        606.33        19.44 o                         
   6   2   2        213.17        255.31        34.50 o                         
   7   2   2        470.93        467.44        23.13 o                         
   8   2   2       1263.46       1211.43        36.12 o                         
   9   2   2       1257.77       1078.53        31.81 o                         
  10   2   2        263.78        217.82        18.88 o                         
  11   2   2        563.44        587.79        27.24 o                         
  12   2   2        236.80        262.85        94.12 o                         
  13   2   2          9.21         -9.37        29.77 o                         
  14   2   2        155.10        103.88        32.37 o                         
 -16   3   2         15.44         13.17        26.32 o                         
 -15   3   2          2.24         -1.36        23.27 o                         
 -14   3   2          0.43        -24.13        24.13 o                         
 -13   3   2         23.21          3.16        20.78 o                         
 -12   3   2        101.28         72.86        19.85 o                         
 -11   3   2         16.58         74.84        21.61 o                         
 -10   3   2          2.85         36.23        33.39 o                         
  -9   3   2          9.37          1.85        28.85 o                         
  -8   3   2        265.60        225.87        18.13 o                         
  -7   3   2        161.37        146.47        17.22 o                         
  -6   3   2        140.93        193.04        12.08 o                         
  -5   3   2        759.51        763.17        20.62 o                         
  -4   3   2       5598.91       5716.12        98.68 o                         
  -3   3   2      13137.24      13092.89       265.91 o                         
  -2   3   2          8.68         -1.40        10.34 o                         
  -1   3   2      15264.12      15390.07       253.26 o                         
   0   3   2       1512.21       1396.96        27.55 o                         
   1   3   2         23.58         53.03         8.82 o                         
   2   3   2       2429.84       1997.23        53.10 o                         
   3   3   2       4942.85       5299.89        91.50 o                         
   4   3   2         16.94         33.70        11.04 o                         
   5   3   2        169.15        160.55        13.00 o                         
   6   3   2       3510.16       3244.96        60.61 o                         
   7   3   2       4814.00       4679.39        84.74 o                         
   8   3   2         94.99         82.67        17.58 o                         
   9   3   2       1521.81       1433.70        38.72 o                         
  10   3   2         94.94         97.75        18.56 o                         
  11   3   2        427.99        360.12        24.27 o                         
  12   3   2        456.94        435.07        36.83 o                         
  13   3   2        144.58        114.60        32.41 o                         
  14   3   2        341.36        263.01        34.70 o                         
 -16   4   2          2.52         27.22        49.34 o                         
 -15   4   2         60.77         62.52        22.76 o                         
 -14   4   2         20.91         21.56        22.32 o                         
 -13   4   2        117.79        101.78        22.28 o                         
 -12   4   2        783.65        814.19        35.03 o                         
 -11   4   2         38.35         89.52        19.14 o                         
 -10   4   2         86.97         84.37        17.44 o                         
  -9   4   2        650.62        662.92        26.04 o                         
  -8   4   2        822.80        907.45        27.20 o                         
  -7   4   2       3088.68       3152.23        68.03 o                         
  -6   4   2       1503.40       1457.70        31.48 o                         
  -5   4   2       2879.94       2976.48        47.33 o                         
  -4   4   2         40.93         29.23        13.28 o                         
  -3   4   2       2373.88       2086.70        49.61 o                         
  -2   4   2        919.08        917.99        37.71 o                         
  -1   4   2        304.44        409.47        22.38 o                         
   0   4   2       7162.74       7706.39       129.56 o                         
   1   4   2         52.78         98.55        33.45 o                         
   2   4   2       2986.20       3605.13        78.73 o                         
   3   4   2        654.47        670.04        35.08 o                         
   4   4   2       2824.42       2859.81        53.92 o                         
   5   4   2        682.44        618.75        23.17 o                         
   6   4   2        615.14        579.52        25.14 o                         
   7   4   2         72.21         75.24        22.91 o                         
   8   4   2        148.32        164.13        18.40 o                         
   9   4   2         84.56         34.35        17.54 o                         
  10   4   2        349.06        360.11        35.10 o                         
  11   4   2        794.07        801.69        35.42 o                         
  12   4   2        192.85        167.25        22.57 o                         
  13   4   2        273.86        303.09        35.05 o                         
  14   4   2          0.31         49.93        30.89 o                         
 -16   5   2         77.68        121.82        40.67 o                         
 -15   5   2         24.37         33.57        22.82 o                         
 -14   5   2        108.25        152.94        30.38 o                         
 -13   5   2        617.60        744.69        36.21 o                         
 -12   5   2        274.09        312.20        23.84 o                         
 -11   5   2        629.94        678.78        37.60 o                         
 -10   5   2        263.22        250.59        22.51 o                         
  -9   5   2       1070.12       1154.20        37.88 o                         
  -8   5   2          1.14         -7.37        16.07 o                         
  -7   5   2       4328.44       4063.25        74.23 o                         
  -6   5   2       1469.24       1538.60        29.58 o                         
  -5   5   2       1762.88       1868.32        32.90 o                         
  -4   5   2        290.38        241.79        13.28 o                         
  -3   5   2          4.15         22.93        12.39 o                         
  -2   5   2        974.64       1193.76        26.42 o                         
  -1   5   2        729.32        797.95        22.09 o                         
   0   5   2         91.48        262.29        22.84 o                         
   1   5   2        431.16        459.16        22.14 o                         
   2   5   2        412.33        367.57        28.26 o                         
   3   5   2         45.88         60.99        12.69 o                         
   4   5   2       3280.55       3248.80        61.06 o                         
   5   5   2        416.39        428.09        27.49 o                         
   6   5   2        130.88        165.86        17.14 o                         
   7   5   2       1322.90       1257.36        35.84 o                         
   8   5   2        399.13        391.16        23.97 o                         
   9   5   2         10.19        -18.10        18.10 o                         
  10   5   2          7.73         28.55        42.20 o                         
  11   5   2        109.55        105.58        27.39 o                         
  12   5   2         33.49         44.19        29.41 o                         
  13   5   2         72.04         64.66        29.66 o                         
 -16   6   2         11.78         15.16        25.99 o                         
 -15   6   2         22.09          8.59        29.65 o                         
 -14   6   2        264.28        266.08        25.68 o                         
 -13   6   2        751.09        934.35        43.97 o                         
 -12   6   2        479.95        660.32        33.06 o                         
 -11   6   2        557.48        654.72        38.38 o                         
 -10   6   2         19.94         42.85        17.36 o                         
  -9   6   2       1309.24       1367.89        36.90 o                         
  -8   6   2        121.57        129.70        15.31 o                         
  -7   6   2         62.43         42.44        13.39 o                         
  -6   6   2       3471.05       3685.59        59.24 o                         
  -5   6   2       1550.25       1674.36        35.59 o                         
  -4   6   2       6874.18       5989.59       103.51 o                         
  -3   6   2       1902.31       1596.77        40.97 o                         
  -2   6   2        799.13        748.53        21.50 o                         
  -1   6   2        194.51        242.30        13.29 o                         
   0   6   2        866.33        775.62        27.49 o                         
   1   6   2          4.93         -3.29        11.10 o                         
   2   6   2        605.07        634.97        23.17 o                         
   3   6   2        327.10        342.45        19.16 o                         
   4   6   2       3359.03       3079.56        75.86 o                         
   5   6   2         31.71        128.64        17.26 o                         
   6   6   2        126.00        112.50        22.56 o                         
   7   6   2        481.44        487.29        26.81 o                         
   8   6   2         69.57         20.34        18.66 o                         
   9   6   2        389.13        424.15        28.16 o                         
  10   6   2         10.69          6.87        26.45 o                         
  11   6   2         83.82         77.46        22.16 o                         
  12   6   2        151.61        123.81        34.56 o                         
 -16   7   2         39.79         16.84        27.43 o                         
 -15   7   2          1.15         14.20        23.22 o                         
 -14   7   2        321.02        341.79        31.72 o                         
 -13   7   2        864.51       1059.53        88.09 o                         
 -12   7   2        211.60        184.26        29.32 o                         
 -11   7   2        263.68        314.14        25.82 o                         
 -10   7   2       1336.25       1475.28        40.15 o                         
  -9   7   2        369.21        368.31        27.65 o                         
  -8   7   2        664.24        716.47        27.93 o                         
  -7   7   2        428.45        485.28        23.36 o                         
  -6   7   2        376.38        357.37        19.09 o                         
  -5   7   2       2464.68       2424.47        51.08 o                         
  -4   7   2       2250.02       2054.42        44.41 o                         
  -3   7   2         42.86         26.48        11.99 o                         
  -2   7   2       4371.28       4057.93        73.24 o                         
  -1   7   2       4072.80       3918.68        70.96 o                         
   0   7   2       1469.27       1388.57        35.88 o                         
   1   7   2        461.77        337.36        19.66 o                         
   2   7   2         73.12         43.43        14.05 o                         
   3   7   2        634.08        617.26        29.33 o                         
   4   7   2        693.34        705.14        28.04 o                         
   5   7   2        822.08        713.26        31.87 o                         
   6   7   2        947.82        894.72        33.57 o                         
   7   7   2        252.69        334.51        33.46 o                         
   8   7   2       1444.45       1523.03        44.58 o                         
   9   7   2        503.93        498.04        29.35 o                         
  10   7   2          0.87         -8.86        27.65 o                         
  11   7   2         54.38         53.09        36.62 o                         
  12   7   2         46.60         31.43        36.42 o                         
 -16   8   2         43.23         34.69        23.65 o                         
 -15   8   2         17.49          3.91        21.87 o                         
 -14   8   2         25.75         20.89        21.92 o                         
 -13   8   2        226.18        222.03        24.41 o                         
 -12   8   2          0.28        -10.95        20.08 o                         
 -11   8   2        186.79        179.28        21.93 o                         
 -10   8   2       1421.30       1390.98        40.29 o                         
  -9   8   2          1.12          5.59        16.39 o                         
  -8   8   2        749.59        682.15        25.72 o                         
  -7   8   2         17.76        -12.82        12.82 o                         
  -6   8   2        415.03        335.68        20.74 o                         
  -5   8   2       2165.68       2051.03        52.16 o                         
  -4   8   2        235.69        239.36        15.80 o                         
  -3   8   2        206.98        199.03        14.65 o                         
  -2   8   2        157.46        184.40        33.77 o                         
  -1   8   2        180.02        214.81        15.65 o                         
   0   8   2        807.68        773.70        35.67 o                         
   1   8   2         45.28         40.44        24.60 o                         
   2   8   2        378.37        356.91        20.16 o                         
   3   8   2        485.60        466.08        26.27 o                         
   4   8   2         17.51          1.12        16.88 o                         
   5   8   2        118.24        120.43        24.53 o                         
   6   8   2        126.17        137.17        27.76 o                         
   7   8   2        736.16        638.27        34.03 o                         
   8   8   2       1379.54       1446.36        72.21 o                         
   9   8   2         67.63         57.66        22.05 o                         
  10   8   2          0.07        -21.34        21.34 o                         
  11   8   2          1.19         -4.12        21.14 o                         
 -15   9   2        140.55        194.50        40.81 o                         
 -14   9   2         12.14          2.05        21.10 o                         
 -13   9   2        207.80        172.17        23.53 o                         
 -12   9   2         10.29        -11.22        20.70 o                         
 -11   9   2          0.07        -18.82        18.82 o                         
 -10   9   2        102.93        102.84        19.72 o                         
  -9   9   2          1.22        -16.15        25.64 o                         
  -8   9   2         21.37         32.26        14.90 o                         
  -7   9   2        578.90        510.24        26.84 o                         
  -6   9   2         50.95         23.82        16.44 o                         
  -5   9   2        478.81        459.37        24.40 o                         
  -4   9   2        172.13        113.96        30.97 o                         
  -3   9   2        996.46        948.41        30.79 o                         
  -2   9   2        120.68        151.99        22.77 o                         
  -1   9   2       1122.73       1155.45        32.27 o                         
   0   9   2        332.52        355.43        19.67 o                         
   1   9   2        748.98        743.78        29.06 o                         
   2   9   2        173.46        137.58        18.60 o                         
   3   9   2         12.96         34.09        17.86 o                         
   4   9   2         24.47         46.47        19.15 o                         
   5   9   2        105.30        172.37        22.09 o                         
   6   9   2         59.68         42.61        27.30 o                         
   7   9   2       2292.07       2270.05        67.00 o                         
   8   9   2        152.55        140.61        23.68 o                         
   9   9   2         44.22         42.67        22.50 o                         
  10   9   2        164.21        187.58        34.09 o                         
 -15  10   2          3.43        -16.22        23.38 o                         
 -14  10   2          3.39        -20.00        20.00 o                         
 -13  10   2          0.04          2.26        20.00 o                         
 -12  10   2        240.35        193.09        22.88 o                         
 -11  10   2         46.48         14.86        28.34 o                         
 -10  10   2        231.59        259.51        22.35 o                         
  -9  10   2          3.69        -15.63        15.63 o                         
  -8  10   2        148.46        143.20        16.90 o                         
  -7  10   2        146.80         85.54        27.96 o                         
  -6  10   2        265.82        295.97        21.84 o                         
  -5  10   2        517.28        534.74        27.51 o                         
  -4  10   2        105.73        152.08        18.53 o                         
  -3  10   2        614.33        540.44        32.33 o                         
  -2  10   2          6.64         -3.14        15.30 o                         
  -1  10   2       2062.69       1897.30        44.57 o                         
   0  10   2          1.86          6.40        21.49 o                         
   1  10   2        376.64        427.74        27.12 o                         
   2  10   2         90.51        108.74        19.12 o                         
   3  10   2        468.36        503.14        31.47 o                         
   4  10   2        265.93        249.72        24.35 o                         
   5  10   2          1.15         -4.22        21.53 o                         
   6  10   2          2.55         16.94        25.49 o                         
   7  10   2        106.14        117.47        23.25 o                         
   8  10   2        309.88        269.89        25.26 o                         
   9  10   2         27.24         40.12        22.50 o                         
 -14  11   2         32.26         43.18        20.65 o                         
 -13  11   2         32.73         18.86        20.91 o                         
 -12  11   2         85.35         96.84        23.29 o                         
 -11  11   2          0.02        -18.76        18.76 o                         
 -10  11   2          8.52        -18.01        18.01 o                         
  -9  11   2         83.71         49.61        14.27 o                         
  -8  11   2        136.44        131.39        18.06 o                         
  -7  11   2        626.18        550.64        30.39 o                         
  -6  11   2        511.92        553.08        29.85 o                         
  -5  11   2        507.11        444.03        26.74 o                         
  -4  11   2        822.75        816.97        46.68 o                         
  -3  11   2         59.78         63.58        19.87 o                         
  -2  11   2        150.72        190.84        35.23 o                         
  -1  11   2          8.09         32.21        17.02 o                         
   0  11   2        865.57        863.24        33.57 o                         
   1  11   2        115.46        112.87        19.53 o                         
   2  11   2         12.36         73.30        19.90 o                         
   3  11   2        188.26        203.65        23.15 o                         
   4  11   2          3.33          6.57        20.92 o                         
   5  11   2          6.68          8.73        33.14 o                         
   6  11   2        285.67        332.01        30.09 o                         
   7  11   2        150.20        170.72        34.74 o                         
   8  11   2         28.93         36.35        27.88 o                         
 -13  12   2         75.29         76.50        34.58 o                         
 -12  12   2          1.80        -18.19        24.14 o                         
 -11  12   2         19.15         60.33        32.87 o                         
 -10  12   2         74.94         79.19        20.35 o                         
  -9  12   2          2.53          5.14        17.41 o                         
  -8  12   2          1.51         -1.03        16.84 o                         
  -7  12   2        222.88        239.89        21.93 o                         
  -6  12   2          0.07        -17.91        17.91 o                         
  -5  12   2         16.19         28.67        18.03 o                         
  -4  12   2        194.13        205.98        20.58 o                         
  -3  12   2        458.77        509.95        28.95 o                         
  -2  12   2        345.00        414.83        24.48 o                         
  -1  12   2        550.48        533.67        31.33 o                         
   0  12   2        778.03        621.84        34.73 o                         
   1  12   2        215.39        199.57        23.85 o                         
   2  12   2        215.46        180.97        23.26 o                         
   3  12   2          3.99         58.11        37.25 o                         
   4  12   2         64.58         80.12        22.31 o                         
   5  12   2        131.12        139.68        22.45 o                         
   6  12   2         33.18         66.61        21.47 o                         
   7  12   2        277.56        289.91        34.46 o                         
 -12  13   2          6.67         16.11        33.88 o                         
 -11  13   2        161.10        143.12        35.26 o                         
 -10  13   2         12.80        -30.34        30.34 o                         
  -9  13   2         77.76        106.39        25.01 o                         
  -8  13   2         30.84        -13.87        21.00 o                         
  -7  13   2          4.21         -3.00        21.46 o                         
  -6  13   2        160.04        142.47        25.97 o                         
  -5  13   2         38.44         40.71        19.64 o                         
  -4  13   2          6.12         43.21        19.80 o                         
  -3  13   2         46.62         10.99        19.44 o                         
  -2  13   2         13.94          4.56        19.25 o                         
  -1  13   2         36.72         13.67        19.38 o                         
   0  13   2        175.30        183.75        22.10 o                         
   1  13   2        533.25        544.29        35.77 o                         
   2  13   2        659.82        626.23        46.48 o                         
   3  13   2        160.32        142.71        27.51 o                         
   4  13   2         40.32         30.07        19.92 o                         
   5  13   2        174.35        158.03        33.18 o                         
   6  13   2          2.68         31.72        30.03 o                         
 -11  14   2         26.55          8.47        38.75 o                         
 -10  14   2          5.05         -6.85        27.00 o                         
  -9  14   2         86.11         87.66        28.57 o                         
  -8  14   2        124.61        132.33        32.53 o                         
  -7  14   2        141.86        143.28        31.23 o                         
  -6  14   2        293.74        280.58        23.69 o                         
  -5  14   2         31.62          4.44        29.10 o                         
  -4  14   2        127.29        113.43        24.53 o                         
  -3  14   2         28.34         42.08        20.61 o                         
  -2  14   2         69.12         70.29        20.91 o                         
  -1  14   2          7.19         39.98        20.44 o                         
   0  14   2        284.79        234.80        23.78 o                         
   1  14   2       2006.99       1806.95        78.78 o                         
   2  14   2         76.33         70.80        21.30 o                         
   3  14   2        155.26        105.93        31.22 o                         
   4  14   2        123.53         96.23        49.79 o                         
 -10  15   2         18.70         22.19        27.70 o                         
  -9  15   2          1.54        -26.66        26.66 o                         
  -8  15   2        113.83        141.82        28.87 o                         
  -7  15   2         53.41         24.43        25.16 o                         
  -6  15   2          2.56         -5.70        19.64 o                         
  -5  15   2         22.85         -3.75        22.08 o                         
  -4  15   2         99.33        138.53        22.48 o                         
  -3  15   2         50.88         51.72        20.98 o                         
  -2  15   2          9.91         44.12        20.97 o                         
  -1  15   2        509.15        532.32        30.12 o                         
   0  15   2        282.37        257.06        23.59 o                         
   1  15   2         16.11         19.37        29.83 o                         
   2  15   2        244.94        290.94        35.49 o                         
  -7  16   2         53.97         18.52        30.81 o                         
  -6  16   2          8.77        -12.21        21.73 o                         
  -5  16   2          0.13         -8.13        20.24 o                         
  -4  16   2        161.52        131.40        27.14 o                         
  -3  16   2         13.28        -10.27        29.06 o                         
  -2  16   2        251.37        274.12        35.38 o                         
   0 -17   3         14.09         60.08        33.75 o                         
   1 -17   3         48.36         76.76        31.62 o                         
   2 -17   3        482.86        484.95        40.53 o                         
   3 -17   3        129.27        113.53        31.30 o                         
   4 -17   3        667.81        688.22        49.05 o                         
   5 -17   3          9.55        -16.36        23.47 o                         
   6 -17   3        292.75        226.83        52.18 o                         
  -3 -16   3        119.56        160.06        35.50 o                         
  -2 -16   3        914.34        795.15        58.21 o                         
  -1 -16   3        178.85        207.92        37.10 o                         
   0 -16   3         20.83         36.20        31.81 o                         
   1 -16   3        191.44        195.93        34.41 o                         
   2 -16   3         45.40          8.42        30.05 o                         
   3 -16   3        334.06        342.15        37.92 o                         
   4 -16   3         58.17         45.20        24.39 o                         
   5 -16   3        746.33        722.74        52.43 o                         
   6 -16   3        209.23        218.41        27.99 o                         
   7 -16   3          3.44        -14.97        28.82 o                         
   8 -16   3          0.30         -7.86        40.63 o                         
   9 -16   3          4.64         -9.76        23.04 o                         
  -5 -15   3        130.03        153.14        38.33 o                         
  -4 -15   3         35.27         79.70        33.52 o                         
  -3 -15   3         27.99         23.18        34.28 o                         
  -2 -15   3        359.83        378.61        53.11 o                         
  -1 -15   3         47.11         98.60        63.73 o                         
   0 -15   3         41.21         63.67        33.94 o                         
   1 -15   3          0.59         14.85        35.87 o                         
   2 -15   3         91.89        119.02        31.05 o                         
   3 -15   3        470.07        506.06        43.76 o                         
   4 -15   3         59.21         38.73        22.56 o                         
   5 -15   3        120.15        115.63        21.97 o                         
   6 -15   3        274.21        259.48        24.72 o                         
   7 -15   3         41.28         24.48        22.54 o                         
   8 -15   3         86.55         89.32        24.09 o                         
   9 -15   3         50.96         68.57        20.34 o                         
  10 -15   3          2.87         -1.31        22.85 o                         
  11 -15   3        168.93        154.63        22.90 o                         
  -7 -14   3          8.45         12.70        30.98 o                         
  -6 -14   3         80.47         65.94        33.62 o                         
  -5 -14   3          4.50        -11.65        39.40 o                         
  -4 -14   3          0.01        -35.57        35.57 o                         
  -3 -14   3          9.09         10.16        31.41 o                         
  -2 -14   3          4.62        -29.62        37.59 o                         
  -1 -14   3         27.98         27.09        29.10 o                         
   0 -14   3       1629.53       1542.39        59.86 o                         
   1 -14   3         23.78         72.04        57.20 o                         
   2 -14   3        377.20        401.84        38.98 o                         
   3 -14   3        239.72        187.29        21.81 o                         
   4 -14   3        466.43        499.63        35.39 o                         
   5 -14   3        213.71        183.97        22.90 o                         
   6 -14   3        331.81        363.94        26.12 o                         
   7 -14   3          4.57        -22.20        22.20 o                         
   8 -14   3        811.49        915.02        34.23 o                         
   9 -14   3          7.71          1.71        25.16 o                         
  10 -14   3          3.02        -13.21        21.97 o                         
  11 -14   3        121.45        132.13        26.22 o                         
  12 -14   3         91.83        147.37        25.64 o                         
  -8 -13   3          9.44        -27.79        31.01 o                         
  -7 -13   3         33.98         40.61        32.33 o                         
  -6 -13   3         75.06         31.48        35.43 o                         
  -5 -13   3        117.45        112.91        32.92 o                         
  -4 -13   3          0.15        -13.62        30.97 o                         
  -3 -13   3          3.90          5.07        33.61 o                         
  -2 -13   3        343.31        328.06        34.94 o                         
  -1 -13   3         87.08         46.77        26.73 o                         
   0 -13   3       2393.64       2300.16        70.67 o                         
   1 -13   3        477.89        456.81        35.31 o                         
   2 -13   3        350.29        376.22        22.78 o                         
   3 -13   3        382.04        378.66        35.18 o                         
   4 -13   3       1388.91       1277.44        40.60 o                         
   5 -13   3        248.34        282.57        24.26 o                         
   6 -13   3        264.58        376.56        22.00 o                         
   7 -13   3        425.70        467.89        29.17 o                         
   8 -13   3        253.26        274.53        30.66 o                         
   9 -13   3         80.46        102.24        26.92 o                         
  10 -13   3          5.99        -20.59        22.39 o                         
  11 -13   3         49.59         65.87        23.06 o                         
  12 -13   3         24.61         48.42        27.59 o                         
  13 -13   3          0.31         -2.78        37.30 o                         
  -9 -12   3          8.56         -8.40        35.54 o                         
  -8 -12   3          5.10         -9.78        31.39 o                         
  -7 -12   3        261.39        232.02        35.21 o                         
  -6 -12   3         51.13         76.78        33.35 o                         
  -5 -12   3        139.34        123.72        41.75 o                         
  -4 -12   3       1592.81       1438.35        58.86 o                         
  -3 -12   3        459.57        438.89        95.82 o                         
  -2 -12   3         53.65         31.51        29.10 o                         
  -1 -12   3        245.49        257.11        30.90 o                         
   0 -12   3        115.89         97.90        25.62 o                         
   1 -12   3        133.68        167.98        26.96 o                         
   2 -12   3        277.86        371.21        21.57 o                         
   3 -12   3        555.02        539.03        28.50 o                         
   4 -12   3       2224.44       2585.68        57.03 o                         
   5 -12   3        152.60        170.86        17.75 o                         
   6 -12   3         45.61         70.60        19.77 o                         
   7 -12   3        246.16        277.95        23.36 o                         
   8 -12   3          0.01        -15.02        36.80 o                         
   9 -12   3         21.24         59.01        21.49 o                         
  10 -12   3         61.86         53.60        19.88 o                         
  11 -12   3         23.04         -0.30        26.44 o                         
  12 -12   3         39.60         29.34        30.63 o                         
  13 -12   3          5.08         21.18        25.36 o                         
 -10 -11   3         17.80         46.69        31.43 o                         
  -9 -11   3        137.61        131.35        33.76 o                         
  -8 -11   3          0.01        -12.10        30.98 o                         
  -7 -11   3          5.15        -10.34        42.61 o                         
  -6 -11   3          3.10          8.64        29.31 o                         
  -5 -11   3       1090.00       1008.16        62.29 o                         
  -4 -11   3         13.22          2.26        25.54 o                         
  -3 -11   3         63.90         90.55        25.63 o                         
  -2 -11   3        215.65        216.83        26.77 o                         
  -1 -11   3        850.69        932.98        43.98 o                         
   0 -11   3       2177.07       2430.49        67.09 o                         
   1 -11   3        746.13        734.98        38.34 o                         
   2 -11   3        951.13       1015.54        38.98 o                         
   3 -11   3        141.28        144.61        18.38 o                         
   4 -11   3        458.84        448.39        22.25 o                         
   5 -11   3          0.78         63.17        17.97 o                         
   6 -11   3        152.92        157.67        20.10 o                         
   7 -11   3        186.25        205.38        21.54 o                         
   8 -11   3       1366.13       1436.08        42.88 o                         
   9 -11   3        164.13        171.92        32.67 o                         
  10 -11   3          0.42        -16.11        25.12 o                         
  11 -11   3         34.92         68.93        24.67 o                         
  12 -11   3         55.41         89.79        23.48 o                         
  13 -11   3          2.60          5.97        29.21 o                         
  14 -11   3         47.18         24.56        30.98 o                         
 -11 -10   3          6.17        -20.24        29.44 o                         
 -10 -10   3          3.85         16.55        30.63 o                         
  -9 -10   3        236.44        217.27        34.57 o                         
  -8 -10   3        388.91        416.24        55.70 o                         
  -7 -10   3         99.17         75.30        55.40 o                         
  -6 -10   3          7.52         15.36        26.54 o                         
  -5 -10   3         17.14         68.48        25.86 o                         
  -4 -10   3        207.60        248.88        28.00 o                         
  -3 -10   3          9.40         -5.60        21.21 o                         
  -2 -10   3       1430.55       1344.91        49.04 o                         
  -1 -10   3        650.38        742.26        37.92 o                         
   0 -10   3       1704.66       2225.48        92.88 o                         
   1 -10   3       3146.86       3181.68        78.42 o                         
   2 -10   3       1872.49       2025.20        44.40 o                         
   3 -10   3        112.94        167.36        30.99 o                         
   4 -10   3        108.64        118.37        21.15 o                         
   5 -10   3       2560.54       2991.43        60.72 o                         
   6 -10   3         99.34         85.12        19.35 o                         
   7 -10   3       2008.49       2073.46        48.77 o                         
   8 -10   3       1724.27       1864.35        50.68 o                         
   9 -10   3        157.76        181.26        19.23 o                         
  10 -10   3          7.87         16.78        20.16 o                         
  11 -10   3         60.79         30.78        28.45 o                         
  12 -10   3         67.37         15.41        21.22 o                         
  13 -10   3        242.86        214.05        23.81 o                         
  14 -10   3         80.31        147.35        32.64 o                         
 -12  -9   3          6.87         58.30        29.86 o                         
 -11  -9   3         40.09         44.31        41.63 o                         
 -10  -9   3        213.05        217.50        64.09 o                         
  -9  -9   3         56.65         94.56        29.72 o                         
  -8  -9   3        570.97        586.53        40.77 o                         
  -7  -9   3        310.28        326.88        31.34 o                         
  -6  -9   3         97.06         72.89        24.90 o                         
  -5  -9   3        880.54       1140.21       129.33 o                         
  -4  -9   3        117.82        161.82        27.67 o                         
  -3  -9   3          2.03         -9.56        18.47 o                         
  -2  -9   3        124.09        195.82        40.73 o                         
  -1  -9   3        570.11        706.95        37.61 o                         
   1  -9   3       7526.14       7430.18       158.92 o                         
   2  -9   3       1214.44       1194.66        34.03 o                         
   3  -9   3       1394.17       1293.76        51.74 o                         
   4  -9   3        358.22        397.04        22.23 o                         
   5  -9   3         90.17        161.65        16.78 o                         
   6  -9   3          2.81          3.51        15.59 o                         
   7  -9   3        648.71        616.13        28.35 o                         
   8  -9   3         49.60         45.20        20.23 o                         
   9  -9   3        434.29        407.35        20.69 o                         
  10  -9   3          9.70        -21.65        22.03 o                         
  11  -9   3         45.51         39.94        20.18 o                         
  12  -9   3        448.16        436.97        27.81 o                         
  13  -9   3        650.56        703.00        51.84 o                         
  14  -9   3          0.04        -18.85        26.31 o                         
  15  -9   3          2.64        -26.06        26.06 o                         
 -13  -8   3         44.17          7.17        20.92 o                         
 -12  -8   3         26.78         15.66        22.53 o                         
 -11  -8   3        434.28        443.80        31.47 o                         
 -10  -8   3         68.16         70.57        21.55 o                         
  -9  -8   3        178.63        182.52        21.36 o                         
  -8  -8   3        925.12        900.82        47.15 o                         
  -7  -8   3          6.84          7.69        23.23 o                         
  -6  -8   3         85.14        125.60        23.84 o                         
  -5  -8   3         31.88        100.83        55.18 o                         
  -4  -8   3        204.84        216.68        38.66 o                         
  -3  -8   3         52.13         52.14        17.21 o                         
  -2  -8   3        323.81        539.42        51.38 o                         
  -1  -8   3       1735.32       2492.78        61.61 o                         
   0  -8   3       8737.22       8646.62       181.73 o                         
   1  -8   3       3214.48       3085.64        57.52 o                         
   2  -8   3        305.82        364.26        22.81 o                         
   3  -8   3        752.92        753.56        28.06 o                         
   4  -8   3        191.52        229.62        15.48 o                         
   5  -8   3       2273.13       2142.01        63.53 o                         
   6  -8   3        305.38        309.89        18.48 o                         
   7  -8   3        923.33       1033.00        43.91 o                         
   8  -8   3         17.44         15.01        16.40 o                         
   9  -8   3        433.89        404.92        25.42 o                         
  10  -8   3        184.54        155.45        21.06 o                         
  11  -8   3        246.79        205.55        21.49 o                         
  12  -8   3        907.21        852.29        39.02 o                         
  13  -8   3        179.55        176.48        23.26 o                         
  14  -8   3          0.01        -25.79        25.79 o                         
  15  -8   3          0.89        -22.26        27.38 o                         
 -13  -7   3         34.13         35.92        20.87 o                         
 -12  -7   3        123.20         70.93        21.72 o                         
 -11  -7   3        430.64        288.94        24.45 o                         
 -10  -7   3         84.56        104.03        20.47 o                         
  -9  -7   3        205.43        240.87        23.07 o                         
  -8  -7   3         79.71         76.57        19.04 o                         
  -7  -7   3          2.54         43.51        16.79 o                         
  -6  -7   3       1035.39        987.94        46.40 o                         
  -5  -7   3         46.31        114.55        29.19 o                         
  -4  -7   3       1399.01       1713.43        47.81 o                         
  -3  -7   3        946.19       1243.13       121.59 o                         
  -2  -7   3         75.21         67.69        15.20 o                         
  -1  -7   3        272.50        319.95        22.22 o                         
   0  -7   3       4393.64       4493.32        97.81 o                         
   1  -7   3       1403.78       1746.50        30.64 o                         
   2  -7   3       8378.21       8082.36       136.80 o                         
   3  -7   3         28.03         10.53        10.43 o                         
   4  -7   3       1391.91       1324.06        30.52 o                         
   5  -7   3       3785.94       3640.32        67.02 o                         
   6  -7   3        685.40        789.18        25.91 o                         
   7  -7   3         15.67         55.82        14.89 o                         
   8  -7   3         47.31         51.24        13.24 o                         
   9  -7   3         42.75         44.77        16.12 o                         
  10  -7   3       1191.56       1207.49        36.02 o                         
  11  -7   3         18.47          0.48        16.91 o                         
  12  -7   3         36.50         53.95        18.07 o                         
  13  -7   3        123.35        124.00        27.12 o                         
  14  -7   3        111.97        145.98        31.94 o                         
  15  -7   3         91.33         90.78        28.92 o                         
 -14  -6   3         61.76         49.23        22.01 o                         
 -13  -6   3          4.92          2.78        21.91 o                         
 -12  -6   3        132.84        139.25        23.25 o                         
 -11  -6   3          4.99         54.66        23.39 o                         
 -10  -6   3        932.84        902.29        35.74 o                         
  -9  -6   3         14.15        -11.70        17.70 o                         
  -8  -6   3        532.91        476.16        28.36 o                         
  -7  -6   3         17.37         41.71        19.39 o                         
  -6  -6   3       5048.34       4822.33        88.16 o                         
  -5  -6   3       1058.89       1035.76        35.91 o                         
  -4  -6   3        630.98        584.42        27.18 o                         
  -3  -6   3       2697.57       2943.17        67.83 o                         
  -2  -6   3         88.56        388.66        30.41 o                         
   0  -6   3        366.30        358.38        16.98 o                         
   1  -6   3        268.36        292.33        14.89 o                         
   2  -6   3        421.82        447.64        20.91 o                         
   3  -6   3       6951.02       7122.73       121.09 o                         
   4  -6   3       4002.63       4048.96        72.01 o                         
   5  -6   3         10.53         12.56        11.37 o                         
   6  -6   3        678.89        962.55        26.42 o                         
   7  -6   3       1864.79       1856.30        34.45 o                         
   8  -6   3         37.72         12.31        13.93 o                         
   9  -6   3        429.34        346.73        20.28 o                         
  10  -6   3          0.74         15.96        14.92 o                         
  11  -6   3          3.79         30.29        24.77 o                         
  12  -6   3        176.88        189.84        25.39 o                         
  13  -6   3        323.52        301.47        28.73 o                         
  14  -6   3          1.01        -39.63        39.63 o                         
  15  -6   3        177.39        196.18        37.11 o                         
 -14  -5   3         68.59         60.35        22.98 o                         
 -13  -5   3          9.36        -11.15        22.04 o                         
 -12  -5   3        129.70        212.11        25.30 o                         
 -11  -5   3         96.67        116.01        21.50 o                         
 -10  -5   3         73.51         66.60        19.26 o                         
  -9  -5   3        741.69        711.21        34.31 o                         
  -8  -5   3       1157.02       1159.04        33.51 o                         
  -7  -5   3        376.51        494.42        23.57 o                         
  -6  -5   3       3573.07       4203.92        94.43 o                         
  -4  -5   3      17425.51      17773.64       361.58 o                         
  -3  -5   3       5663.54       6382.21       134.30 o                         
  -2  -5   3       5694.28       6047.31       127.02 o                         
  -1  -5   3       2465.17       2072.76        48.79 o                         
   0  -5   3       3115.35       3087.59        55.26 o                         
   1  -5   3        980.11       1016.34        24.26 o                         
   3  -5   3       1589.49       1440.95        32.23 o                         
   4  -5   3       1813.77       1803.20        36.03 o                         
   5  -5   3      15601.18      14674.41       244.06 o                         
   6  -5   3       2729.46       2769.54        56.63 o                         
   7  -5   3        547.26        552.41        21.09 o                         
   8  -5   3         16.46          2.61        12.17 o                         
   9  -5   3        794.39        778.28        38.34 o                         
  10  -5   3         16.35         -5.48        23.11 o                         
  11  -5   3        183.19        153.10        23.03 o                         
  12  -5   3         12.43         17.95        22.70 o                         
  13  -5   3        639.64        736.48        40.54 o                         
  14  -5   3        114.98         98.49        33.37 o                         
  15  -5   3         99.21         11.95        67.48 o                         
 -15  -4   3         33.09         38.91        22.14 o                         
 -14  -4   3         17.94         75.89        33.49 o                         
 -13  -4   3         15.24         39.70        22.37 o                         
 -12  -4   3        402.51        316.43        31.46 o                         
 -11  -4   3          0.70        -16.07        19.06 o                         
 -10  -4   3        275.05        331.83        23.33 o                         
  -9  -4   3        393.97        510.52        27.56 o                         
  -8  -4   3        144.01        157.02        16.44 o                         
  -7  -4   3          5.71         56.78        13.28 o                         
  -6  -4   3       1695.72       2300.19        46.31 o                         
  -5  -4   3       2072.32       2371.80        56.26 o                         
  -4  -4   3       1748.79       2125.13        50.99 o                         
  -3  -4   3        312.11       4091.11       786.55 o                         
  -2  -4   3      18146.88      17511.29       354.29 o                         
  -1  -4   3       7223.28       7113.47       146.53 o                         
   0  -4   3        165.00        160.52        11.79 o                         
   1  -4   3        314.71        308.27        12.18 o                         
   2  -4   3       6324.90       6268.62       122.31 o                         
   3  -4   3       8491.98       8935.75       149.16 o                         
   4  -4   3      21818.21      21908.97       360.68 o                         
   5  -4   3       3409.24       3631.78        64.64 o                         
   6  -4   3        802.30        789.50        26.38 o                         
   7  -4   3         60.71         93.48        11.03 o                         
   8  -4   3        543.66        471.95        32.22 o                         
   9  -4   3        584.82        555.93        29.16 o                         
  10  -4   3          6.38         -3.77        52.54 o                         
  11  -4   3        496.84        471.25        29.03 o                         
  12  -4   3        350.73        390.99        28.55 o                         
  13  -4   3          6.16         32.81        30.11 o                         
  14  -4   3         75.77         36.19        32.03 o                         
  15  -4   3        193.05        127.44        35.68 o                         
 -15  -3   3         70.32         61.07        22.89 o                         
 -14  -3   3          5.94          6.84        27.85 o                         
 -13  -3   3          8.22         -2.89        31.16 o                         
 -12  -3   3        179.74        188.33        22.86 o                         
 -11  -3   3        572.95        562.76        53.32 o                         
 -10  -3   3         28.34          8.10        18.85 o                         
  -9  -3   3        229.49        271.51        16.72 o                         
  -8  -3   3       1796.04       1724.71        34.08 o                         
  -6  -3   3         47.36        111.05        34.29 o                         
  -5  -3   3       1772.80       1877.75        37.02 o                         
  -4  -3   3      17753.75      18768.97       309.46 o                         
  -3  -3   3        773.30        893.29        31.63 o                         
  -2  -3   3       6878.31       6940.49       142.84 o                         
  -1  -3   3      20444.27      19725.67       324.14 o                         
   0  -3   3       7259.97       7476.69       279.90 o                         
   1  -3   3      14153.62      13360.18       190.15 o                         
   2  -3   3        906.08        733.38        17.02 o                         
   3  -3   3      10951.23      11380.44       188.40 o                         
   4  -3   3      12447.48      11996.94       198.98 o                         
   5  -3   3         16.66         32.54        12.71 o                         
   6  -3   3        971.61        964.98        38.76 o                         
   7  -3   3        185.22        218.23        26.88 o                         
   8  -3   3        447.01        366.12        33.15 o                         
   9  -3   3        292.55        255.41        24.37 o                         
  10  -3   3         29.98         54.31        19.20 o                         
  11  -3   3          0.01        -24.53        24.53 o                         
  12  -3   3        241.66        240.10        53.10 o                         
  13  -3   3         53.36          6.84        30.56 o                         
  14  -3   3         26.77         42.92        50.81 o                         
  15  -3   3        159.47        225.38        57.01 o                         
 -16  -2   3        150.86        147.72        31.92 o                         
 -15  -2   3          3.60          7.70        22.69 o                         
 -14  -2   3          5.14          2.43        28.34 o                         
 -13  -2   3          0.80          0.06        21.55 o                         
 -12  -2   3         38.81         35.47        36.03 o                         
 -11  -2   3        162.99        166.94        18.39 o                         
 -10  -2   3        429.00        411.85        27.22 o                         
  -9  -2   3        425.22        630.75        42.43 o                         
  -8  -2   3       1626.61       1675.90        38.02 o                         
  -7  -2   3        212.43        216.41        14.43 o                         
  -6  -2   3       1411.85       1667.36        50.12 o                         
  -5  -2   3       4543.26       4116.56        72.18 o                         
  -4  -2   3       2401.97       2551.02        46.76 o                         
  -3  -2   3        219.74        184.87        12.04 o                         
  -1  -2   3        222.82        229.31        27.82 o                         
   0  -2   3      15035.38      15340.01       251.72 o                         
   1  -2   3      12745.10      12973.49       213.21 o                         
   2  -2   3        642.63       1037.76        38.01 o                         
   3  -2   3      18264.38      16821.01       277.51 o                         
   4  -2   3        409.74        389.24        16.85 o                         
   5  -2   3        422.37        360.58        17.69 o                         
   6  -2   3        113.77        107.10        13.57 o                         
   7  -2   3       2139.62       2104.08        44.63 o                         
   8  -2   3        349.53        276.22        27.14 o                         
   9  -2   3        124.65        126.45        22.87 o                         
  10  -2   3        445.42        445.60        42.60 o                         
  11  -2   3        286.81        215.13        38.52 o                         
  12  -2   3        266.99        262.67        31.35 o                         
  13  -2   3        122.15         90.87        33.96 o                         
  14  -2   3         90.30         54.31        32.97 o                         
  15  -2   3        190.11        217.41        57.31 o                         
 -16  -1   3          6.92         27.94        30.69 o                         
 -15  -1   3          1.31        -22.49        22.49 o                         
 -14  -1   3         76.24         59.75        22.46 o                         
 -13  -1   3          1.96          3.43        19.13 o                         
 -12  -1   3        202.69        209.62        20.72 o                         
 -11  -1   3         65.12         50.23        34.52 o                         
 -10  -1   3        737.84       1029.21        70.72 o                         
  -9  -1   3        298.20        346.85        19.65 o                         
  -8  -1   3          9.45         28.94        12.89 o                         
  -7  -1   3       1961.51       2026.15        41.24 o                         
  -6  -1   3       9795.09       9120.25       153.60 o                         
  -5  -1   3          5.57         99.77       330.50 o                         
  -4  -1   3       2954.12       3159.45        70.88 o                         
  -3  -1   3          2.20         17.11         7.36 o                         
  -2  -1   3      20723.81      21294.03       348.58 o                         
  -1  -1   3        400.41        216.14         9.35 o                         
   0  -1   3        883.16        975.40        62.71 o                         
   1  -1   3       4215.82       3947.11        85.89 o                         
   2  -1   3       5804.46       5583.65       115.29 o                         
   3  -1   3      17799.95      16282.95       329.46 o                         
   4  -1   3       1747.70       1911.05        46.29 o                         
   5  -1   3        325.87        297.52        19.87 o                         
   6  -1   3        299.37        354.79        23.57 o                         
   7  -1   3       3863.82       3410.98        79.40 o                         
   8  -1   3       1176.33       1171.81        83.80 o                         
   9  -1   3        173.67        124.79        22.53 o                         
  10  -1   3        638.11        649.74        65.68 o                         
  11  -1   3        745.51        667.71        44.01 o                         
  12  -1   3        118.45        107.87        29.42 o                         
  13  -1   3         81.59         -9.29        29.75 o                         
  14  -1   3        188.35        211.91        35.00 o                         
  15  -1   3         15.59          2.70        42.48 o                         
 -16   0   3         36.52        -16.90        30.43 o                         
 -15   0   3          4.74          7.22        20.73 o                         
 -14   0   3        278.34        351.75        24.18 o                         
 -13   0   3          1.46        -23.38        23.70 o                         
 -12   0   3         85.58         99.39        26.14 o                         
 -11   0   3        378.50        513.68        30.59 o                         
  -9   0   3        240.85        513.71        24.56 o                         
  -8   0   3         60.19         85.11        18.48 o                         
  -7   0   3         31.30         71.19        21.30 o                         
  -6   0   3       2602.46       3021.66        55.42 o                         
  -5   0   3         50.66        104.51        21.63 o                         
  -4   0   3       6011.13       5395.48        91.20 o                         
  -3   0   3       4823.43       4633.38        80.52 o                         
  -2   0   3      18008.57      17944.95       294.13 o                         
  -1   0   3        520.78        394.01        27.52 o                         
   0   0   3       5583.89       5671.35        94.43 o                         
   1   0   3       7081.78       6721.73       111.73 o                         
   2   0   3       4189.97       4103.46        86.22 o                         
   3   0   3       3202.82       3550.15       670.95 o                         
   4   0   3       4878.54       3735.45        81.76 o                         
   5   0   3        106.67         57.83        14.21 o                         
   6   0   3          2.48        -13.62        13.62 o                         
   7   0   3        204.07        128.12        30.70 o                         
   8   0   3        504.96        401.64        57.65 o                         
   9   0   3       1653.59       1432.51        75.75 o                         
  10   0   3        231.16        194.24        26.37 o                         
  11   0   3       1000.58        989.55        47.93 o                         
  12   0   3         35.04          4.49        27.49 o                         
  13   0   3         38.11         88.31        31.28 o                         
  14   0   3         81.77        121.18        34.09 o                         
  15   0   3        110.64        102.77        33.41 o                         
 -16   1   3         25.66         32.19        38.24 o                         
 -15   1   3         11.89         30.55        22.17 o                         
 -14   1   3        392.23        389.78        44.22 o                         
 -13   1   3          0.40        -13.21        23.81 o                         
 -12   1   3        240.98        197.49        22.09 o                         
 -11   1   3        313.94        425.81        25.55 o                         
 -10   1   3        516.56        683.21        30.84 o                         
  -9   1   3        203.06        200.68        20.76 o                         
  -8   1   3       1482.64       1346.53        32.48 o                         
  -7   1   3        415.56        397.08        19.47 o                         
  -6   1   3       2408.40       2264.16        43.53 o                         
  -5   1   3        593.38        449.63        20.16 o                         
  -4   1   3        717.76        924.63        31.89 o                         
  -3   1   3       5430.21       4905.62       102.31 o                         
  -2   1   3       4544.13       4510.19        93.85 o                         
  -1   1   3        331.73        259.03        15.16 o                         
   0   1   3      10222.84      10442.14       172.34 o                         
   1   1   3        802.98        833.55        18.65 o                         
   2   1   3      10472.49      10667.11       176.79 o                         
   3   1   3       1094.41       1134.40        24.54 o                         
   4   1   3       2921.33       2802.97        51.17 o                         
   5   1   3       1314.24       1363.89        44.14 o                         
   6   1   3        430.07        390.89        26.53 o                         
   7   1   3       1031.39       1027.00        27.26 o                         
   8   1   3       2662.03       2484.60        65.34 o                         
   9   1   3         55.28         29.79        21.66 o                         
  10   1   3        322.42        341.16        79.81 o                         
  11   1   3        900.12        904.61       113.61 o                         
  12   1   3          0.00          0.15        28.49 o                         
  13   1   3         31.58         64.41        52.42 o                         
  14   1   3         21.12        -29.75        29.75 o                         
  15   1   3          0.37        -23.98        30.78 o                         
 -16   2   3        265.83        272.60        24.26 o                         
 -15   2   3         52.54         87.74        24.45 o                         
 -14   2   3         89.24        159.16        27.95 o                         
 -13   2   3        165.53        176.14        29.10 o                         
 -12   2   3        229.88        235.43        36.41 o                         
 -11   2   3        169.21        158.77        23.14 o                         
 -10   2   3          2.92         43.61        26.71 o                         
  -9   2   3        443.99        535.60        24.99 o                         
  -8   2   3        729.41        632.88        23.48 o                         
  -7   2   3       3412.58       3172.69        58.74 o                         
  -6   2   3       2025.67       2014.59        39.50 o                         
  -5   2   3        345.80        366.10        26.11 o                         
  -4   2   3        381.27        381.57        42.47 o                         
  -3   2   3        356.12        468.24        19.33 o                         
  -2   2   3       1405.80       1285.81        26.46 o                         
  -1   2   3         55.96         86.80        11.26 o                         
   0   2   3         74.57         70.54         7.79 o                         
   1   2   3       4638.62       4973.54        84.54 o                         
   2   2   3       1405.22       1199.38        26.51 o                         
   3   2   3       5802.21       5686.27        97.21 o                         
   4   2   3        590.86        515.31        26.44 o                         
   5   2   3       2210.12       2370.87        45.73 o                         
   7   2   3       3422.58       3195.96        60.87 o                         
   8   2   3        143.32        101.04        17.01 o                         
   9   2   3         61.81         42.48        25.40 o                         
  10   2   3        160.54        150.67        26.61 o                         
  11   2   3       1143.05       1032.24        50.20 o                         
  12   2   3         71.12         93.90        63.21 o                         
  13   2   3        304.74        290.05        35.34 o                         
  14   2   3         23.58         -0.63        31.16 o                         
 -16   3   3        248.49        283.77        27.07 o                         
 -15   3   3         11.31         56.56        23.06 o                         
 -14   3   3         32.41         92.51        24.13 o                         
 -13   3   3         57.79         50.32        21.61 o                         
 -12   3   3          1.40          6.37        19.01 o                         
 -11   3   3        748.86        894.69        34.07 o                         
 -10   3   3       1818.73       1901.43        45.62 o                         
  -9   3   3       2934.77       2996.72        60.09 o                         
  -8   3   3        392.97        429.30        29.40 o                         
  -7   3   3       1194.24       1314.58        31.22 o                         
  -6   3   3        615.93       1203.13       421.18 o                         
  -5   3   3       1085.39       1178.51        34.75 o                         
  -4   3   3       4031.81       3734.74        81.78 o                         
  -3   3   3       7964.92       7167.31       121.36 o                         
  -2   3   3      20397.01      18841.90       538.93 o                         
  -1   3   3       7626.99       7908.18       132.24 o                         
   0   3   3       1652.52       1979.10        37.42 o                         
   1   3   3       2392.53       2839.42        77.27 o                         
   2   3   3       1660.71       2786.47        63.10 o                         
   3   3   3       7090.53       6853.92       116.96 o                         
   4   3   3       4433.14       3877.48        85.77 o                         
   5   3   3       9691.49       8867.04       150.91 o                         
   6   3   3       4757.73       4382.56        97.56 o                         
   7   3   3         80.77         98.96        15.46 o                         
   8   3   3         16.06          8.20        26.17 o                         
   9   3   3        203.02        235.99        26.69 o                         
  10   3   3         10.75          8.53        17.16 o                         
  11   3   3         49.23         46.75        30.05 o                         
  12   3   3         78.50         31.71        29.91 o                         
  13   3   3        488.83        396.76        46.46 o                         
  14   3   3         96.51         25.95        91.42 o                         
 -16   4   3         96.11        112.34        26.03 o                         
 -15   4   3          6.29         39.83        34.28 o                         
 -14   4   3         66.41         76.90        23.02 o                         
 -13   4   3        488.78        630.44        50.21 o                         
 -12   4   3        225.76        190.52        24.11 o                         
 -11   4   3        385.99        403.95        23.42 o                         
 -10   4   3        241.48        209.81        18.75 o                         
  -9   4   3        292.45        247.01        17.50 o                         
  -8   4   3       2249.18       2208.93        45.90 o                         
  -7   4   3       3809.18       3436.60        69.56 o                         
  -6   4   3       3780.25       3776.89        67.91 o                         
  -5   4   3       8901.07       8728.44       181.79 o                         
  -4   4   3       3249.39       2999.31        56.10 o                         
  -3   4   3      26095.28      25272.57       510.28 o                         
  -2   4   3        384.96        545.54        25.45 o                         
  -1   4   3        614.79        827.26        29.41 o                         
   0   4   3         54.72         38.44        10.52 o                         
   1   4   3         97.92        118.42        12.28 o                         
   2   4   3      15413.55      14577.77       242.46 o                         
   3   4   3       4565.86       4527.69        80.02 o                         
   4   4   3         10.56        125.84        18.17 o                         
   5   4   3       6745.06       6524.86       113.61 o                         
   6   4   3        220.82        251.02        17.59 o                         
   7   4   3        123.76        120.12        19.38 o                         
   8   4   3        119.88        120.59        19.65 o                         
   9   4   3          0.09         -0.86        17.31 o                         
  10   4   3         16.10         34.52        27.06 o                         
  11   4   3        372.29        416.75        43.66 o                         
  12   4   3        609.60        515.59        48.18 o                         
  13   4   3        235.94        141.70        32.83 o                         
 -16   5   3         79.95        115.07        25.72 o                         
 -15   5   3        100.16        140.59        24.63 o                         
 -14   5   3        682.52        762.90        56.46 o                         
 -13   5   3        154.02        153.49        28.51 o                         
 -12   5   3         39.65         67.73        37.81 o                         
 -11   5   3         96.99        124.55        27.30 o                         
 -10   5   3        480.36        368.73        23.07 o                         
  -9   5   3        436.21        483.68        25.00 o                         
  -8   5   3       1656.10       1635.57        39.99 o                         
  -7   5   3       1714.40       1567.99        35.69 o                         
  -6   5   3      13604.70      13817.46       284.70 o                         
  -5   5   3       1507.81       1492.30        34.38 o                         
  -4   5   3      13017.32      11490.65       236.88 o                         
  -3   5   3        112.45         86.02        15.11 o                         
  -2   5   3       1002.16        920.11        22.76 o                         
  -1   5   3       4684.21       5028.54        87.16 o                         
   0   5   3         17.20        -13.86        13.86 o                         
   1   5   3       2817.20       2665.96        50.31 o                         
   2   5   3        332.59        368.47        18.60 o                         
   3   5   3        189.37        158.57        14.52 o                         
   4   5   3       2594.04       2644.09        52.60 o                         
   5   5   3       3143.11       3043.70        59.81 o                         
   6   5   3        224.81        240.10        18.55 o                         
   7   5   3        151.57        179.38        19.10 o                         
   8   5   3          3.73        -11.81        17.32 o                         
   9   5   3          0.82         13.08        29.50 o                         
  10   5   3          2.73         20.85        20.01 o                         
  11   5   3          1.43          9.94        40.77 o                         
  12   5   3         57.25         35.87        30.07 o                         
  13   5   3         10.99         -1.84        28.86 o                         
 -16   6   3          0.09         34.63        23.76 o                         
 -15   6   3          0.12         11.98        26.33 o                         
 -14   6   3       1009.73       1284.35        43.21 o                         
 -13   6   3        111.95        144.17        25.85 o                         
 -12   6   3         13.99        -12.74        19.19 o                         
 -11   6   3         77.63         80.39        19.04 o                         
 -10   6   3          2.70         -4.33        19.03 o                         
  -9   6   3        544.11        525.17        25.95 o                         
  -8   6   3       1493.51       1410.70        35.23 o                         
  -7   6   3       2409.39       2180.46        45.57 o                         
  -6   6   3       5049.76       4865.47        88.99 o                         
  -5   6   3         45.28         36.82        17.44 o                         
  -4   6   3       1030.21       1133.60        39.28 o                         
  -3   6   3       4778.38       4688.32        82.64 o                         
  -2   6   3       1043.53       1196.63        27.81 o                         
  -1   6   3         42.92         40.31        14.37 o                         
   0   6   3       1804.85       1643.74        35.44 o                         
   1   6   3       2376.76       2244.15        45.22 o                         
   2   6   3       1651.40       1458.11        34.68 o                         
   3   6   3       1129.30       1083.73        51.04 o                         
   4   6   3        140.44        180.20        19.74 o                         
   5   6   3        604.08        596.09        27.57 o                         
   6   6   3        154.96        204.11        35.96 o                         
   7   6   3          7.36          6.63        18.07 o                         
   8   6   3         42.94        158.12        74.06 o                         
   9   6   3        302.07        367.17        58.07 o                         
  10   6   3         10.62        -19.55        22.50 o                         
  11   6   3        115.45        117.66        22.30 o                         
  12   6   3        185.91        170.85        30.78 o                         
 -16   7   3        113.00        118.64        25.04 o                         
 -15   7   3        139.23        199.68        24.88 o                         
 -14   7   3        501.44        640.51        70.84 o                         
 -13   7   3         33.11         -2.35        20.35 o                         
 -12   7   3        363.57        353.51        23.50 o                         
 -11   7   3         12.87         14.93        18.07 o                         
 -10   7   3         68.58         83.60        17.78 o                         
  -9   7   3        155.57        141.91        17.69 o                         
  -8   7   3       4036.11       3946.64        75.04 o                         
  -7   7   3        164.26        138.33        24.14 o                         
  -6   7   3       2261.50       2267.94        49.91 o                         
  -5   7   3         14.15         36.85        18.31 o                         
  -4   7   3        118.27         71.68        13.18 o                         
  -3   7   3        346.39        500.02        34.74 o                         
  -2   7   3         84.19         76.06        18.99 o                         
  -1   7   3       1348.11       1647.24        36.49 o                         
   0   7   3        159.99        222.09        15.29 o                         
   1   7   3        420.24        366.47        21.62 o                         
   2   7   3        870.49        788.81        27.20 o                         
   3   7   3       2974.64       2792.18        58.50 o                         
   4   7   3        835.34        891.27        31.27 o                         
   5   7   3       1127.42       1119.62        38.74 o                         
   6   7   3        932.69        882.38        52.15 o                         
   7   7   3         71.66         48.88        20.45 o                         
   8   7   3        273.10        341.40        40.62 o                         
   9   7   3        466.92        397.17        27.83 o                         
  10   7   3         17.96        -14.45        31.76 o                         
  11   7   3         99.27         94.84        26.44 o                         
 -16   8   3         93.35        108.73        47.54 o                         
 -15   8   3         61.98         48.21        22.54 o                         
 -14   8   3         39.11         18.04        21.16 o                         
 -13   8   3         93.55        132.60        32.83 o                         
 -12   8   3          0.00          1.31        19.59 o                         
 -11   8   3         16.65        -18.46        18.46 o                         
 -10   8   3        194.12        195.15        21.78 o                         
  -9   8   3        222.79        244.09        19.29 o                         
  -8   8   3         49.26         18.37        23.19 o                         
  -7   8   3        184.11        196.52        21.15 o                         
  -6   8   3        408.46        435.52        34.62 o                         
  -5   8   3        731.15        706.98        26.37 o                         
  -4   8   3         69.81         65.77        12.94 o                         
  -3   8   3          5.24         11.23        12.55 o                         
  -2   8   3       3766.10       3787.93        71.19 o                         
  -1   8   3         50.07         62.16        16.36 o                         
   1   8   3       1805.53       1675.87        40.17 o                         
   2   8   3          0.00        -15.34        15.34 o                         
   3   8   3        604.16        599.50        28.42 o                         
   4   8   3         24.63         12.87        17.99 o                         
   5   8   3          0.01        -19.67        19.67 o                         
   6   8   3          0.81        -19.67        19.67 o                         
   7   8   3       1512.68       1548.92        46.11 o                         
   8   8   3         29.45         55.97        22.20 o                         
   9   8   3        125.38         75.27        22.83 o                         
  10   8   3        167.91        145.60        30.06 o                         
  11   8   3         25.65          8.11        21.51 o                         
 -15   9   3         28.47         33.21        31.76 o                         
 -14   9   3        152.14        100.01        21.52 o                         
 -13   9   3        154.06        106.75        20.86 o                         
 -12   9   3        124.23        115.07        31.44 o                         
 -11   9   3         59.78         57.27        18.83 o                         
 -10   9   3         47.93         56.21        17.93 o                         
  -9   9   3          5.81        -13.81        26.19 o                         
  -8   9   3         79.79         29.49        20.87 o                         
  -7   9   3         89.03         70.53        14.52 o                         
  -6   9   3         41.79         14.44        14.90 o                         
  -5   9   3        267.15        264.15        17.81 o                         
  -4   9   3        676.65        633.46        32.89 o                         
  -3   9   3       1020.19        892.14        29.14 o                         
  -2   9   3         12.52          0.41        13.84 o                         
  -1   9   3        945.06        941.16        30.60 o                         
   0   9   3         17.26         12.95        15.89 o                         
   1   9   3        356.70        357.68        26.84 o                         
   2   9   3        214.60        294.15        21.80 o                         
   3   9   3        237.07        271.93        33.00 o                         
   4   9   3        548.98        531.33        32.11 o                         
   5   9   3        146.59        142.41        22.42 o                         
   6   9   3        210.76        250.80        25.17 o                         
   7   9   3       1197.64       1107.21        41.90 o                         
   8   9   3        152.70        149.63        23.60 o                         
   9   9   3        170.93        201.27        24.60 o                         
  10   9   3         11.08         51.21        30.43 o                         
 -15  10   3         43.29        133.26        49.82 o                         
 -14  10   3         27.24         11.83        20.41 o                         
 -13  10   3          0.51        -23.04        23.04 o                         
 -12  10   3         15.39         -9.13        32.44 o                         
 -11  10   3        183.85        140.44        32.33 o                         
 -10  10   3         35.13         48.05        29.26 o                         
  -9  10   3        843.64        724.30        47.22 o                         
  -8  10   3         32.08         48.55        25.42 o                         
  -7  10   3          2.54         -2.50        25.90 o                         
  -6  10   3          9.61          9.89        15.48 o                         
  -5  10   3        115.22        129.42        25.11 o                         
  -4  10   3        675.18        466.71        25.73 o                         
  -3  10   3          5.00         37.88        17.67 o                         
  -2  10   3       2066.18       1880.98        44.58 o                         
  -1  10   3        983.54        942.66        32.57 o                         
   0  10   3        163.56        167.27        23.53 o                         
   1  10   3          7.12         18.60        18.03 o                         
   2  10   3         38.45         19.89        19.25 o                         
   3  10   3         81.50         70.06        21.69 o                         
   4  10   3         99.71         77.96        21.59 o                         
   5  10   3         40.72         18.62        22.84 o                         
   6  10   3        308.85        341.96        30.40 o                         
   7  10   3        621.05        603.47        34.41 o                         
   8  10   3        181.35        191.65        29.14 o                         
   9  10   3         69.58         68.30        25.05 o                         
 -14  11   3          4.43        -13.58        33.89 o                         
 -13  11   3        118.78        131.58        57.17 o                         
 -12  11   3          0.16         40.63        33.80 o                         
 -11  11   3         44.40         -7.95        31.22 o                         
 -10  11   3          0.51        -30.09        30.09 o                         
  -9  11   3        143.93        136.92        26.04 o                         
  -8  11   3        232.09        245.23        27.00 o                         
  -7  11   3        268.38        234.18        34.14 o                         
  -6  11   3        179.01        124.48        18.16 o                         
  -5  11   3        145.32        121.38        18.18 o                         
  -4  11   3        202.75        225.99        19.52 o                         
  -3  11   3        575.68        574.85        28.88 o                         
  -2  11   3         27.46         33.78        17.71 o                         
  -1  11   3        426.30        375.58        24.61 o                         
   0  11   3        411.46        445.58        31.74 o                         
   1  11   3        258.80        327.46        30.78 o                         
   2  11   3         62.23         94.20        21.61 o                         
   3  11   3          8.11         -6.38        21.45 o                         
   4  11   3        139.98        133.87        31.69 o                         
   5  11   3         12.31          8.01        22.74 o                         
   6  11   3        238.86        244.04        25.54 o                         
   7  11   3         61.45         34.87        22.47 o                         
   8  11   3          1.03          3.55        23.56 o                         
 -13  12   3         37.64         31.94        34.11 o                         
 -12  12   3         21.06        -32.08        32.08 o                         
 -11  12   3        271.37        347.55        69.71 o                         
 -10  12   3         75.99         63.11        31.92 o                         
  -9  12   3          0.00        -26.53        26.53 o                         
  -8  12   3         59.62         57.05        51.31 o                         
  -7  12   3        346.13        334.37        34.28 o                         
  -6  12   3        209.05        211.69        39.63 o                         
  -5  12   3        111.31        138.11        19.32 o                         
  -4  12   3        113.09        111.48        18.90 o                         
  -3  12   3       1399.90       1381.18        46.06 o                         
  -2  12   3         94.44         98.16        19.57 o                         
  -1  12   3         81.65         86.65        20.17 o                         
   0  12   3          4.65        -15.73        27.97 o                         
   1  12   3        506.79        452.88        28.84 o                         
   2  12   3        100.42        116.48        24.06 o                         
   3  12   3        832.81        860.18        39.29 o                         
   4  12   3         17.31         41.09        34.03 o                         
   5  12   3          0.03          3.43        21.68 o                         
   6  12   3        322.35        298.73        25.58 o                         
 -12  13   3        275.23        237.42        37.80 o                         
 -11  13   3        188.09        118.05        38.61 o                         
 -10  13   3         17.18         32.97        32.50 o                         
  -9  13   3        132.80        148.13        28.83 o                         
  -8  13   3         76.15         46.40        26.85 o                         
  -7  13   3         15.94         41.70        30.79 o                         
  -6  13   3         11.20          0.74        29.52 o                         
  -5  13   3        875.19        932.84        52.04 o                         
  -4  13   3          5.95         13.65        18.53 o                         
  -3  13   3          8.28         15.99        19.52 o                         
  -2  13   3         18.14          7.58        19.13 o                         
  -1  13   3        178.37        204.58        23.06 o                         
   0  13   3        150.60        143.29        22.75 o                         
   1  13   3        950.23        857.52        44.87 o                         
   2  13   3        120.10        184.10        25.42 o                         
   3  13   3       1288.92       1129.68        41.73 o                         
   4  13   3         42.76         49.53        21.01 o                         
   5  13   3         28.54          9.72        29.72 o                         
 -11  14   3          8.90          8.01        33.97 o                         
 -10  14   3        184.85        234.62        54.28 o                         
  -9  14   3          4.11          6.56        30.95 o                         
  -8  14   3        126.53         98.16        28.65 o                         
  -7  14   3         22.58         -5.85        39.08 o                         
  -6  14   3        111.57        102.67        20.07 o                         
  -5  14   3        491.10        428.84        39.72 o                         
  -4  14   3         83.61         89.13        20.77 o                         
  -3  14   3         22.67          9.97        19.42 o                         
  -2  14   3         59.72         72.34        21.78 o                         
  -1  14   3         26.73         -2.68        20.44 o                         
   0  14   3        194.47        207.99        43.57 o                         
   1  14   3         77.07         42.76        22.54 o                         
   2  14   3        325.95        278.79        24.24 o                         
   3  14   3        270.49        259.87        34.47 o                         
  -9  15   3         44.58         58.47        28.58 o                         
  -8  15   3          4.25        -15.82        26.85 o                         
  -7  15   3         28.82        -17.65        32.28 o                         
  -6  15   3         19.40        -11.16        22.57 o                         
  -5  15   3        314.51        274.39        24.05 o                         
  -4  15   3        428.81        412.46        26.30 o                         
  -3  15   3         70.07         59.10        20.84 o                         
  -2  15   3        192.72        162.37        22.61 o                         
  -1  15   3        134.85        112.68        22.03 o                         
   0  15   3         12.50          9.01        20.49 o                         
   1  15   3          0.07         -2.66        28.16 o                         
  -1 -17   4         75.64         47.41        34.55 o                         
   0 -17   4         37.17         55.49        31.72 o                         
   1 -17   4        170.16        174.11        34.47 o                         
   2 -17   4          9.55          9.26        31.30 o                         
   3 -17   4        248.85        235.59        36.24 o                         
   4 -17   4          3.11        -17.43        34.86 o                         
   5 -17   4       1585.04       1412.02        72.78 o                         
   6 -17   4        380.47        354.01        39.32 o                         
   7 -17   4          4.81          5.74        25.57 o                         
  -3 -16   4        348.59        304.33        40.84 o                         
  -2 -16   4        435.48        394.32        41.46 o                         
  -1 -16   4         14.40        -24.90        31.72 o                         
   0 -16   4         10.31         65.97        32.68 o                         
   1 -16   4          2.83          8.33        30.66 o                         
   2 -16   4          8.72         15.03        30.51 o                         
   3 -16   4        198.74        261.17        36.14 o                         
   4 -16   4        217.75        281.57        27.50 o                         
   5 -16   4        486.34        480.47        31.87 o                         
   6 -16   4        158.53        192.31        25.17 o                         
   7 -16   4         24.72        -15.84        21.97 o                         
   8 -16   4         48.44         36.47        23.47 o                         
   9 -16   4          4.62          6.40        20.07 o                         
  -5 -15   4         11.90        -31.77        34.81 o                         
  -4 -15   4          1.37         -4.29        34.34 o                         
  -3 -15   4        605.65        669.25        49.94 o                         
  -2 -15   4         66.33         37.19        49.93 o                         
  -1 -15   4          6.27        -11.39        29.94 o                         
   0 -15   4        313.25        463.79        57.49 o                         
   1 -15   4         13.92         69.19        32.25 o                         
   2 -15   4          3.46         17.93        58.59 o                         
   3 -15   4        110.40        179.44        32.63 o                         
   4 -15   4         44.50         55.34        22.56 o                         
   5 -15   4        114.96        176.33        23.46 o                         
   6 -15   4         85.31        142.34        23.68 o                         
   7 -15   4         19.68        -12.86        22.19 o                         
   8 -15   4        199.96        187.24        21.50 o                         
   9 -15   4         30.62         12.81        36.08 o                         
  10 -15   4          7.31         49.19        24.45 o                         
  11 -15   4          0.73         -3.05        20.54 o                         
  -7 -14   4        288.34        313.38        38.84 o                         
  -6 -14   4         39.02         89.65        35.16 o                         
  -5 -14   4          0.05         29.90        33.34 o                         
  -4 -14   4         12.71        -30.34        31.97 o                         
  -3 -14   4         23.93          6.83        31.46 o                         
  -2 -14   4        418.59        462.40        48.74 o                         
  -1 -14   4        221.40        214.51        32.97 o                         
   0 -14   4        151.86        233.38        35.05 o                         
   1 -14   4         38.27         20.76        32.84 o                         
   2 -14   4         30.12        125.37        65.77 o                         
   3 -14   4        129.69        225.06        21.56 o                         
   4 -14   4        855.85        843.48        36.39 o                         
   5 -14   4         78.25        118.46        23.74 o                         
   6 -14   4        113.47        120.94        19.56 o                         
   7 -14   4        550.49        578.22        29.40 o                         
   8 -14   4        138.51        130.53        24.23 o                         
   9 -14   4         10.44         13.73        22.66 o                         
  10 -14   4        123.00        101.26        22.15 o                         
  11 -14   4        286.26        242.06        27.75 o                         
  12 -14   4         73.20         90.54        26.88 o                         
  -8 -13   4         42.66         79.20        33.21 o                         
  -7 -13   4          3.23         -7.34        43.71 o                         
  -6 -13   4          1.45         -5.07        67.89 o                         
  -5 -13   4         36.66        -21.01        33.34 o                         
  -4 -13   4        277.63        321.40        39.06 o                         
  -3 -13   4        177.76        218.65        37.23 o                         
  -2 -13   4        451.44        421.29        36.40 o                         
  -1 -13   4         50.79        101.12        28.03 o                         
   0 -13   4        533.45        645.05        39.73 o                         
   1 -13   4         73.21         94.39        28.10 o                         
   2 -13   4         12.67         29.91        25.31 o                         
   3 -13   4        678.53        781.06        32.53 o                         
   4 -13   4       1205.26       1402.65        42.03 o                         
   5 -13   4        148.69        181.74        40.06 o                         
   6 -13   4         18.75         76.17        21.08 o                         
   7 -13   4        253.37        290.55        24.88 o                         
   8 -13   4          3.00        -20.64        20.64 o                         
   9 -13   4         11.83         -1.42        22.38 o                         
  10 -13   4        404.41        421.58        29.08 o                         
  11 -13   4        295.44        342.19        27.88 o                         
  12 -13   4         51.77         44.69        34.83 o                         
  13 -13   4         45.39         44.43        23.85 o                         
  -9 -12   4         64.47         30.44        32.29 o                         
  -8 -12   4          0.07         -5.32        54.78 o                         
  -7 -12   4          5.10        -33.04        33.04 o                         
  -6 -12   4        164.23        190.54        37.20 o                         
  -5 -12   4        259.34        428.11        39.33 o                         
  -4 -12   4        394.82        461.21        37.10 o                         
  -3 -12   4         11.84         43.46        26.93 o                         
  -2 -12   4         81.83         61.04        39.66 o                         
  -1 -12   4        314.67        341.94        42.94 o                         
   0 -12   4         33.09         86.56        26.33 o                         
   1 -12   4          4.36         24.41        23.55 o                         
   2 -12   4        260.85        374.79        42.63 o                         
   3 -12   4        105.32        104.74        18.11 o                         
   4 -12   4         95.52        108.07        18.41 o                         
   5 -12   4        153.63        153.26        20.15 o                         
   6 -12   4        190.39        292.77        23.18 o                         
   7 -12   4        308.87        384.63        32.54 o                         
   8 -12   4        204.63        217.88        26.31 o                         
   9 -12   4        116.30         94.80        22.70 o                         
  10 -12   4        811.35        802.30        33.96 o                         
  11 -12   4         19.06         12.51        22.46 o                         
  12 -12   4         15.44          1.45        26.06 o                         
  13 -12   4        181.14        131.32        24.48 o                         
 -10 -11   4          2.87         -0.40        31.42 o                         
  -9 -11   4        119.37        128.14        33.78 o                         
  -8 -11   4         43.52         85.45        33.27 o                         
  -7 -11   4         58.56         36.76        30.14 o                         
  -6 -11   4          7.93         -1.33        28.49 o                         
  -5 -11   4       1650.63       1653.28        67.57 o                         
  -4 -11   4          3.91         -3.72        28.27 o                         
  -3 -11   4        589.32        671.22        42.02 o                         
  -2 -11   4        383.95        411.86        31.50 o                         
  -1 -11   4       2943.14       2748.14        74.42 o                         
   0 -11   4        713.72        691.28        39.08 o                         
   1 -11   4          4.30        -20.82        20.82 o                         
   2 -11   4        794.32        841.55        34.77 o                         
   3 -11   4        839.15        813.31        26.51 o                         
   4 -11   4        215.84        184.35        20.89 o                         
   5 -11   4        819.38        841.24        32.27 o                         
   6 -11   4        586.66        580.51        30.45 o                         
   7 -11   4        912.17        870.32        38.71 o                         
   8 -11   4        909.70        954.04        37.21 o                         
   9 -11   4        601.46        559.85        30.74 o                         
  10 -11   4        194.31        174.90        20.07 o                         
  11 -11   4         52.61         44.36        23.38 o                         
  12 -11   4         38.22         94.47        23.14 o                         
  13 -11   4          9.56          6.82        23.95 o                         
  14 -11   4          3.41         62.36        32.20 o                         
 -11 -10   4         31.51          2.29        30.77 o                         
 -10 -10   4         27.48         62.49        31.84 o                         
  -9 -10   4       1183.17       1180.57        56.02 o                         
  -8 -10   4       1096.83       1100.53        55.12 o                         
  -7 -10   4         55.00         48.60        29.00 o                         
  -6 -10   4          0.00        -24.37        24.37 o                         
  -5 -10   4        387.87        587.62        42.15 o                         
  -4 -10   4          0.76         25.03        22.53 o                         
  -3 -10   4         42.39         57.07        25.97 o                         
  -2 -10   4        894.18        876.22        39.99 o                         
  -1 -10   4        885.86        856.34        44.40 o                         
   0 -10   4      11123.15      12039.93       252.72 o                         
   1 -10   4        725.49        876.91       117.31 o                         
   2 -10   4        918.03        774.55        30.94 o                         
   3 -10   4         12.57        -20.50        23.17 o                         
   4 -10   4         13.62         34.34        17.20 o                         
   5 -10   4        119.21         88.39        27.62 o                         
   6 -10   4       1152.30       1028.44        35.63 o                         
   7 -10   4        674.99        726.97        33.64 o                         
   8 -10   4       1837.58       1842.84        48.66 o                         
   9 -10   4        291.49        286.39        22.10 o                         
  10 -10   4        216.84        194.73        24.38 o                         
  11 -10   4         40.84          6.99        21.84 o                         
  12 -10   4        159.69        103.74        22.54 o                         
  13 -10   4        100.63        102.47        27.57 o                         
  14 -10   4        132.27        124.07        28.56 o                         
 -12  -9   4         45.18         99.24        31.64 o                         
 -11  -9   4        229.54        241.56        92.13 o                         
 -10  -9   4        187.20        124.15        32.02 o                         
  -9  -9   4        210.86        179.50        34.47 o                         
  -8  -9   4       2165.39       2166.40        68.74 o                         
  -7  -9   4        525.36        522.31        37.56 o                         
  -6  -9   4       2839.00       2910.64        78.20 o                         
  -5  -9   4        241.29        365.32        28.46 o                         
  -4  -9   4          9.94         36.89        20.17 o                         
  -3  -9   4       1755.09       1733.47        51.73 o                         
  -2  -9   4         62.44         68.77        20.58 o                         
  -1  -9   4       2287.07       2379.14        85.44 o                         
   0  -9   4       9964.73      10136.90       212.82 o                         
   1  -9   4        262.65        272.88        24.89 o                         
   2  -9   4       1934.19       1833.03        57.66 o                         
   4  -9   4        181.14        213.38        16.89 o                         
   5  -9   4       3502.13       3462.80        66.68 o                         
   6  -9   4        320.15        398.26        26.75 o                         
   7  -9   4        972.07        981.34        33.12 o                         
   8  -9   4          0.01         12.80        17.62 o                         
   9  -9   4         45.67         36.91        16.18 o                         
  10  -9   4        229.77        216.16        21.61 o                         
  11  -9   4         11.15        -18.89        18.89 o                         
  12  -9   4        254.34        244.71        22.27 o                         
  13  -9   4          9.85         17.13        30.31 o                         
  14  -9   4         30.04        -10.32        26.63 o                         
  15  -9   4         20.05         19.04        27.63 o                         
 -13  -8   4         26.94         -5.28        22.90 o                         
 -12  -8   4        206.66        209.43        23.48 o                         
 -11  -8   4        414.18        342.54        35.63 o                         
 -10  -8   4         83.72         97.65        30.13 o                         
  -9  -8   4        140.24        217.22        30.50 o                         
  -8  -8   4        394.24        356.02        36.15 o                         
  -7  -8   4        117.58        156.82        25.89 o                         
  -6  -8   4        726.46        805.10        40.62 o                         
  -5  -8   4        821.48        881.41        39.00 o                         
  -4  -8   4        402.50        441.99        31.75 o                         
  -3  -8   4        131.00        136.90        19.80 o                         
  -2  -8   4        944.86       1282.12        40.65 o                         
  -1  -8   4       6398.10       6460.09       138.83 o                         
   0  -8   4         42.99         71.65        22.09 o                         
   1  -8   4       3513.58       3838.89        70.57 o                         
   2  -8   4       2139.29       2130.89        42.67 o                         
   3  -8   4        466.93        548.76        21.74 o                         
   4  -8   4        139.00        180.18        18.28 o                         
   5  -8   4        161.71        201.65        20.18 o                         
   6  -8   4        467.86        436.22        35.63 o                         
   7  -8   4         41.30         45.01        17.14 o                         
   8  -8   4        189.41        184.70        36.22 o                         
   9  -8   4        382.87        404.74        23.19 o                         
  10  -8   4         96.99         43.98        17.85 o                         
  11  -8   4        695.26        672.25        30.72 o                         
  12  -8   4        290.92        275.05        28.38 o                         
  13  -8   4         41.45         25.10        29.95 o                         
  14  -8   4         53.63         63.52        27.84 o                         
  15  -8   4         92.17        109.25        36.64 o                         
 -14  -7   4        104.80         75.12        21.20 o                         
 -13  -7   4        147.41        103.45        21.94 o                         
 -12  -7   4        563.43        497.90        33.07 o                         
 -11  -7   4          4.50        -23.95        23.95 o                         
 -10  -7   4         95.62        143.48        21.00 o                         
  -9  -7   4          2.42          1.02        17.80 o                         
  -8  -7   4          0.00         27.36        23.18 o                         
  -7  -7   4       6427.57       6207.56       138.14 o                         
  -5  -7   4       6514.18       6245.51       213.71 o                         
  -4  -7   4        290.26        324.54        22.96 o                         
  -3  -7   4        143.22        274.38        36.64 o                         
  -2  -7   4         45.02         38.63        23.52 o                         
   0  -7   4       4649.53       4930.40        86.93 o                         
   1  -7   4       5499.19       4810.93        83.77 o                         
   2  -7   4        295.57        297.01        22.12 o                         
   3  -7   4         35.44         79.88        11.44 o                         
   4  -7   4       1332.26       1379.99        36.91 o                         
   5  -7   4        979.75        812.04        25.19 o                         
   6  -7   4        948.15        991.39        28.19 o                         
   7  -7   4         68.20        139.90        25.50 o                         
   8  -7   4        405.68        419.29        21.85 o                         
   9  -7   4         86.20        105.62        16.60 o                         
  10  -7   4        748.62        663.59        46.68 o                         
  11  -7   4        201.64        269.08        33.12 o                         
  12  -7   4          4.56        -33.20        33.20 o                         
  13  -7   4        137.05        121.44        29.29 o                         
  14  -7   4          3.22          1.99        33.48 o                         
  15  -7   4         15.92         25.43        59.99 o                         
 -14  -6   4         11.64        -33.84        33.84 o                         
 -13  -6   4        824.51        808.07        68.20 o                         
 -12  -6   4         12.11         36.35        21.74 o                         
 -11  -6   4        607.06        763.08        35.20 o                         
 -10  -6   4         95.57        118.60        20.41 o                         
  -9  -6   4          0.00         -6.18        16.98 o                         
  -8  -6   4       1687.13       1459.43        38.38 o                         
  -7  -6   4        613.81        635.82        26.96 o                         
  -6  -6   4          4.89        132.08        22.52 o                         
  -5  -6   4        127.54        104.67        20.72 o                         
  -4  -6   4       2480.90       2315.89        56.80 o                         
  -3  -6   4        259.56        354.72        22.22 o                         
  -2  -6   4       1787.17       1829.63        81.05 o                         
  -1  -6   4       2437.27       2009.52        80.38 o                         
   0  -6   4         48.18       -184.96       245.03 o                         
   1  -6   4        361.46        532.71        21.74 o                         
   2  -6   4        408.25        351.21        16.33 o                         
   3  -6   4         85.92        107.07        11.50 o                         
   4  -6   4       5861.55       5601.80        96.93 o                         
   5  -6   4        789.02        969.21        27.44 o                         
   6  -6   4         31.44         32.80        14.35 o                         
   7  -6   4       2844.30       2821.84        57.77 o                         
   8  -6   4        940.86        874.14        29.56 o                         
   9  -6   4       1241.42       1162.38        39.19 o                         
  10  -6   4        157.82        203.99        46.70 o                         
  11  -6   4         96.86        116.43        25.41 o                         
  12  -6   4          0.19        -23.13        23.13 o                         
  13  -6   4        710.22        628.65        76.45 o                         
  14  -6   4         26.61         -9.34        32.48 o                         
  15  -6   4         68.70         55.31        36.22 o                         
 -15  -5   4          0.46         21.27        21.87 o                         
 -14  -5   4          6.85          8.97        33.20 o                         
 -13  -5   4        194.13        165.06        41.69 o                         
 -12  -5   4          7.59         17.43        26.34 o                         
 -11  -5   4         45.42         59.39        34.28 o                         
 -10  -5   4         16.97         32.71        18.53 o                         
  -9  -5   4          3.05         -0.95        16.85 o                         
  -7  -5   4       1886.30       1774.22        44.24 o                         
  -6  -5   4        389.21        455.53        20.44 o                         
  -5  -5   4        123.40        157.32        19.22 o                         
  -4  -5   4        851.35        940.98        31.27 o                         
  -3  -5   4       3208.97       3293.87        73.74 o                         
  -2  -5   4        914.00        813.83        27.38 o                         
  -1  -5   4         68.24        816.87       597.30 o                         
   0  -5   4       2250.34       2271.80        52.28 o                         
   1  -5   4          0.22         63.86         9.70 o                         
   2  -5   4       7025.35       6596.75       111.41 o                         
   3  -5   4       2914.64       2651.33        48.94 o                         
   4  -5   4       2047.57       2275.17        43.30 o                         
   5  -5   4       1343.37       1510.50        32.17 o                         
   6  -5   4       3368.22       3062.70        56.96 o                         
   7  -5   4        574.42        477.56        19.08 o                         
   8  -5   4       2495.29       2432.55        65.19 o                         
   9  -5   4        107.39         62.82        18.77 o                         
  10  -5   4          8.20        -19.10        19.10 o                         
  11  -5   4          0.38         -6.19        21.07 o                         
  12  -5   4        282.53        243.11        32.52 o                         
  13  -5   4        374.48        355.04        55.51 o                         
  14  -5   4        281.81        250.49        37.10 o                         
  15  -5   4        223.03        154.16        37.16 o                         
 -15  -4   4          6.51         33.15        22.42 o                         
 -14  -4   4         90.50        114.16        24.23 o                         
 -13  -4   4          4.75         12.13        22.69 o                         
 -12  -4   4         56.88         65.74        22.01 o                         
 -11  -4   4        220.18        239.11        22.65 o                         
 -10  -4   4        317.46        308.48        22.76 o                         
  -9  -4   4        546.09        501.40        26.26 o                         
  -8  -4   4       3200.31       3160.72        52.97 o                         
  -7  -4   4        433.68        623.19        19.99 o                         
  -6  -4   4       4175.46       4181.90        74.93 o                         
  -5  -4   4       2833.63       3175.01        61.09 o                         
  -4  -4   4        420.08        531.78        78.64 o                         
  -3  -4   4      17457.44      17339.50       351.70 o                         
  -2  -4   4         64.73        372.42       339.55 o                         
  -1  -4   4        689.92        664.10        20.60 o                         
   0  -4   4       1837.63       1846.96        56.23 o                         
   1  -4   4       9858.80       9306.17       154.67 o                         
   2  -4   4        512.23        608.77        17.36 o                         
   3  -4   4        424.28        466.04        31.33 o                         
   4  -4   4        789.03        706.93        25.82 o                         
   5  -4   4       2254.08       2057.55        34.90 o                         
   6  -4   4       2692.02       2419.02        48.34 o                         
   7  -4   4        217.75        248.82        17.32 o                         
   8  -4   4       1492.78       1409.84        46.90 o                         
   9  -4   4         56.47         39.85        21.03 o                         
  10  -4   4        294.63        348.96        24.91 o                         
  11  -4   4         28.62         16.13        26.07 o                         
  12  -4   4         67.35         44.21        28.14 o                         
  13  -4   4        119.33        139.26        83.13 o                         
  14  -4   4        137.50        100.86        33.39 o                         
  15  -4   4         31.92         -2.14        33.66 o                         
 -15  -3   4        338.67        359.10        27.29 o                         
 -14  -3   4         93.00         87.17        23.99 o                         
 -13  -3   4         66.43         84.35        23.46 o                         
 -12  -3   4         27.20         74.74        25.89 o                         
 -11  -3   4        102.22         78.59        17.67 o                         
 -10  -3   4        804.71        828.58        32.90 o                         
  -9  -3   4       1064.44       1025.00        32.40 o                         
  -8  -3   4        227.91        323.00        20.14 o                         
  -7  -3   4       6094.62       6547.84       113.60 o                         
  -6  -3   4       2669.38       2745.47        52.50 o                         
  -5  -3   4        305.39        287.27        14.50 o                         
  -4  -3   4        247.88        308.70        14.54 o                         
  -3  -3   4        890.67       1359.98       151.15 o                         
  -2  -3   4        581.72        628.78        20.99 o                         
  -1  -3   4       2925.32       3281.14        69.74 o                         
   0  -3   4        736.04        812.47        17.80 o                         
   1  -3   4        783.85        634.00        16.00 o                         
   2  -3   4        266.65        141.20        10.02 o                         
   3  -3   4      18536.79      18027.75       297.32 o                         
   4  -3   4       2574.43       2191.16        42.72 o                         
   5  -3   4         80.69         41.57        11.39 o                         
   6  -3   4       3067.00       3096.64        58.85 o                         
   7  -3   4        769.96        682.44        25.87 o                         
   8  -3   4          6.65         -6.96        25.78 o                         
   9  -3   4        953.37        794.71        39.51 o                         
  10  -3   4        860.33        769.82        42.19 o                         
  11  -3   4         16.23          9.90        25.47 o                         
  12  -3   4        214.71        176.42        30.90 o                         
  13  -3   4         36.67         28.61        42.28 o                         
  14  -3   4        216.10        169.83        35.52 o                         
  15  -3   4         24.27         72.24        34.15 o                         
 -16  -2   4          2.66         28.90        26.02 o                         
 -15  -2   4        322.55        341.82        32.30 o                         
 -14  -2   4        106.91        194.64        26.03 o                         
 -13  -2   4         19.43          0.87        19.46 o                         
 -12  -2   4          5.82         42.69        18.56 o                         
 -11  -2   4        168.43        257.18        23.47 o                         
 -10  -2   4        185.03        181.54        20.10 o                         
  -9  -2   4        498.26        633.78        27.27 o                         
  -8  -2   4         90.88        168.68        37.13 o                         
  -7  -2   4        844.37        735.46        23.83 o                         
  -6  -2   4        147.07        112.00        13.29 o                         
  -5  -2   4        411.87        351.82        21.39 o                         
  -4  -2   4        564.87        699.93        18.41 o                         
  -3  -2   4         77.57         73.21         7.94 o                         
  -2  -2   4       1735.56       1766.46        32.23 o                         
  -1  -2   4        957.04        961.08        19.75 o                         
   0  -2   4        516.11        690.73        21.83 o                         
   1  -2   4      12845.41      11678.04       192.50 o                         
   2  -2   4       3477.67       3366.43        57.86 o                         
   3  -2   4        312.98        238.37        15.45 o                         
   4  -2   4         89.92        122.72        22.12 o                         
   5  -2   4       6201.79       6047.81       128.43 o                         
   6  -2   4        449.71        426.70        34.17 o                         
   7  -2   4       1374.01       1477.80        44.52 o                         
   8  -2   4         18.06         37.20        19.16 o                         
   9  -2   4        458.60        399.54        28.61 o                         
  10  -2   4        107.58         38.78        27.10 o                         
  11  -2   4         95.94         63.42        26.42 o                         
  12  -2   4         72.27         45.37        27.66 o                         
  13  -2   4        209.19        221.81        56.97 o                         
  14  -2   4        102.21         85.83        34.04 o                         
  15  -2   4         44.53        133.49        35.64 o                         
 -16  -1   4          3.25         -2.18        23.56 o                         
 -15  -1   4         82.05         99.79        23.18 o                         
 -14  -1   4         10.55         24.65        20.94 o                         
 -13  -1   4          0.22          1.69        21.45 o                         
 -12  -1   4        110.46        148.28        32.91 o                         
 -11  -1   4         17.33         -9.21        19.01 o                         
 -10  -1   4        534.05        805.56        73.52 o                         
  -9  -1   4        219.99        229.18        17.81 o                         
  -8  -1   4        247.86        327.91        18.70 o                         
  -7  -1   4         83.78         90.88        12.57 o                         
  -6  -1   4       3797.28       4102.79        72.69 o                         
  -5  -1   4       3522.31       3667.39        65.34 o                         
  -4  -1   4       4650.39       4416.37        76.53 o                         
  -3  -1   4       3005.99       2644.87        46.65 o                         
  -2  -1   4          2.81         -6.36         6.36 o                         
  -1  -1   4      13714.73      14164.06       232.96 o                         
   0  -1   4       5018.39       4807.36        80.87 o                         
   1  -1   4       2326.10       2269.08        40.18 o                         
   2  -1   4       2793.18       2288.55        51.37 o                         
   3  -1   4          3.03         19.53        10.97 o                         
   4  -1   4       3223.58       2739.98        62.98 o                         
   5  -1   4        138.41        203.46        16.56 o                         
   6  -1   4        348.83        297.62        19.99 o                         
   7  -1   4        183.53        167.96        42.09 o                         
   8  -1   4        198.29        197.06        22.26 o                         
   9  -1   4        608.10        586.72        48.89 o                         
  10  -1   4        486.29        476.94        35.10 o                         
  11  -1   4        718.28        748.75        47.00 o                         
  12  -1   4          0.22         15.44        29.27 o                         
  13  -1   4        365.66        259.89        35.52 o                         
  14  -1   4        123.77        142.04        34.20 o                         
  15  -1   4         62.15         59.10        43.34 o                         
 -16   0   4          9.49         -4.52        21.65 o                         
 -15   0   4         10.06         40.67        21.88 o                         
 -14   0   4        201.08        189.23        25.33 o                         
 -13   0   4         95.87        153.86        23.94 o                         
 -12   0   4          0.96         23.49        22.18 o                         
 -11   0   4         81.42        215.86        21.25 o                         
 -10   0   4       3365.26       3965.13        76.13 o                         
  -9   0   4       2589.44       2689.98        54.54 o                         
  -8   0   4       4004.13       4191.62        76.31 o                         
  -7   0   4       5780.67       5766.22       100.39 o                         
  -6   0   4        171.03        245.64        25.90 o                         
  -5   0   4       2313.72       2647.46        48.52 o                         
  -4   0   4       3371.86       3231.16        94.48 o                         
  -3   0   4        103.09        138.49        18.50 o                         
  -2   0   4      13012.75      12395.25       427.76 o                         
  -1   0   4      17175.61      17791.55       293.20 o                         
   0   0   4       1079.72       1165.30        22.92 o                         
   1   0   4      10827.76      10234.22       169.38 o                         
   2   0   4      10801.65      11108.12       227.41 o                         
   3   0   4       2596.21       3282.58        72.48 o                         
   4   0   4        204.25        152.40        24.17 o                         
   5   0   4        152.32        120.34        15.46 o                         
   6   0   4        191.08        164.01        17.92 o                         
   7   0   4       2109.20       1947.54        55.54 o                         
   8   0   4       3046.01       3159.79        78.10 o                         
   9   0   4         61.04         33.00        30.47 o                         
  10   0   4        552.70        463.49        73.84 o                         
  11   0   4         91.15         98.80        27.74 o                         
  12   0   4        303.10        326.10        34.59 o                         
  13   0   4          5.60        -16.35        30.09 o                         
  14   0   4          0.61         46.55        32.74 o                         
 -16   1   4         99.46         64.31        30.28 o                         
 -15   1   4          3.82         17.01        24.54 o                         
 -14   1   4          1.32         62.39        27.45 o                         
 -13   1   4          1.90          7.38        21.72 o                         
 -12   1   4          4.08         42.49        24.90 o                         
 -11   1   4       1885.92       2048.93        61.44 o                         
 -10   1   4       1313.61       1230.22        42.38 o                         
  -9   1   4       1781.26       1994.07        71.14 o                         
  -8   1   4        825.83        765.81        25.00 o                         
  -7   1   4          0.01         10.11        10.95 o                         
  -6   1   4       1671.46       2060.96        40.68 o                         
  -5   1   4        137.45        212.01        12.82 o                         
  -4   1   4        604.36        588.62        26.44 o                         
  -3   1   4      11589.20      10868.83       221.49 o                         
  -2   1   4        729.48        812.98        27.90 o                         
  -1   1   4       1924.61       1937.85        44.48 o                         
   0   1   4       4686.52       4146.49        61.29 o                         
   1   1   4      14297.98      13758.00       227.23 o                         
   2   1   4       1053.26       1460.80        43.59 o                         
   3   1   4       1755.61       2010.07        38.59 o                         
   4   1   4         16.89        -13.59        13.59 o                         
   5   1   4        256.62        264.41        19.45 o                         
   6   1   4        356.87        394.07        29.10 o                         
   7   1   4       1130.98        931.45        37.40 o                         
   8   1   4        386.68        286.27        25.80 o                         
   9   1   4         89.96         55.76        26.95 o                         
  10   1   4          2.63         -5.96        24.42 o                         
  11   1   4        150.69        165.06        43.20 o                         
  12   1   4         18.06         -1.50        34.37 o                         
  13   1   4         59.16         24.65        30.59 o                         
  14   1   4         15.74         42.45        34.47 o                         
 -16   2   4        666.48        788.72        39.73 o                         
 -15   2   4          7.70         21.50        23.73 o                         
 -14   2   4        221.25        250.55        45.24 o                         
 -13   2   4        154.73        168.96        29.58 o                         
 -12   2   4         25.75         -1.55        20.43 o                         
 -11   2   4         87.71        117.09        21.68 o                         
 -10   2   4          4.72        -15.95        15.95 o                         
  -9   2   4       1142.96       1120.56        33.09 o                         
  -8   2   4       4290.09       4346.46        78.78 o                         
  -7   2   4       4224.85       3982.26        71.59 o                         
  -6   2   4       2421.37       2134.06        41.72 o                         
  -5   2   4        118.66        103.61        15.31 o                         
  -4   2   4       8999.06       9029.73       186.27 o                         
  -3   2   4       1730.20       1835.32        45.83 o                         
  -2   2   4       2949.69       2673.66        82.62 o                         
  -1   2   4       5462.99       4886.27        83.84 o                         
   0   2   4        515.30        709.96        18.21 o                         
   1   2   4        320.08        518.68        26.23 o                         
   2   2   4        361.00        289.04        23.82 o                         
   3   2   4         95.22        104.68        12.95 o                         
   4   2   4        498.57        464.56        18.63 o                         
   5   2   4        130.13        146.10        16.18 o                         
   6   2   4        220.39        210.48        16.03 o                         
   7   2   4         43.41         54.57        16.09 o                         
   8   2   4       1614.43       1393.90        62.01 o                         
   9   2   4        368.69        404.86        48.08 o                         
  10   2   4        100.63         64.78        26.24 o                         
  11   2   4         46.95         33.75        33.95 o                         
  12   2   4        229.32         92.91        51.44 o                         
  13   2   4        233.06        222.90        39.69 o                         
  14   2   4          0.14        -25.32        36.06 o                         
 -16   3   4        241.31        234.51        31.66 o                         
 -15   3   4         36.67         24.71        24.25 o                         
 -14   3   4         24.31         57.69        24.29 o                         
 -13   3   4         14.40         35.52        21.24 o                         
 -12   3   4         21.45        -20.74        20.74 o                         
 -11   3   4        344.93        410.13        26.95 o                         
 -10   3   4        510.23        540.46        28.18 o                         
  -9   3   4       2230.26       2174.93        47.91 o                         
  -8   3   4        118.34         82.58        13.21 o                         
  -7   3   4        593.78        597.78        20.91 o                         
  -6   3   4        265.31        326.35        24.24 o                         
  -5   3   4       1211.49       1200.21        35.79 o                         
  -4   3   4       1763.75       1600.90        53.33 o                         
  -3   3   4       7894.31       7776.75       132.18 o                         
  -2   3   4       4532.39       4566.71        98.07 o                         
  -1   3   4       2829.84       2865.53        51.51 o                         
   0   3   4        419.13        446.91        16.64 o                         
   1   3   4        389.28        492.18        46.52 o                         
   2   3   4        185.03        272.46        20.05 o                         
   3   3   4       5034.79       5057.58        89.10 o                         
   4   3   4        420.30        384.38        18.72 o                         
   5   3   4      10806.17      11112.38       187.63 o                         
   6   3   4        190.82        207.96        40.27 o                         
   7   3   4          3.02          0.60        14.54 o                         
   8   3   4         32.93         14.16        15.93 o                         
   9   3   4         22.17         24.26        16.17 o                         
  10   3   4         62.69         10.16        26.18 o                         
  11   3   4          5.31          9.37        44.51 o                         
  12   3   4        402.22        332.80        71.95 o                         
  13   3   4         76.58         73.60        31.74 o                         
 -16   4   4        179.77        210.08        26.68 o                         
 -15   4   4         15.16         73.75        23.85 o                         
 -14   4   4         28.11        -12.78        22.67 o                         
 -13   4   4        190.64        273.68        24.72 o                         
 -12   4   4          1.59        -13.92        28.25 o                         
 -11   4   4        231.69        244.90        22.07 o                         
 -10   4   4        193.91        179.22        18.33 o                         
  -9   4   4       2739.47       2758.23        74.08 o                         
  -8   4   4       2313.26       2197.06        59.87 o                         
  -7   4   4        545.99        400.36        29.15 o                         
  -6   4   4       2223.50       2124.55       118.66 o                         
  -5   4   4       1812.45       1679.06        45.36 o                         
  -4   4   4        896.39        748.88        24.37 o                         
  -3   4   4        731.28        714.59        27.79 o                         
  -2   4   4        301.78        267.22        18.65 o                         
  -1   4   4        230.79        127.01        13.95 o                         
   0   4   4        258.27        291.33        15.14 o                         
   1   4   4       1747.61       1823.62        49.59 o                         
   2   4   4        837.02        776.97        23.02 o                         
   3   4   4       2041.86       1877.78        39.22 o                         
   4   4   4       4545.70       4389.10        79.24 o                         
   5   4   4       1546.17       1459.90        36.83 o                         
   6   4   4         31.19          9.42        14.94 o                         
   7   4   4       1088.41       1003.69        32.90 o                         
   8   4   4         32.20         60.86        17.43 o                         
   9   4   4        220.41        215.49        20.26 o                         
  10   4   4         44.68         39.93        23.75 o                         
  11   4   4         25.62         -4.22        28.35 o                         
  12   4   4         62.09         41.36        30.29 o                         
  13   4   4        198.77        217.15        33.74 o                         
 -16   5   4        292.43        343.79        27.69 o                         
 -15   5   4         28.40         79.95        23.81 o                         
 -14   5   4          0.66          6.68        22.21 o                         
 -13   5   4         31.48         17.08        20.83 o                         
 -12   5   4        133.69        150.44        20.97 o                         
 -11   5   4         92.35        110.34        18.63 o                         
 -10   5   4         18.77         -4.33        16.05 o                         
  -9   5   4       2460.86       2535.51        52.66 o                         
  -8   5   4         22.16          8.06        20.19 o                         
  -7   5   4       1477.05       1380.72        71.01 o                         
  -6   5   4       3980.61       3774.42        87.18 o                         
  -5   5   4        132.45        118.62        14.53 o                         
  -4   5   4        235.08        377.13        36.84 o                         
  -3   5   4        140.95        142.46        17.49 o                         
  -2   5   4        313.89        345.00        15.47 o                         
  -1   5   4        970.27        699.46        21.01 o                         
   0   5   4       3338.12       3060.86        56.61 o                         
   1   5   4        378.36        345.92        18.71 o                         
   2   5   4          4.93          7.72        12.23 o                         
   3   5   4        164.91        141.03        14.80 o                         
   4   5   4       6245.27       5886.82       104.19 o                         
   5   5   4        711.26        762.56        28.33 o                         
   6   5   4         61.32         31.69        18.30 o                         
   7   5   4        432.35        436.26        24.55 o                         
   8   5   4          3.59          7.79        23.91 o                         
   9   5   4          0.17        -12.79        20.98 o                         
  10   5   4          9.97          3.63        20.32 o                         
  11   5   4         37.54        104.45        36.72 o                         
  12   5   4         11.09         -8.70        38.57 o                         
 -16   6   4         27.74         53.93        24.01 o                         
 -15   6   4        266.42        346.97        49.93 o                         
 -14   6   4        142.52        154.41        23.65 o                         
 -13   6   4          8.20        -13.37        24.47 o                         
 -12   6   4        420.39        421.61        26.78 o                         
 -11   6   4         47.69         33.87        18.00 o                         
 -10   6   4         95.11        115.54        19.97 o                         
  -9   6   4         37.54          0.79        23.01 o                         
  -8   6   4       2948.18       2854.49        82.50 o                         
  -7   6   4         26.43         17.15        22.94 o                         
  -6   6   4       1571.89       1480.61        37.92 o                         
  -5   6   4        691.45        770.51        27.37 o                         
  -4   6   4       7622.78       7249.24       154.78 o                         
  -3   6   4        485.99        396.98        24.83 o                         
  -2   6   4        346.72        349.93        16.54 o                         
  -1   6   4        871.31        825.62        35.92 o                         
   0   6   4        864.63        888.84        26.13 o                         
   1   6   4          0.00         16.35        14.25 o                         
   2   6   4       1832.23       1797.12        40.28 o                         
   3   6   4        178.85        196.20        17.31 o                         
   4   6   4        414.86        411.75        22.52 o                         
   5   6   4        586.15        517.93        27.77 o                         
   6   6   4        551.89        563.08        29.44 o                         
   7   6   4          2.37         11.73        18.32 o                         
   8   6   4        206.07        254.91        24.82 o                         
   9   6   4        204.99        189.82        27.16 o                         
  10   6   4         15.01         26.30        31.75 o                         
  11   6   4         43.29         35.62        30.04 o                         
  12   6   4         30.81         52.49        29.83 o                         
 -16   7   4        190.28        254.72        56.04 o                         
 -15   7   4         45.00         29.44        24.05 o                         
 -14   7   4          1.28         32.74        29.54 o                         
 -13   7   4         56.51         47.53        29.53 o                         
 -12   7   4        202.99        150.88        19.72 o                         
 -11   7   4          5.36         19.51        17.24 o                         
 -10   7   4         43.90         44.76        26.74 o                         
  -9   7   4          0.18         15.33        26.48 o                         
  -8   7   4       1025.71       1054.43        45.15 o                         
  -7   7   4        114.71         92.18        22.97 o                         
  -6   7   4        110.40         68.72        21.56 o                         
  -5   7   4        376.31        367.61        35.88 o                         
  -4   7   4         19.77         12.75        18.54 o                         
  -3   7   4       5215.30       4878.97        87.17 o                         
  -2   7   4       1973.65       1853.05        39.98 o                         
  -1   7   4        582.59        691.50        24.31 o                         
   0   7   4        702.32        619.07        32.48 o                         
   1   7   4        283.31        319.77        19.67 o                         
   2   7   4         36.70         -1.31        14.74 o                         
   3   7   4          7.61         12.01        17.34 o                         
   4   7   4       1337.71       1236.82        38.30 o                         
   5   7   4        845.19        804.48        32.58 o                         
   6   7   4          8.15         28.94        36.76 o                         
   7   7   4        212.85        207.38        34.02 o                         
   8   7   4        235.72        232.31        25.66 o                         
   9   7   4         47.19         49.40        21.76 o                         
  10   7   4         17.78         16.78        21.84 o                         
  11   7   4          1.65        -28.29        28.29 o                         
 -16   8   4         23.93         58.19        50.10 o                         
 -15   8   4         64.09         59.07        21.41 o                         
 -14   8   4        114.62        126.45        24.12 o                         
 -13   8   4         37.17         41.08        19.46 o                         
 -12   8   4         78.23         37.87        38.08 o                         
 -11   8   4         90.45         42.51        30.32 o                         
 -10   8   4        164.37        155.87        29.48 o                         
  -9   8   4          4.52          0.90        25.54 o                         
  -8   8   4         22.89          1.56        24.43 o                         
  -7   8   4       1046.90       1035.21        37.15 o                         
  -6   8   4        431.90        394.83        24.86 o                         
  -5   8   4        873.65        840.32        46.90 o                         
  -4   8   4         94.20         65.73        21.88 o                         
  -3   8   4        896.63        775.87        25.72 o                         
  -2   8   4        111.57         96.22        14.42 o                         
  -1   8   4        637.58        561.64        31.07 o                         
   0   8   4          2.17        -14.72        14.72 o                         
   1   8   4       1122.90       1055.70        32.97 o                         
   2   8   4         70.01         41.75        18.56 o                         
   3   8   4        180.13        196.04        20.23 o                         
   4   8   4         29.56         32.47        20.04 o                         
   5   8   4        272.93        334.26        24.73 o                         
   6   8   4        379.11        339.23        25.48 o                         
   7   8   4         69.77         90.91        25.58 o                         
   8   8   4        289.18        281.59        26.02 o                         
   9   8   4        103.94        144.55        30.69 o                         
  10   8   4         45.34         11.77        24.72 o                         
 -15   9   4          0.96        -22.34        35.33 o                         
 -14   9   4        199.45        207.00        38.22 o                         
 -13   9   4          0.96         12.80        31.47 o                         
 -12   9   4          5.75        -24.75        29.49 o                         
 -11   9   4        740.13        801.53        49.79 o                         
 -10   9   4        363.48        337.17        38.37 o                         
  -9   9   4         54.94         62.72        27.84 o                         
  -8   9   4        195.78        164.24        28.63 o                         
  -7   9   4          8.42         30.19        20.29 o                         
  -6   9   4        543.15        499.96        38.94 o                         
  -5   9   4         33.89         -2.20        23.12 o                         
  -4   9   4       2816.94       2591.16        54.19 o                         
  -3   9   4         54.13         79.71        16.92 o                         
  -2   9   4       2842.25       2614.52        54.82 o                         
  -1   9   4        364.82        372.66        21.11 o                         
   0   9   4        612.68        732.02        30.90 o                         
   1   9   4          4.46         -4.25        18.18 o                         
   2   9   4         34.51         28.54        19.07 o                         
   3   9   4        155.66        239.81        23.11 o                         
   4   9   4       2705.48       2769.83        62.23 o                         
   5   9   4         62.70         75.44        22.17 o                         
   6   9   4        438.42        384.20        28.00 o                         
   7   9   4        183.29        234.00        26.29 o                         
   8   9   4        321.95        378.04        28.21 o                         
   9   9   4        111.71         96.12        23.20 o                         
 -15  10   4         59.03         63.71        33.37 o                         
 -14  10   4         37.55          3.66        61.00 o                         
 -13  10   4         15.13        -28.64        40.38 o                         
 -12  10   4         28.17        -13.68        32.32 o                         
 -11  10   4        201.98        181.36        33.98 o                         
 -10  10   4         54.59         68.64        32.13 o                         
  -9  10   4         50.14         66.90        29.74 o                         
  -8  10   4        526.50        537.80        31.55 o                         
  -7  10   4        299.50        293.10        25.96 o                         
  -6  10   4         68.90         73.43        25.90 o                         
  -5  10   4          1.08         -9.87        24.72 o                         
  -4  10   4          5.30         -6.39        14.83 o                         
  -3  10   4        106.93         95.77        16.61 o                         
  -2  10   4       1161.15       1193.74        35.89 o                         
  -1  10   4        367.94        401.75        24.94 o                         
   0  10   4          7.93         51.35        18.54 o                         
   1  10   4        107.71        120.27        20.48 o                         
   2  10   4       1340.84       1422.52        43.15 o                         
   3  10   4        100.75        111.05        22.31 o                         
   4  10   4         10.10        -20.93        20.93 o                         
   5  10   4        496.62        603.27        33.51 o                         
   6  10   4       1113.77       1204.78        43.84 o                         
   7  10   4        597.63        589.66        34.58 o                         
   8  10   4          3.26         -8.16        24.51 o                         
 -14  11   4          0.87        -33.43        33.43 o                         
 -13  11   4         55.25         78.29        34.64 o                         
 -12  11   4          6.85        -23.24        32.02 o                         
 -11  11   4          0.08        -30.85        30.85 o                         
 -10  11   4          8.43         20.14        43.74 o                         
  -9  11   4          1.57         -3.15        28.75 o                         
  -8  11   4          0.03         17.90        23.84 o                         
  -7  11   4        791.26        760.97        39.68 o                         
  -6  11   4         79.21         82.56        28.45 o                         
  -5  11   4         25.05         16.42        15.92 o                         
  -4  11   4        113.19         93.38        17.50 o                         
  -3  11   4         65.44         77.06        18.06 o                         
  -2  11   4        326.03        304.86        22.69 o                         
  -1  11   4         50.28         50.10        19.27 o                         
   0  11   4         37.51         37.16        19.08 o                         
   1  11   4        524.12        530.82        32.01 o                         
   2  11   4          4.23        -20.86        20.86 o                         
   3  11   4        365.29        329.62        26.63 o                         
   4  11   4        381.78        437.59        29.75 o                         
   5  11   4        562.65        563.85        33.64 o                         
   6  11   4         40.92         59.98        23.18 o                         
   7  11   4         18.70         14.85        22.28 o                         
 -13  12   4          0.02        -33.59        33.59 o                         
 -12  12   4        128.24        128.23        36.22 o                         
 -11  12   4         32.25         29.54        32.95 o                         
 -10  12   4         44.30         56.74        75.24 o                         
  -9  12   4          0.22         25.39        35.75 o                         
  -8  12   4         51.44         63.62        25.95 o                         
  -7  12   4        122.56        115.36        27.85 o                         
  -6  12   4          1.43         12.97        38.18 o                         
  -5  12   4        320.35        324.98        25.52 o                         
  -4  12   4        277.03        257.56        41.55 o                         
  -3  12   4          3.53         16.61        20.83 o                         
  -2  12   4          4.39         14.43        23.08 o                         
  -1  12   4         20.09          9.60        20.37 o                         
   0  12   4        100.70         82.72        22.83 o                         
   1  12   4         88.26         80.32        22.23 o                         
   2  12   4        479.08        482.35        29.12 o                         
   3  12   4       1046.73       1078.95        46.23 o                         
   4  12   4          0.73         13.29        33.36 o                         
   5  12   4         23.22         72.74        22.87 o                         
   6  12   4         72.16         44.97        22.12 o                         
 -12  13   4        200.62        257.12        38.61 o                         
 -11  13   4          8.23         40.33        34.79 o                         
 -10  13   4         42.05         11.43        34.68 o                         
  -9  13   4          0.32          3.15        27.14 o                         
  -8  13   4         61.58         16.47        26.42 o                         
  -7  13   4         20.31         70.43        26.61 o                         
  -6  13   4        819.68        999.34        54.81 o                         
  -5  13   4       1102.95       1091.79        56.99 o                         
  -4  13   4          7.71          6.36        19.07 o                         
  -3  13   4         18.75         33.16        19.40 o                         
  -2  13   4        391.00        390.80        26.25 o                         
  -1  13   4          5.87          5.83        20.82 o                         
   0  13   4         50.56         77.25        22.32 o                         
   1  13   4         49.44         50.89        22.65 o                         
   2  13   4       1715.09       1579.94        52.83 o                         
   3  13   4        240.60        227.64        25.86 o                         
   4  13   4        170.44        200.33        24.25 o                         
 -10  14   4         43.52        113.03        34.95 o                         
  -9  14   4        242.47        256.93        36.69 o                         
  -8  14   4          6.79         20.75        27.58 o                         
  -7  14   4        109.53        112.40        29.34 o                         
  -6  14   4        764.24        895.60        61.19 o                         
  -5  14   4        290.30        214.59        27.01 o                         
  -4  14   4         33.58         41.19        20.09 o                         
  -3  14   4         28.26         -3.77        27.96 o                         
  -2  14   4         95.12         89.78        34.85 o                         
  -1  14   4         30.38         78.59        22.04 o                         
   0  14   4          6.43        -20.51        21.19 o                         
   1  14   4        418.85        414.81        28.12 o                         
   2  14   4        104.33         78.42        24.02 o                         
  -8  15   4          8.36        -18.53        27.61 o                         
  -7  15   4          0.13        -26.80        26.80 o                         
  -6  15   4        297.80        342.01        49.83 o                         
  -5  15   4        183.21        121.73        33.65 o                         
  -4  15   4         85.97         60.07        22.63 o                         
  -3  15   4          0.00          1.00        20.18 o                         
  -2  15   4         41.86         35.60        32.53 o                         
  -1  15   4          7.21         22.81        27.38 o                         
  -1 -17   5         33.12         33.37        34.53 o                         
   0 -17   5          0.90         70.72        33.44 o                         
   1 -17   5        186.70        125.31        34.37 o                         
   2 -17   5         55.70         40.53        33.25 o                         
   3 -17   5        139.46        205.79        36.23 o                         
   4 -17   5        217.88        237.42        36.20 o                         
   5 -17   5        622.21        601.41        47.53 o                         
   6 -17   5         25.04         37.05        22.10 o                         
   7 -17   5         26.99         34.69        22.78 o                         
  -4 -16   5         30.11         10.50        60.74 o                         
  -3 -16   5        315.17        313.72        43.83 o                         
  -2 -16   5         25.73         39.28        33.70 o                         
  -1 -16   5         19.40         -8.30        31.85 o                         
   0 -16   5         51.03         59.34        31.89 o                         
   1 -16   5         60.88         74.63        57.00 o                         
   2 -16   5         59.09         63.09        32.95 o                         
   3 -16   5        103.35        162.63        33.53 o                         
   4 -16   5          4.05        -25.98        29.18 o                         
   5 -16   5        124.52        156.41        27.03 o                         
   6 -16   5         41.46          9.88        21.89 o                         
   7 -16   5          8.20         -6.39        22.57 o                         
   8 -16   5         14.08        -18.63        19.70 o                         
   9 -16   5          1.54        -13.55        24.72 o                         
  -6 -15   5        106.04        187.65       137.48 o                         
  -5 -15   5        200.14        201.20        37.94 o                         
  -4 -15   5        128.60        145.21        36.42 o                         
  -3 -15   5        359.79        329.32        40.00 o                         
  -2 -15   5         76.98        126.84        34.31 o                         
  -1 -15   5        483.51        622.27        64.43 o                         
   0 -15   5         72.77         68.92        37.21 o                         
   1 -15   5         28.96         41.01        40.78 o                         
   2 -15   5        168.34        180.45        33.21 o                         
   3 -15   5          1.56         23.82        28.79 o                         
   4 -15   5         21.15          6.12        19.31 o                         
   5 -15   5        293.65        291.91        25.00 o                         
   6 -15   5        588.50        733.89        37.73 o                         
   7 -15   5        125.43        137.21        21.42 o                         
   8 -15   5          1.27        -12.21        22.87 o                         
   9 -15   5         10.52         14.34        26.46 o                         
  10 -15   5        197.60        259.06        28.36 o                         
  11 -15   5         52.14         57.99        21.33 o                         
  -7 -14   5         39.42         64.58        33.72 o                         
  -6 -14   5          5.26         65.64        34.37 o                         
  -5 -14   5        330.94        531.16        43.60 o                         
  -4 -14   5         34.80         15.10        33.19 o                         
  -3 -14   5        763.12        754.18        53.67 o                         
  -2 -14   5        993.37       1089.72        67.28 o                         
  -1 -14   5         79.96        132.95        44.19 o                         
   0 -14   5          2.60         70.28        38.54 o                         
   1 -14   5        839.97        879.91        51.24 o                         
   2 -14   5        116.36        280.46        33.19 o                         
   3 -14   5        143.53        289.03        75.65 o                         
   4 -14   5          0.37        -13.52        19.02 o                         
   5 -14   5        281.88        323.21        21.63 o                         
   6 -14   5         20.85         18.70        19.19 o                         
   7 -14   5        253.58        234.76        25.20 o                         
   8 -14   5         52.63         34.12        22.66 o                         
   9 -14   5         77.20         67.06        23.69 o                         
  10 -14   5        235.78        205.68        26.74 o                         
  11 -14   5         10.76        -20.17        20.17 o                         
  12 -14   5          7.55         -7.73        21.22 o                         
  -9 -13   5         86.94         25.66        32.95 o                         
  -8 -13   5         41.24         22.04        33.06 o                         
  -7 -13   5         13.98         29.60        44.12 o                         
  -6 -13   5          0.21         -1.92        33.06 o                         
  -5 -13   5         60.00         37.60        32.47 o                         
  -4 -13   5         91.47         98.08        34.31 o                         
  -3 -13   5       1513.93       1592.51        65.67 o                         
  -2 -13   5        191.62        356.35        34.43 o                         
  -1 -13   5          0.02         39.23        47.38 o                         
   0 -13   5        597.72        590.70        44.79 o                         
   1 -13   5         47.79         68.22        26.66 o                         
   2 -13   5        118.77         97.48        26.94 o                         
   3 -13   5        469.22        517.99        42.44 o                         
   4 -13   5       1028.30       1022.43        32.60 o                         
   5 -13   5        412.10        511.45        33.72 o                         
   6 -13   5          1.14        -14.13        21.55 o                         
   7 -13   5          0.25        -20.20        20.20 o                         
   8 -13   5        285.77        203.59        24.70 o                         
   9 -13   5        779.38        867.58        39.89 o                         
  10 -13   5        953.55        997.57        38.83 o                         
  11 -13   5          0.72         13.11        35.45 o                         
  12 -13   5          1.54         -4.48        21.25 o                         
 -10 -12   5        147.32        189.42        41.61 o                         
  -9 -12   5          8.05         32.00        40.60 o                         
  -8 -12   5          0.18        -12.77        35.51 o                         
  -7 -12   5         45.02          8.96        31.46 o                         
  -6 -12   5         33.31         65.84        35.29 o                         
  -5 -12   5         29.41         28.62        30.16 o                         
  -4 -12   5        765.45        845.83        83.28 o                         
  -3 -12   5       2021.61       2345.32        71.34 o                         
  -2 -12   5        737.56        788.44        45.56 o                         
  -1 -12   5        195.50        212.80        29.13 o                         
   0 -12   5        260.12        368.61        62.72 o                         
   1 -12   5        272.49        338.75        34.48 o                         
   2 -12   5        143.13        147.92        26.32 o                         
   3 -12   5          1.54         -6.28        14.63 o                         
   4 -12   5        130.21        161.52        18.93 o                         
   5 -12   5        464.69        508.18        29.23 o                         
   6 -12   5          0.85         -0.69        19.04 o                         
   7 -12   5         49.39         31.28        20.28 o                         
   8 -12   5        707.85        844.72        37.07 o                         
   9 -12   5        886.58        892.27        38.51 o                         
  10 -12   5         74.81        119.38        20.25 o                         
  11 -12   5          0.10        -21.91        21.91 o                         
  12 -12   5         34.95          1.32        20.77 o                         
  13 -12   5        661.57        747.04        43.40 o                         
 -11 -11   5         47.92         60.72        44.88 o                         
 -10 -11   5          1.91         69.32        32.58 o                         
  -9 -11   5        240.76        242.61        35.79 o                         
  -8 -11   5         25.47         52.31        32.50 o                         
  -7 -11   5        398.27        547.81        43.52 o                         
  -6 -11   5        250.79        355.67        34.69 o                         
  -5 -11   5         43.37         37.05        27.15 o                         
  -4 -11   5         66.49        112.34        26.81 o                         
  -3 -11   5        267.48        329.53        30.04 o                         
  -2 -11   5        726.57        821.36        47.84 o                         
  -1 -11   5        157.62        258.01        27.34 o                         
   0 -11   5          9.41         37.47        25.99 o                         
   1 -11   5         24.35         76.33        41.89 o                         
   2 -11   5       2339.38       2281.32        51.59 o                         
   3 -11   5          0.02        -15.50        15.50 o                         
   4 -11   5        267.38        351.74        21.52 o                         
   5 -11   5        161.86        210.17        20.17 o                         
   6 -11   5          2.38         19.57        18.39 o                         
   7 -11   5          9.30         33.89        21.92 o                         
   8 -11   5        225.50        239.78        29.23 o                         
   9 -11   5        264.77        287.06        25.02 o                         
  10 -11   5        149.62        141.91        23.44 o                         
  11 -11   5        111.18        128.39        31.51 o                         
  12 -11   5         85.42        129.20        24.98 o                         
  13 -11   5        114.16         97.18        28.26 o                         
  14 -11   5         43.96         39.24        28.00 o                         
 -12 -10   5         36.46         39.84        31.10 o                         
 -11 -10   5        104.45         98.06        33.22 o                         
 -10 -10   5        285.52        257.21        34.84 o                         
  -9 -10   5        471.95        391.09        65.01 o                         
  -8 -10   5         23.83         -6.03        30.86 o                         
  -7 -10   5       1124.88       1068.58        52.12 o                         
  -6 -10   5       1086.23       1097.67        51.01 o                         
  -5 -10   5          8.83         52.44        24.12 o                         
  -4 -10   5        359.83        390.34        29.20 o                         
  -3 -10   5        427.55        476.52        33.30 o                         
  -2 -10   5        143.13        198.66        24.17 o                         
  -1 -10   5        921.73       1061.28        42.00 o                         
   0 -10   5       6230.33       5841.63       130.05 o                         
   1 -10   5       2216.09       2268.08        61.34 o                         
   2 -10   5          5.00        -13.89        13.89 o                         
   3 -10   5       1359.35       1251.68        45.11 o                         
   4 -10   5        395.14        423.29        24.66 o                         
   5 -10   5       1227.64       1223.84        35.43 o                         
   6 -10   5        881.26        920.31        33.34 o                         
   7 -10   5        800.18        714.11        31.33 o                         
   8 -10   5          0.10        -14.51        18.50 o                         
   9 -10   5        490.38        553.24        29.68 o                         
  10 -10   5        695.06        656.18        33.27 o                         
  11 -10   5         12.11         -1.06        21.37 o                         
  12 -10   5        114.48         93.12        20.75 o                         
  13 -10   5         63.68         73.54        27.11 o                         
  14 -10   5         92.93         95.03        28.93 o                         
 -12  -9   5        105.54        181.23        53.80 o                         
 -11  -9   5          8.91         43.59        32.87 o                         
 -10  -9   5          9.15         33.16        31.29 o                         
  -9  -9   5          4.20          3.68        35.60 o                         
  -8  -9   5        192.99        261.73        50.66 o                         
  -7  -9   5        483.37        639.47        43.89 o                         
  -6  -9   5        100.63        175.39        26.28 o                         
  -5  -9   5       3841.48       3522.17        87.27 o                         
  -4  -9   5         13.83         38.41        20.23 o                         
  -3  -9   5          0.93         31.83        19.20 o                         
  -2  -9   5         16.44         28.12        21.51 o                         
  -1  -9   5       2051.16       1942.54        61.73 o                         
   0  -9   5        175.72        388.31        40.51 o                         
   1  -9   5       1167.31       1473.32        35.87 o                         
   2  -9   5        392.65        374.31        21.60 o                         
   3  -9   5       7408.82       6931.56       136.54 o                         
   4  -9   5        282.86        249.66        27.52 o                         
   5  -9   5        773.89        629.20        30.26 o                         
   6  -9   5        365.81        415.99        22.82 o                         
   7  -9   5        182.47        199.74        19.65 o                         
   8  -9   5         17.68         -3.07        17.33 o                         
   9  -9   5        312.61        365.19        22.71 o                         
  10  -9   5        238.61        242.15        21.99 o                         
  11  -9   5         65.38         12.49        17.23 o                         
  12  -9   5         68.95         37.15        25.29 o                         
  13  -9   5        309.38        303.71        30.00 o                         
  14  -9   5          4.62         15.82        33.52 o                         
 -13  -8   5          6.31         16.84        31.55 o                         
 -12  -8   5        235.47        151.63        52.85 o                         
 -11  -8   5          2.51         31.66        55.04 o                         
 -10  -8   5          7.95         27.00        30.73 o                         
  -9  -8   5        222.55        293.88        41.78 o                         
  -8  -8   5         69.85         36.31        25.03 o                         
  -7  -8   5        471.77        497.76        32.03 o                         
  -6  -8   5        230.32        363.95        68.28 o                         
  -5  -8   5       1225.19       1203.40        51.60 o                         
  -4  -8   5       2375.01       2290.28        60.49 o                         
  -3  -8   5          1.27        104.75        18.80 o                         
  -2  -8   5       3453.93       3546.08        82.58 o                         
  -1  -8   5       1051.68       1209.42        56.66 o                         
   0  -8   5       3086.63       3259.50        61.75 o                         
   1  -8   5        936.42        957.81        33.29 o                         
   2  -8   5          3.12          4.50        11.57 o                         
   3  -8   5        354.56        355.16        23.04 o                         
   4  -8   5       2961.42       2801.01        54.81 o                         
   5  -8   5       1628.13       1563.85        36.56 o                         
   6  -8   5        782.91        808.02        27.84 o                         
   7  -8   5          0.00        -15.07        15.07 o                         
   8  -8   5         90.66         97.13        17.38 o                         
   9  -8   5        134.59        105.66        17.76 o                         
  10  -8   5         18.87         35.60        15.95 o                         
  11  -8   5         66.03         32.26        22.88 o                         
  12  -8   5         41.17        -21.45        24.13 o                         
  13  -8   5          2.97          3.39        31.76 o                         
  14  -8   5         66.82         94.02        35.39 o                         
  15  -8   5         27.30        -34.72        34.72 o                         
 -14  -7   5        168.72        196.09        24.61 o                         
 -13  -7   5        346.99        314.04        44.85 o                         
 -12  -7   5         33.68         34.85        21.27 o                         
 -11  -7   5         28.97         39.40        21.57 o                         
 -10  -7   5        185.94        215.98        24.00 o                         
  -9  -7   5          4.02         -8.03        25.02 o                         
  -8  -7   5        712.13        652.04        40.47 o                         
  -7  -7   5       1758.82       1745.86        54.32 o                         
  -6  -7   5         31.64         39.29        19.64 o                         
  -5  -7   5       2129.36       2157.86        64.44 o                         
  -4  -7   5       1811.24       1698.47        47.48 o                         
  -3  -7   5        444.44        533.20        30.60 o                         
  -2  -7   5        314.27        424.10        81.11 o                         
  -1  -7   5       6818.67       6746.99       143.09 o                         
   0  -7   5         34.08         51.53        11.59 o                         
   1  -7   5       2514.11       2440.43        45.82 o                         
   2  -7   5        186.76        194.34        12.80 o                         
   3  -7   5        523.12        555.09        20.16 o                         
   4  -7   5        335.30        323.83        17.50 o                         
   5  -7   5          2.82         20.86        12.55 o                         
   6  -7   5        489.51        526.63        23.24 o                         
   7  -7   5         14.32         20.68        15.43 o                         
   8  -7   5        206.29        217.09        15.74 o                         
   9  -7   5        156.42        177.85        21.48 o                         
  10  -7   5        125.04        158.17        24.50 o                         
  11  -7   5        362.36        297.54        26.73 o                         
  12  -7   5        488.63        455.10        61.02 o                         
  13  -7   5         17.16          1.73        31.88 o                         
  14  -7   5         51.36         44.62        34.13 o                         
  15  -7   5        103.78        139.52        37.68 o                         
 -14  -6   5        160.66        206.62        26.32 o                         
 -13  -6   5        761.69        802.95        38.13 o                         
 -12  -6   5        118.20        169.73        23.64 o                         
 -11  -6   5        105.81        131.44        23.65 o                         
 -10  -6   5         21.85         28.14        20.15 o                         
  -9  -6   5         45.16         30.26        17.57 o                         
  -8  -6   5        595.22        581.09        27.06 o                         
  -7  -6   5        451.70        393.75        43.65 o                         
  -6  -6   5         11.56         45.53        22.15 o                         
  -5  -6   5        252.51        343.48        26.52 o                         
  -4  -6   5         17.65         30.89        14.71 o                         
  -3  -6   5       1198.75       1240.31        41.89 o                         
  -2  -6   5       2244.63       2158.39        52.68 o                         
  -1  -6   5       1071.92        784.80        36.06 o                         
   0  -6   5      18889.69      18339.87       371.86 o                         
   1  -6   5       3110.43       3231.76        57.96 o                         
   2  -6   5         51.26         75.13        12.06 o                         
   3  -6   5       1069.81       1047.27        22.11 o                         
   4  -6   5       1460.67       1505.13        28.79 o                         
   5  -6   5       4065.21       4356.40        67.73 o                         
   6  -6   5          0.09         -1.66        12.98 o                         
   7  -6   5         24.08         43.76        15.02 o                         
   8  -6   5          1.48        -16.52        16.52 o                         
   9  -6   5       1386.09       1453.85        41.74 o                         
  10  -6   5          0.38        -11.39        20.11 o                         
  11  -6   5        147.99        157.24        29.95 o                         
  12  -6   5        243.24        279.55        36.42 o                         
  13  -6   5        102.82         68.90        55.63 o                         
  14  -6   5        214.47        220.92        39.06 o                         
  15  -6   5         18.84         54.61        35.19 o                         
 -15  -5   5        142.51        181.08        36.32 o                         
 -14  -5   5         27.72         38.86        23.47 o                         
 -13  -5   5        110.36         68.84        23.34 o                         
 -12  -5   5         15.27         66.34        22.06 o                         
 -11  -5   5          0.02         -8.14        21.13 o                         
 -10  -5   5        195.20        204.03        24.45 o                         
  -9  -5   5        178.82        191.87        22.31 o                         
  -8  -5   5        830.99        910.88        49.18 o                         
  -7  -5   5       1203.84       1028.19        30.86 o                         
  -6  -5   5       2992.37       2928.18        89.14 o                         
  -5  -5   5         46.41         59.18        15.53 o                         
  -4  -5   5        201.71        285.54        21.84 o                         
  -3  -5   5        409.32        634.49        25.44 o                         
  -2  -5   5         43.78         33.92        13.05 o                         
  -1  -5   5       3018.55       3117.70        56.51 o                         
   0  -5   5        545.31        686.32        24.31 o                         
   1  -5   5        103.45         20.49        10.34 o                         
   2  -5   5       1937.37       2239.50        42.00 o                         
   3  -5   5        282.85        293.07        13.29 o                         
   4  -5   5          3.85         -9.60         9.60 o                         
   5  -5   5          0.07        111.84       426.44 o                         
   6  -5   5        151.74        143.28        11.28 o                         
   7  -5   5         50.12         42.92        16.48 o                         
   8  -5   5        622.85        502.40        35.65 o                         
   9  -5   5        150.44        137.35        24.63 o                         
  10  -5   5          5.57          8.54        24.44 o                         
  11  -5   5       1629.55       1705.45        60.27 o                         
  12  -5   5         81.20         57.70        35.09 o                         
  13  -5   5         13.58        -28.17        38.47 o                         
  14  -5   5        104.17        118.71        35.21 o                         
  15  -5   5         73.70        106.71        36.18 o                         
 -15  -4   5          4.56         14.72        24.16 o                         
 -14  -4   5         71.75         64.50        24.12 o                         
 -13  -4   5        136.16        147.87        27.57 o                         
 -12  -4   5          0.21         58.65        22.51 o                         
 -11  -4   5          0.02         -0.56        19.57 o                         
 -10  -4   5         29.18         34.59        16.00 o                         
  -9  -4   5       1106.07       1069.10        37.22 o                         
  -8  -4   5         72.91         96.72        19.25 o                         
  -7  -4   5        309.55        431.57        50.18 o                         
  -5  -4   5       3106.62       2981.58        54.48 o                         
  -4  -4   5        425.09        396.31        21.87 o                         
  -3  -4   5        619.30        505.32        36.66 o                         
  -2  -4   5      15400.81      16048.31       325.25 o                         
  -1  -4   5       4644.19       4720.42       151.29 o                         
   0  -4   5        465.21        352.32        13.51 o                         
   1  -4   5        119.56         86.38         8.83 o                         
   2  -4   5       2010.71       1640.26        32.24 o                         
   3  -4   5       6452.93       5916.84       100.70 o                         
   4  -4   5        361.12        410.16        15.46 o                         
   5  -4   5       5776.84       5292.48       114.22 o                         
   6  -4   5        140.49        216.65        19.28 o                         
   7  -4   5        405.52        440.27        30.51 o                         
   8  -4   5       1485.60       1340.35       101.70 o                         
   9  -4   5        382.96        378.79        64.42 o                         
  10  -4   5       1162.04       1105.97        47.47 o                         
  11  -4   5        992.81        950.87        48.33 o                         
  12  -4   5         14.55         52.13        38.04 o                         
  13  -4   5         42.83         36.35        30.87 o                         
  14  -4   5        161.77        241.36        46.70 o                         
  15  -4   5        132.43        137.06        36.79 o                         
 -15  -3   5        306.85        278.98        27.72 o                         
 -14  -3   5          5.16         39.51        24.15 o                         
 -13  -3   5        181.39        213.00        30.57 o                         
 -12  -3   5          1.22         -2.40        18.22 o                         
 -11  -3   5          2.05        -18.75        19.03 o                         
 -10  -3   5         75.41         67.78        19.39 o                         
  -9  -3   5          1.61        -15.81        15.81 o                         
  -8  -3   5        643.17        700.92        57.32 o                         
  -7  -3   5       2710.25       2916.67        64.72 o                         
  -6  -3   5       2209.46       2212.62        45.80 o                         
  -5  -3   5         42.14         58.75        21.56 o                         
  -4  -3   5        738.38        722.48        19.95 o                         
  -3  -3   5        955.82        931.36        25.61 o                         
  -2  -3   5      10980.07      11610.92       167.02 o                         
  -1  -3   5       3279.29       3046.50        53.16 o                         
   0  -3   5      11146.31      11671.94       193.01 o                         
   1  -3   5      12947.71      11133.98       184.32 o                         
   2  -3   5       2006.00       1961.67        37.47 o                         
   3  -3   5       3754.46       3858.92        83.65 o                         
   4  -3   5       8504.00       8165.35       169.97 o                         
   5  -3   5       3599.69       3335.12        75.56 o                         
   6  -3   5         51.08         31.50        15.65 o                         
   7  -3   5       4928.57       4927.34       111.46 o                         
   8  -3   5       4257.46       3981.50        93.42 o                         
   9  -3   5          0.53        -20.94        20.94 o                         
  10  -3   5        329.79        282.75        27.99 o                         
  11  -3   5          4.92        -29.29        32.80 o                         
  12  -3   5         64.17        -13.39        37.35 o                         
  13  -3   5         30.00         46.28        42.27 o                         
  14  -3   5         25.75          2.48        33.12 o                         
  15  -3   5        126.13        139.93        35.79 o                         
 -16  -2   5         57.18         56.25        24.22 o                         
 -15  -2   5         92.11        115.31        48.93 o                         
 -14  -2   5         91.42         97.06        22.12 o                         
 -13  -2   5        262.76        255.71        29.68 o                         
 -12  -2   5          6.11         24.05        21.04 o                         
 -11  -2   5        716.49        766.96        34.79 o                         
 -10  -2   5        516.03        478.39        27.40 o                         
  -9  -2   5       1622.88       1750.95        54.18 o                         
  -8  -2   5         84.00        142.20        17.91 o                         
  -7  -2   5        709.66        768.19        24.19 o                         
  -6  -2   5        276.38        318.51        17.74 o                         
  -5  -2   5       3275.20       2994.23        54.55 o                         
  -4  -2   5        581.97        586.58        17.73 o                         
  -3  -2   5       1123.43       1037.49        23.86 o                         
  -2  -2   5       4940.67       4902.97        71.79 o                         
  -1  -2   5      19314.32      18435.16       302.88 o                         
   0  -2   5       1561.61       1418.68        27.45 o                         
   1  -2   5        225.57        202.84        12.37 o                         
   2  -2   5        740.44        679.97        20.35 o                         
   3  -2   5       3363.07       3299.71        72.69 o                         
   4  -2   5        164.60        119.18        14.61 o                         
   5  -2   5        604.61        490.98        26.40 o                         
   6  -2   5       3867.40       3461.20        79.86 o                         
   7  -2   5       1435.40       1258.94        44.37 o                         
   8  -2   5         75.68         89.32        20.94 o                         
   9  -2   5         17.37        -21.68        21.68 o                         
  10  -2   5        283.31        311.82        47.10 o                         
  11  -2   5         13.60         -7.54        25.63 o                         
  12  -2   5          0.02        -17.32        77.44 o                         
  13  -2   5        387.98        345.24        55.08 o                         
  14  -2   5        122.79        132.07        34.86 o                         
  15  -2   5        360.52        375.28        46.83 o                         
 -16  -1   5         39.12         50.77        21.95 o                         
 -15  -1   5          6.49         -4.01        21.57 o                         
 -14  -1   5         98.70         85.07        24.52 o                         
 -13  -1   5        426.11        580.03        34.42 o                         
 -12  -1   5         96.70        146.66        22.68 o                         
 -11  -1   5        381.64        395.22        36.49 o                         
 -10  -1   5       3285.80       3109.73        67.88 o                         
  -9  -1   5        317.20        255.82        18.65 o                         
  -8  -1   5        278.51        287.46        22.60 o                         
  -7  -1   5          0.10          5.97        11.44 o                         
  -6  -1   5        257.82        249.38        13.71 o                         
  -5  -1   5          5.29          5.63        10.30 o                         
  -4  -1   5        101.20        189.92        10.56 o                         
  -3  -1   5        117.56        338.24        71.06 o                         
  -2  -1   5      16200.14      15820.54       260.44 o                         
  -1  -1   5       3191.96       2922.50        51.14 o                         
   0  -1   5       3712.17       4102.59        70.16 o                         
   1  -1   5       6471.12       6717.24       112.74 o                         
   2  -1   5      19334.13      19129.52       385.08 o                         
   3  -1   5        255.90        115.79        20.08 o                         
   4  -1   5        513.80        350.25        40.01 o                         
   5  -1   5        144.60        106.40        15.79 o                         
   6  -1   5        588.36        524.97        50.65 o                         
   7  -1   5       5591.02       5450.00       181.59 o                         
   8  -1   5       2064.45       2012.46        58.40 o                         
   9  -1   5        980.78        932.47        46.34 o                         
  10  -1   5       2141.96       2182.82        66.00 o                         
  11  -1   5          1.93         21.52        26.62 o                         
  12  -1   5        292.46        296.32        37.38 o                         
  13  -1   5          1.42        -15.01        56.83 o                         
  14  -1   5        170.92        163.02        35.51 o                         
 -16   0   5         79.83         33.90        24.45 o                         
 -15   0   5          9.77         -3.68        27.68 o                         
 -14   0   5         68.65         63.75        24.27 o                         
 -13   0   5        212.56        203.34        29.98 o                         
 -12   0   5        269.43        301.58        38.09 o                         
 -11   0   5       1923.31       1979.07        52.63 o                         
 -10   0   5       1559.25       1947.72        46.51 o                         
  -9   0   5       1117.12       1065.03        31.56 o                         
  -8   0   5        615.65        604.19        23.85 o                         
  -7   0   5        189.46        154.88        12.98 o                         
  -6   0   5        320.53        312.10        16.63 o                         
  -5   0   5          4.59        -14.52        14.52 o                         
  -3   0   5       4000.02       4489.65       169.07 o                         
  -2   0   5       1852.00       1807.65        70.93 o                         
  -1   0   5       4143.46       3817.22        65.46 o                         
   0   0   5        163.39        156.81        15.38 o                         
   1   0   5       1062.25       1408.35        33.21 o                         
   2   0   5       1567.01       1870.38        86.65 o                         
   3   0   5         98.35        107.98        14.36 o                         
   4   0   5        383.01        349.44        57.09 o                         
   5   0   5       1737.56       1624.18        45.70 o                         
   6   0   5       2166.36       1832.49        50.45 o                         
   7   0   5        349.20        311.92        33.66 o                         
   8   0   5        441.76        429.53        31.76 o                         
   9   0   5        331.43        363.84        33.20 o                         
  10   0   5        346.59        372.78        31.54 o                         
  11   0   5        108.28         58.88        27.58 o                         
  12   0   5         85.93         31.92        45.43 o                         
  13   0   5         17.78          7.21        31.68 o                         
  14   0   5         13.09        -31.78        31.78 o                         
 -16   1   5        269.02        282.04        27.84 o                         
 -15   1   5        251.27        337.02        51.58 o                         
 -14   1   5        555.82        664.17        38.00 o                         
 -13   1   5         98.72         80.85        23.07 o                         
 -12   1   5         77.17        132.15        21.62 o                         
 -11   1   5        149.89        170.15        26.01 o                         
 -10   1   5       1570.31       1565.90        40.42 o                         
  -9   1   5       1897.26       1861.92        68.66 o                         
  -8   1   5        191.85        214.07        22.82 o                         
  -7   1   5       1790.94       1477.28        45.37 o                         
  -6   1   5        235.85        234.42        14.37 o                         
  -5   1   5       1530.55       1485.29        40.06 o                         
  -4   1   5        667.32        726.73        25.92 o                         
  -3   1   5        779.08        842.20        53.54 o                         
  -2   1   5         90.19         56.64        17.11 o                         
  -1   1   5        153.06        276.32       296.38 o                         
   0   1   5       1597.70       1535.33        30.93 o                         
   1   1   5       1289.65       1301.85        23.59 o                         
   2   1   5       1352.96       1204.56        27.47 o                         
   3   1   5          6.22          8.75        14.77 o                         
   4   1   5         31.21          7.58         9.55 o                         
   5   1   5        589.23        539.08        39.52 o                         
   6   1   5        226.24        236.16        24.03 o                         
   7   1   5         38.14         41.15        19.79 o                         
   8   1   5        142.88        120.96        23.59 o                         
   9   1   5         52.31         37.14        28.95 o                         
  10   1   5        212.83        186.22        29.11 o                         
  11   1   5          0.25         -2.54        34.00 o                         
  12   1   5          0.57        -29.88        29.88 o                         
  13   1   5          7.41          8.65        31.80 o                         
  14   1   5         11.32         69.77        32.97 o                         
 -16   2   5        280.69        334.04        34.21 o                         
 -15   2   5        190.58        182.74        26.19 o                         
 -14   2   5         73.72         53.26        25.39 o                         
 -13   2   5         41.25         32.97        27.13 o                         
 -12   2   5         52.26         49.82        22.00 o                         
 -11   2   5        128.17        144.51        20.98 o                         
 -10   2   5       1528.88       1454.57        38.26 o                         
  -9   2   5       3174.79       2903.39        69.43 o                         
  -8   2   5        748.75        728.97        24.71 o                         
  -7   2   5       1982.35       1896.25        39.09 o                         
  -6   2   5       1916.92       1652.62        54.01 o                         
  -5   2   5       2010.72       1936.51        48.84 o                         
  -4   2   5        939.75        954.98        31.83 o                         
  -3   2   5         44.66         89.95        14.19 o                         
  -2   2   5          8.42        -12.89        12.89 o                         
  -1   2   5       4666.92       3888.35        85.39 o                         
   0   2   5         36.05        -19.41        19.41 o                         
   1   2   5        889.86        670.05        61.22 o                         
   2   2   5          0.12        -10.95        12.26 o                         
   3   2   5       3552.93       3569.61        64.35 o                         
   4   2   5        105.26        116.88        12.46 o                         
   5   2   5        880.04        792.61        24.80 o                         
   6   2   5         98.46         77.38        13.42 o                         
   7   2   5        410.12        364.19        29.64 o                         
   8   2   5         55.22         89.94        41.47 o                         
   9   2   5        277.78        291.87        29.48 o                         
  10   2   5         38.27          8.98        25.78 o                         
  11   2   5          4.89        -28.03        28.03 o                         
  12   2   5        106.27        123.59        54.51 o                         
  13   2   5         15.27        -29.50        29.50 o                         
 -16   3   5         62.48         69.69        32.98 o                         
 -15   3   5         31.92         58.28        24.30 o                         
 -14   3   5         18.07         11.52        22.95 o                         
 -13   3   5          0.03        -15.49        21.07 o                         
 -12   3   5        235.07        256.90        22.79 o                         
 -11   3   5         69.08         40.78        18.31 o                         
 -10   3   5        953.38        974.59        32.02 o                         
  -9   3   5        483.93        544.72        25.04 o                         
  -8   3   5         18.40         20.53        12.42 o                         
  -7   3   5         56.61         52.07        21.89 o                         
  -6   3   5          0.00         25.00        15.60 o                         
  -5   3   5       3918.34       3769.62        84.97 o                         
  -4   3   5      10907.53      11156.06       230.04 o                         
  -3   3   5      11611.88      11203.12       230.60 o                         
  -2   3   5         17.79         24.11        11.55 o                         
  -1   3   5         92.66        104.32        10.10 o                         
   0   3   5          1.17         -2.09        15.93 o                         
   1   3   5        723.64        590.33        19.69 o                         
   2   3   5       1421.82       1430.51        31.60 o                         
   3   3   5       2972.24       2921.52        55.13 o                         
   4   3   5        357.34        386.28        31.69 o                         
   5   3   5          2.42         -2.02        15.09 o                         
   6   3   5        904.13        890.23        30.49 o                         
   7   3   5         61.31         67.21        16.02 o                         
   8   3   5         74.04         78.24        16.97 o                         
   9   3   5        169.63        178.16        28.43 o                         
  10   3   5        294.73        343.51        48.45 o                         
  11   3   5         31.62          5.77        34.16 o                         
  12   3   5         77.09         87.53        31.88 o                         
  13   3   5         54.65        111.72        32.27 o                         
 -16   4   5          4.67         46.27        34.55 o                         
 -15   4   5          0.48         54.67        23.52 o                         
 -14   4   5         28.86         72.56        22.67 o                         
 -13   4   5        504.20        507.34        31.11 o                         
 -12   4   5        710.28        696.84        36.05 o                         
 -11   4   5        162.32        124.20        19.01 o                         
 -10   4   5         61.39         37.21        15.81 o                         
  -9   4   5         76.94         68.04        14.86 o                         
  -8   4   5        802.58        856.16        41.14 o                         
  -7   4   5        166.59        153.89        21.77 o                         
  -6   4   5         13.42        108.38        17.70 o                         
  -5   4   5          3.03         26.82        14.94 o                         
  -4   4   5        588.07        792.02        33.68 o                         
  -3   4   5        333.94        334.16        18.67 o                         
  -2   4   5         76.75         97.50        17.95 o                         
  -1   4   5        112.60         86.79        21.97 o                         
   0   4   5        221.29        201.03        14.50 o                         
   1   4   5        936.20        893.92        24.62 o                         
   2   4   5       1917.91       1865.67        39.20 o                         
   3   4   5        522.92        423.35        25.90 o                         
   4   4   5       1554.62       1587.52        37.39 o                         
   5   4   5        151.23        142.62        16.69 o                         
   6   4   5        325.97        342.04        23.85 o                         
   7   4   5         44.12         49.23        17.15 o                         
   8   4   5        554.47        557.44        29.27 o                         
   9   4   5        245.06        235.03        21.52 o                         
  10   4   5        246.61        289.61        30.01 o                         
  11   4   5         10.68        -29.88        29.88 o                         
  12   4   5          9.35          9.07        30.45 o                         
 -16   5   5        120.18        129.34        25.15 o                         
 -15   5   5         13.50         -9.42        22.12 o                         
 -14   5   5         67.04         63.71        23.22 o                         
 -13   5   5        102.93        123.01        22.27 o                         
 -12   5   5        359.49        352.60        23.74 o                         
 -11   5   5          2.62        -16.69        16.69 o                         
 -10   5   5        100.60         81.77        16.59 o                         
  -9   5   5        223.74        204.99        25.45 o                         
  -8   5   5         29.31         50.36        22.34 o                         
  -7   5   5       1608.77       1618.78        51.70 o                         
  -6   5   5       5127.36       4574.57       103.41 o                         
  -5   5   5       3215.97       3220.14        76.54 o                         
  -4   5   5        300.47        317.52        18.57 o                         
  -3   5   5         10.83        -14.48        15.01 o                         
  -2   5   5         81.07        106.03        18.35 o                         
  -1   5   5         34.34          7.41        10.31 o                         
   0   5   5       3928.02       3759.27        68.75 o                         
   1   5   5       2336.50       2239.68        45.43 o                         
   2   5   5          5.66          4.18        12.79 o                         
   3   5   5       1671.53       1675.38        39.00 o                         
   4   5   5        823.07        897.87        33.61 o                         
   5   5   5          6.23         -7.05        16.82 o                         
   6   5   5        296.87        351.36        22.27 o                         
   7   5   5        155.49        141.17        19.70 o                         
   8   5   5         78.73         46.33        19.81 o                         
   9   5   5          0.42        -14.15        20.63 o                         
  10   5   5          1.58        -19.96        19.96 o                         
  11   5   5          9.42         21.18        29.57 o                         
  12   5   5        140.85         70.66        45.55 o                         
 -16   6   5          0.00          4.09        23.36 o                         
 -15   6   5          0.22         -2.41        26.36 o                         
 -14   6   5        124.04        175.58        32.52 o                         
 -13   6   5         21.94         -2.92        19.47 o                         
 -12   6   5        224.05        193.72        22.10 o                         
 -11   6   5        910.63       1027.83        49.43 o                         
 -10   6   5         54.02         50.65        26.29 o                         
  -9   6   5        217.81        224.06        27.92 o                         
  -8   6   5         64.23         73.36        36.69 o                         
  -7   6   5       1715.80       1703.63        52.62 o                         
  -6   6   5        958.56        927.56        45.71 o                         
  -5   6   5       1912.26       1887.88        44.00 o                         
  -4   6   5          9.20          4.35        18.01 o                         
  -3   6   5        283.43        276.18        31.17 o                         
  -2   6   5       1071.37       1090.42        28.14 o                         
  -1   6   5         50.41         92.80        34.60 o                         
   0   6   5       1721.56       1739.45        38.77 o                         
   1   6   5        862.23        911.09        28.16 o                         
   2   6   5          7.74        -13.52        14.16 o                         
   3   6   5       1601.89       1587.45        39.26 o                         
   4   6   5       1144.98       1074.89        40.88 o                         
   5   6   5         73.77        153.67        21.11 o                         
   6   6   5         24.72         59.96        18.91 o                         
   7   6   5        285.88        294.87        35.50 o                         
   8   6   5         41.16         70.39        25.73 o                         
   9   6   5         30.16          3.33        27.90 o                         
  10   6   5          7.56        -11.73        40.69 o                         
  11   6   5        248.45        257.19        34.56 o                         
 -16   7   5          0.87         -8.68        24.67 o                         
 -15   7   5          1.67         10.66        19.45 o                         
 -14   7   5          5.05         39.62        33.75 o                         
 -13   7   5          5.98          4.25        32.26 o                         
 -12   7   5         61.29         59.06        33.82 o                         
 -11   7   5        319.62        381.01        34.60 o                         
 -10   7   5        204.55        174.89        29.16 o                         
  -9   7   5        262.64        255.58        80.25 o                         
  -8   7   5         24.16         29.05        23.73 o                         
  -7   7   5        485.91        445.15        35.50 o                         
  -6   7   5        562.85        584.15        29.87 o                         
  -5   7   5       1383.74       1292.56        45.89 o                         
  -4   7   5         37.40         38.50        23.75 o                         
  -3   7   5        464.57        396.95        42.59 o                         
  -2   7   5        139.82        117.89        16.05 o                         
  -1   7   5         34.95         19.30        15.26 o                         
   0   7   5        530.89        566.96        29.27 o                         
   1   7   5         17.73         42.69        18.66 o                         
   2   7   5         57.73        118.01        18.30 o                         
   3   7   5        544.60        513.30        33.39 o                         
   4   7   5        254.15        277.45        22.04 o                         
   5   7   5          9.05         39.90        19.15 o                         
   6   7   5        404.60        394.68        25.96 o                         
   7   7   5          1.04        -20.69        20.69 o                         
   8   7   5         36.17         -4.94        21.53 o                         
   9   7   5         20.32         39.49        22.61 o                         
  10   7   5         53.58         37.60        25.43 o                         
 -15   8   5        102.41        147.91        45.54 o                         
 -14   8   5         80.17         90.55        35.95 o                         
 -13   8   5         43.82         61.24        31.95 o                         
 -12   8   5        762.47        791.55        52.30 o                         
 -11   8   5         19.71         -5.25        28.68 o                         
 -10   8   5          0.64         14.01        27.55 o                         
  -9   8   5         79.45        100.89        28.22 o                         
  -8   8   5         32.95        -23.83        23.83 o                         
  -7   8   5        188.42        220.73        22.74 o                         
  -6   8   5        173.72        171.69        20.94 o                         
  -5   8   5         95.70         70.83        23.84 o                         
  -4   8   5          1.48        -14.41        21.52 o                         
  -3   8   5       1005.86       1051.08        33.07 o                         
  -2   8   5       4795.90       4504.10        83.35 o                         
  -1   8   5        870.70        858.76        37.28 o                         
   0   8   5       3948.31       3947.31        75.64 o                         
   1   8   5       1613.89       1564.32        42.24 o                         
   2   8   5         46.76         58.08        18.74 o                         
   3   8   5        379.96        404.70        24.09 o                         
   4   8   5        432.10        408.63        25.49 o                         
   5   8   5       1332.08       1309.02        42.26 o                         
   6   8   5        455.97        510.02        30.23 o                         
   7   8   5        222.34        220.20        25.51 o                         
   8   8   5         30.23         27.10        24.88 o                         
   9   8   5          0.84          0.89        26.85 o                         
  10   8   5        185.90        107.02        44.17 o                         
 -15   9   5         69.81         34.87        35.57 o                         
 -14   9   5         48.78         68.35        33.96 o                         
 -13   9   5        157.93         69.36        46.25 o                         
 -12   9   5         19.19         36.57        32.04 o                         
 -11   9   5         78.64        155.38        46.75 o                         
 -10   9   5          0.59         19.08        39.10 o                         
  -9   9   5          1.22        -27.64        27.64 o                         
  -8   9   5        907.22        843.84        47.50 o                         
  -7   9   5       1098.24       1015.16        39.92 o                         
  -6   9   5        568.55        615.23        32.91 o                         
  -5   9   5        842.10        867.53        45.53 o                         
  -4   9   5        610.36        556.04        39.66 o                         
  -3   9   5       2514.11       2355.84        52.38 o                         
  -2   9   5        195.51        229.03        19.00 o                         
  -1   9   5       2235.06       2090.85        48.51 o                         
   0   9   5       2863.93       2548.78        56.16 o                         
   1   9   5       1129.13       1107.47        37.08 o                         
   2   9   5       1360.25       1355.72        41.06 o                         
   3   9   5         86.07        113.46        21.60 o                         
   4   9   5         20.96         19.95        21.22 o                         
   5   9   5        252.17        253.12        25.41 o                         
   6   9   5          0.43         -1.17        33.61 o                         
   7   9   5        100.75        159.97        30.86 o                         
   8   9   5         98.88        157.78        25.45 o                         
   9   9   5         13.97         45.91        22.91 o                         
 -14  10   5          1.31        -20.06        53.28 o                         
 -13  10   5        158.66        169.26        36.82 o                         
 -12  10   5         60.41         73.54        34.08 o                         
 -11  10   5          2.14         -6.95        36.10 o                         
 -10  10   5         70.49         47.85        34.60 o                         
  -9  10   5        938.44        942.82        80.91 o                         
  -8  10   5        292.56        299.78        41.27 o                         
  -7  10   5       1351.59       1387.61        46.40 o                         
  -6  10   5         38.52         55.76        21.52 o                         
  -5  10   5        567.46        512.26        37.20 o                         
  -4  10   5        692.09        620.21        27.70 o                         
  -3  10   5          6.93         13.04        16.08 o                         
  -2  10   5         52.62         36.18        17.10 o                         
  -1  10   5        563.02        559.32        30.40 o                         
   0  10   5        620.42        546.97        31.69 o                         
   1  10   5         36.60         12.06        26.20 o                         
   2  10   5         40.06         45.13        21.27 o                         
   3  10   5        264.37        351.14        26.61 o                         
   4  10   5         42.80         64.41        37.47 o                         
   5  10   5         58.39         48.86        31.39 o                         
   6  10   5         29.71         30.23        23.24 o                         
   7  10   5          0.30         52.96        28.76 o                         
   8  10   5         20.75         23.55        23.99 o                         
 -14  11   5          0.07          2.71        34.92 o                         
 -13  11   5         38.23        103.72        72.19 o                         
 -12  11   5         10.43          0.76        34.37 o                         
 -11  11   5         13.29        -22.60        31.83 o                         
 -10  11   5          7.41          3.06        31.70 o                         
  -9  11   5         89.72        105.11        38.80 o                         
  -8  11   5        364.65        382.74        32.21 o                         
  -7  11   5         87.06         72.78        24.43 o                         
  -6  11   5         47.79         30.35        22.59 o                         
  -5  11   5        159.18        166.69        30.62 o                         
  -4  11   5        229.69        251.60        39.42 o                         
  -3  11   5          3.64         22.12        17.69 o                         
  -2  11   5          1.28          6.15        18.02 o                         
  -1  11   5          1.44         -2.36        19.01 o                         
   0  11   5        252.20        230.47        23.49 o                         
   1  11   5        150.74        156.73        23.40 o                         
   2  11   5        167.21        197.94        24.68 o                         
   3  11   5        192.42        207.28        47.30 o                         
   4  11   5        114.10        118.20        29.73 o                         
   5  11   5          3.17          2.36        23.06 o                         
   6  11   5        195.98        236.22        31.89 o                         
 -13  12   5          7.11         11.48        35.99 o                         
 -12  12   5          1.31        -33.95        33.95 o                         
 -11  12   5         80.73         62.26        38.33 o                         
 -10  12   5        178.82        129.86        35.36 o                         
  -9  12   5         20.59         34.18        32.02 o                         
  -8  12   5         60.40        158.97        33.04 o                         
  -7  12   5        118.93        174.57        41.81 o                         
  -6  12   5          2.29        -15.18        29.21 o                         
  -5  12   5          4.24         11.76        65.50 o                         
  -4  12   5        340.81        304.77        22.15 o                         
  -3  12   5          0.24          7.95        29.60 o                         
  -2  12   5        216.24        216.46        22.63 o                         
  -1  12   5          4.05          1.84        20.12 o                         
   0  12   5        464.65        513.77        34.76 o                         
   1  12   5          3.19         13.77        26.58 o                         
   2  12   5        404.93        385.66        39.30 o                         
   3  12   5         21.31         19.00        23.85 o                         
   4  12   5          9.54         39.65        23.36 o                         
   5  12   5         57.71         65.21        23.54 o                         
 -11  13   5         64.20         47.94        34.67 o                         
 -10  13   5          1.68         11.15        33.07 o                         
  -9  13   5         55.38         67.27        33.95 o                         
  -8  13   5         48.43         68.86        27.79 o                         
  -7  13   5         20.49        -13.49        31.36 o                         
  -6  13   5        220.68        156.22        34.83 o                         
  -5  13   5          1.36         -2.65        30.03 o                         
  -4  13   5          0.13          6.07        24.06 o                         
  -3  13   5         30.04          6.44        19.25 o                         
  -2  13   5          8.83         -1.78        20.13 o                         
  -1  13   5         46.86         63.69        21.47 o                         
   0  13   5        105.77        131.91        23.54 o                         
   1  13   5        252.65        263.01        29.14 o                         
   2  13   5         35.50         68.80        22.97 o                         
   3  13   5         10.39         16.87        24.62 o                         
 -10  14   5          0.41          5.54        59.72 o                         
  -9  14   5         23.01         -7.16        33.20 o                         
  -8  14   5         83.31         86.11        29.15 o                         
  -7  14   5        203.95        197.44        29.84 o                         
  -6  14   5         45.56         73.98        27.91 o                         
  -5  14   5          0.79         37.46        52.61 o                         
  -4  14   5          8.12         36.26        19.40 o                         
  -3  14   5          5.70         19.68        20.03 o                         
  -2  14   5         12.68         -2.51        20.46 o                         
  -1  14   5          5.33         22.89        21.09 o                         
   0  14   5          0.10          1.35        21.52 o                         
   1  14   5        108.68         84.64        26.47 o                         
  -7  15   5        137.74         66.60        29.02 o                         
  -6  15   5        132.06        150.94        31.90 o                         
  -5  15   5          2.53         47.26        80.20 o                         
  -4  15   5         17.70         18.60        30.62 o                         
  -3  15   5         25.86         27.04        30.32 o                         
  -1 -17   6          0.03         31.52        33.45 o                         
   0 -17   6        678.78        689.26        47.59 o                         
   1 -17   6          3.75         31.52        34.01 o                         
   2 -17   6        272.07        333.09        74.86 o                         
   3 -17   6         52.01         67.28        71.70 o                         
   4 -17   6        148.74        169.82        35.03 o                         
   5 -17   6          3.81          9.69        31.40 o                         
   6 -17   6          1.68        -11.50        21.59 o                         
   7 -17   6        189.80        186.29        20.70 o                         
  -4 -16   6         38.61         37.39        35.38 o                         
  -3 -16   6        310.61        324.56        40.46 o                         
  -2 -16   6          3.55        -28.94        31.78 o                         
  -1 -16   6        151.02        131.86        34.25 o                         
   0 -16   6         40.39         49.83        33.14 o                         
   1 -16   6         62.60        121.23        34.93 o                         
   2 -16   6        232.61        246.21        61.91 o                         
   3 -16   6         60.41         57.08        31.70 o                         
   4 -16   6          0.04          4.46        57.99 o                         
   5 -16   6        570.22        556.54        26.65 o                         
   6 -16   6         61.68         29.61        22.44 o                         
   7 -16   6        256.09        274.77        23.12 o                         
   8 -16   6         24.40         50.88        18.22 o                         
   9 -16   6          0.07         -7.64        27.14 o                         
  -6 -15   6         26.78         66.54        34.16 o                         
  -5 -15   6         28.33        -18.29        34.06 o                         
  -4 -15   6        355.50        434.30        76.24 o                         
  -3 -15   6        295.36        288.37        54.29 o                         
  -2 -15   6        193.40        282.79        36.39 o                         
  -1 -15   6         46.84         68.99        32.54 o                         
   0 -15   6         73.20         34.00        31.82 o                         
   1 -15   6         43.17         73.16        36.72 o                         
   2 -15   6        192.50        209.43        36.02 o                         
   3 -15   6        186.50        240.28        34.45 o                         
   4 -15   6          3.05        -18.28        18.28 o                         
   5 -15   6        302.59        349.94        26.17 o                         
   6 -15   6        447.89        455.08        29.30 o                         
   7 -15   6          0.94         -1.74        20.53 o                         
   8 -15   6          6.96        -22.78        22.78 o                         
   9 -15   6         66.41         53.56        28.89 o                         
  10 -15   6         12.09         -1.09        21.22 o                         
  -7 -14   6         64.14         -4.49        33.34 o                         
  -6 -14   6        274.19        240.78        39.73 o                         
  -5 -14   6         81.80        116.10        38.93 o                         
  -4 -14   6        274.92        234.56        36.64 o                         
  -3 -14   6       1649.00       1619.22        65.65 o                         
  -2 -14   6         12.47         61.60        34.35 o                         
  -1 -14   6        229.94        354.54        39.30 o                         
   0 -14   6        126.53        132.87        47.62 o                         
   1 -14   6         17.77         62.00        28.98 o                         
   2 -14   6        970.17        837.60        49.79 o                         
   3 -14   6       1242.52       1227.63        55.49 o                         
   4 -14   6        810.13        712.93        33.93 o                         
   5 -14   6        145.71        197.13        21.13 o                         
   6 -14   6        211.56        219.98        24.24 o                         
   7 -14   6          7.70         10.73        32.92 o                         
   8 -14   6          7.75         19.49        22.64 o                         
   9 -14   6        160.06        225.21        27.53 o                         
  10 -14   6         16.98         12.46        32.91 o                         
  11 -14   6        148.00        175.60        20.59 o                         
  -9 -13   6         26.57         46.27        33.34 o                         
  -8 -13   6          2.12         20.48        40.19 o                         
  -7 -13   6        118.09        145.14        39.45 o                         
  -6 -13   6         13.46         31.47        33.51 o                         
  -5 -13   6        158.26         94.22        33.37 o                         
  -4 -13   6       1958.26       2011.40        77.98 o                         
  -3 -13   6       1646.30       2015.62        70.69 o                         
  -2 -13   6        160.10        199.00        32.28 o                         
  -1 -13   6         72.59        110.73        29.34 o                         
   0 -13   6          2.14         23.04        25.81 o                         
   1 -13   6         15.29         87.36        26.98 o                         
   2 -13   6         74.15         94.07        26.95 o                         
   3 -13   6       1035.27        908.00        47.93 o                         
   4 -13   6       1009.64       1058.47        66.39 o                         
   5 -13   6        281.51        255.59        29.04 o                         
   6 -13   6         59.83         62.10        20.72 o                         
   7 -13   6         25.10         69.51        26.09 o                         
   8 -13   6        871.09        873.61        39.12 o                         
   9 -13   6        178.65        211.32        26.72 o                         
  10 -13   6        122.37        160.35        20.96 o                         
  11 -13   6        213.38        250.77        23.74 o                         
  12 -13   6         22.62         -2.88        20.84 o                         
 -10 -12   6         15.50         60.13        53.07 o                         
  -9 -12   6         32.73         16.96        32.88 o                         
  -8 -12   6        383.04        339.82        38.61 o                         
  -7 -12   6        874.12        976.56        57.32 o                         
  -6 -12   6        430.80        426.78        43.87 o                         
  -5 -12   6        297.69        330.17        46.35 o                         
  -4 -12   6       1624.70       1756.24        78.70 o                         
  -3 -12   6         16.30         46.81        53.73 o                         
  -2 -12   6       1254.43       1222.78        52.59 o                         
  -1 -12   6          0.03         -1.53        24.77 o                         
   0 -12   6        638.59        792.42        74.40 o                         
   1 -12   6          2.59        -11.71        31.50 o                         
   2 -12   6       1631.85       1729.26        57.08 o                         
   3 -12   6        101.53        159.29        16.38 o                         
   4 -12   6        124.75        111.04        19.20 o                         
   5 -12   6        113.92         91.21        19.45 o                         
   6 -12   6        130.78        141.38        24.33 o                         
   7 -12   6        295.34        330.72        24.84 o                         
   8 -12   6        547.69        484.69        33.43 o                         
   9 -12   6          0.88         -6.67        21.50 o                         
  10 -12   6        343.43        415.30        22.95 o                         
  11 -12   6          2.16         30.99        20.10 o                         
  12 -12   6        156.13        168.71        28.04 o                         
  13 -12   6         73.97         84.06        34.36 o                         
 -11 -11   6         62.44         42.99        32.43 o                         
 -10 -11   6        122.79        125.67        34.98 o                         
  -9 -11   6          1.61         49.70        32.03 o                         
  -8 -11   6        849.68        815.97        53.27 o                         
  -7 -11   6        651.75        676.47        65.85 o                         
  -6 -11   6        543.17        732.89        49.37 o                         
  -5 -11   6       1265.65       1316.04        55.11 o                         
  -4 -11   6         71.79         85.40        25.96 o                         
  -3 -11   6        295.82        237.83        28.55 o                         
  -2 -11   6         85.39        143.38        25.55 o                         
  -1 -11   6        659.06        783.23        41.25 o                         
   0 -11   6        199.25        253.35        27.51 o                         
   1 -11   6       1180.12       1137.81        44.84 o                         
   2 -11   6        773.31        744.00        31.97 o                         
   3 -11   6       1104.74        930.61        31.10 o                         
   4 -11   6        206.73        195.61        19.25 o                         
   5 -11   6         89.55        118.07        18.97 o                         
   6 -11   6         40.76         15.55        17.99 o                         
   7 -11   6         86.45         37.23        19.33 o                         
   8 -11   6        160.04        193.23        21.94 o                         
   9 -11   6         51.24         46.79        19.31 o                         
  10 -11   6        381.61        378.02        29.43 o                         
  11 -11   6          1.69        -16.15        21.06 o                         
  12 -11   6         20.93         22.23        25.85 o                         
  13 -11   6         37.24         45.76        34.28 o                         
 -12 -10   6         78.94         67.48        33.05 o                         
 -11 -10   6         10.96         26.03        59.68 o                         
 -10 -10   6         82.08        107.84        33.35 o                         
  -9 -10   6        107.38         91.66        50.24 o                         
  -8 -10   6        486.58        559.41        60.68 o                         
  -7 -10   6        586.91        647.05        48.09 o                         
  -6 -10   6         79.64        156.00        28.66 o                         
  -5 -10   6         26.02         19.17        43.14 o                         
  -4 -10   6        294.30        494.27        35.63 o                         
  -3 -10   6         63.95        117.45        23.70 o                         
  -2 -10   6        408.92        436.08        30.37 o                         
  -1 -10   6        125.56        149.76        22.54 o                         
   0 -10   6        217.20        386.54        27.89 o                         
   1 -10   6        684.72        596.60        39.73 o                         
   2 -10   6        668.25        613.18        27.48 o                         
   3 -10   6         83.21         85.43        15.81 o                         
   4 -10   6         81.87         35.38        20.75 o                         
   5 -10   6       2969.67       2710.82        56.46 o                         
   6 -10   6          9.08          8.16        20.45 o                         
   7 -10   6         94.96         96.84        19.16 o                         
   8 -10   6         30.55         22.28        16.96 o                         
   9 -10   6        526.57        617.27        29.65 o                         
  10 -10   6        724.46        678.89        39.35 o                         
  11 -10   6        258.28        206.13        20.78 o                         
  12 -10   6        172.27        181.10        27.91 o                         
  13 -10   6        209.93        188.13        36.36 o                         
  14 -10   6         21.33        -21.64        34.10 o                         
 -12  -9   6          4.81         26.61        34.90 o                         
 -11  -9   6         40.35         21.76        31.60 o                         
 -10  -9   6         28.91         21.36        30.60 o                         
  -9  -9   6          0.83        208.40        39.67 o                         
  -8  -9   6        947.01        981.72        51.51 o                         
  -7  -9   6          0.15        -24.40        24.40 o                         
  -6  -9   6        179.39        135.12        26.18 o                         
  -5  -9   6       1357.31       1407.69        49.20 o                         
  -4  -9   6          2.09          0.67        19.90 o                         
  -3  -9   6        100.65        139.68        21.45 o                         
  -2  -9   6        393.98        439.13        30.21 o                         
  -1  -9   6        268.82        261.04        42.21 o                         
   0  -9   6       2040.86       1836.19        41.76 o                         
   1  -9   6        156.46        138.05        19.63 o                         
   2  -9   6        975.35        865.66        22.58 o                         
   3  -9   6        133.23        146.81        13.04 o                         
   4  -9   6          4.87         -3.46        16.12 o                         
   5  -9   6        310.04        306.90        19.15 o                         
   6  -9   6         96.84        123.47        17.50 o                         
   7  -9   6         22.06          2.25        14.77 o                         
   8  -9   6         40.32          9.76        15.55 o                         
   9  -9   6       1296.25       1361.76        30.20 o                         
  10  -9   6         70.16         62.19        16.74 o                         
  11  -9   6        628.13        609.45        46.25 o                         
  12  -9   6         11.97        -28.14        30.65 o                         
  13  -9   6         59.24         65.36        33.61 o                         
  14  -9   6          5.85        -15.21        34.12 o                         
 -13  -8   6         43.46         52.61        31.86 o                         
 -12  -8   6         24.23         63.77        26.50 o                         
 -11  -8   6        103.78        155.46        38.22 o                         
 -10  -8   6         50.77        270.64        42.78 o                         
  -9  -8   6        423.42        604.97        46.71 o                         
  -8  -8   6        344.19        363.24        31.80 o                         
  -7  -8   6         68.53         74.04        24.11 o                         
  -6  -8   6        124.65        145.56        23.80 o                         
  -5  -8   6       1199.11       1063.45        40.47 o                         
  -4  -8   6        412.15        409.07        30.32 o                         
  -3  -8   6         21.24         44.92        30.95 o                         
  -2  -8   6       2768.37       2612.45        66.94 o                         
  -1  -8   6       1625.81       1628.65        46.06 o                         
   0  -8   6        173.78        225.89        15.88 o                         
   1  -8   6       5517.02       5376.78       116.74 o                         
   2  -8   6         30.09         25.49        24.11 o                         
   3  -8   6       5454.31       5427.44        82.56 o                         
   4  -8   6       1989.13       1970.25        36.32 o                         
   5  -8   6       2165.11       1949.77        37.00 o                         
   6  -8   6        919.24        805.85        24.54 o                         
   7  -8   6         21.20         17.21        22.09 o                         
   8  -8   6        601.82        657.73        25.18 o                         
   9  -8   6       1859.91       1768.23        38.68 o                         
  10  -8   6          7.11         -9.33        21.46 o                         
  11  -8   6        259.71        228.95        33.37 o                         
  12  -8   6        150.28        108.85        47.54 o                         
  13  -8   6         66.73         46.76        33.36 o                         
  14  -8   6        147.27        153.80        37.22 o                         
 -14  -7   6          0.42         -0.57        21.00 o                         
 -13  -7   6          1.77         -8.78        21.39 o                         
 -12  -7   6         26.52         48.68        21.10 o                         
 -10  -7   6       1860.93       2075.66       109.71 o                         
  -9  -7   6          8.42         -2.46        25.01 o                         
  -8  -7   6          4.40         18.60        24.06 o                         
  -7  -7   6         91.91         59.96        47.20 o                         
  -6  -7   6       4890.68       4600.35       105.91 o                         
  -5  -7   6         43.98         57.83        25.58 o                         
  -4  -7   6        537.62        624.50        30.65 o                         
  -3  -7   6      14167.88      13597.92       280.39 o                         
  -2  -7   6       2257.63       2155.88        54.28 o                         
  -1  -7   6       1381.18       1264.52        30.47 o                         
   0  -7   6        126.38        156.23        26.30 o                         
   1  -7   6          0.70         -0.40         9.27 o                         
   2  -7   6        217.41        245.21        19.25 o                         
   3  -7   6        668.56        591.99        21.18 o                         
   4  -7   6        154.56        164.79        12.29 o                         
   5  -7   6       2554.70       2630.33        44.94 o                         
   6  -7   6        307.18        363.70        18.30 o                         
   7  -7   6        520.32        482.29        24.61 o                         
   8  -7   6         10.56        -15.52        17.71 o                         
   9  -7   6          6.68        -18.84        18.84 o                         
  10  -7   6         61.18         87.44        45.34 o                         
  11  -7   6        851.51        764.80        48.42 o                         
  12  -7   6          9.03          9.81        46.45 o                         
  13  -7   6        238.07        186.40        35.59 o                         
  14  -7   6        450.52        414.87        42.61 o                         
 -14  -6   6         99.22        125.90        24.37 o                         
 -13  -6   6         10.25          0.48        21.78 o                         
 -12  -6   6        288.84        441.17        29.97 o                         
 -11  -6   6         15.30        138.95        43.62 o                         
 -10  -6   6          3.97         -9.66        26.13 o                         
  -9  -6   6         98.54        104.38        18.21 o                         
  -8  -6   6        171.22        182.91        17.55 o                         
  -7  -6   6        112.00        124.17        22.99 o                         
  -6  -6   6        621.34        724.74        36.17 o                         
  -5  -6   6        238.66        241.94        20.52 o                         
  -4  -6   6        711.92        741.43        30.77 o                         
  -3  -6   6       1097.03       1147.70        35.07 o                         
  -2  -6   6          1.53          6.22        13.50 o                         
  -1  -6   6        611.87        548.20        24.28 o                         
   0  -6   6         95.11         77.53        19.03 o                         
   1  -6   6       1275.51       1234.69        27.14 o                         
   2  -6   6       3869.58       3718.60        81.81 o                         
   3  -6   6         34.04         49.22        10.81 o                         
   4  -6   6       4081.80       3809.11        69.83 o                         
   5  -6   6       1300.35       1375.42        51.00 o                         
   6  -6   6       1572.29       1340.33        32.35 o                         
   7  -6   6         70.65         15.58        20.46 o                         
   8  -6   6          3.41          9.10        21.01 o                         
   9  -6   6        197.55        142.30        25.62 o                         
  10  -6   6       1010.46       1008.46        48.19 o                         
  11  -6   6        383.71        366.11        33.96 o                         
  12  -6   6          1.36        -36.38        36.38 o                         
  13  -6   6        478.24        480.75        59.59 o                         
  14  -6   6         19.80          8.88        33.42 o                         
  15  -6   6        169.36        140.88        37.35 o                         
 -15  -5   6         48.74         39.66        25.16 o                         
 -14  -5   6         61.93         22.20        23.70 o                         
 -13  -5   6        369.50        413.65        34.18 o                         
 -12  -5   6        176.46        219.80        25.97 o                         
 -11  -5   6          3.87         12.97        21.77 o                         
 -10  -5   6         47.43         29.76        18.78 o                         
  -9  -5   6         25.78         16.67        14.27 o                         
  -8  -5   6       3213.06       3194.60        62.91 o                         
  -7  -5   6          8.27         53.50        13.77 o                         
  -6  -5   6        221.60        223.51        19.80 o                         
  -5  -5   6       3850.46       3696.70        84.15 o                         
  -4  -5   6        515.79        336.54        33.65 o                         
  -3  -5   6       1502.66       1701.54        44.06 o                         
  -2  -5   6        109.17         68.05        14.19 o                         
  -1  -5   6        661.66        668.63        25.09 o                         
   0  -5   6        572.09        648.55        18.14 o                         
   1  -5   6         20.00          1.77        10.15 o                         
   3  -5   6       4211.61       4164.40        73.28 o                         
   4  -5   6          3.20        -11.88        11.88 o                         
   5  -5   6       9702.09       9894.60       166.81 o                         
   6  -5   6        850.95        819.16        44.27 o                         
   7  -5   6       3567.00       3514.43        84.29 o                         
   8  -5   6         33.54          6.17        21.08 o                         
   9  -5   6         65.98         67.20        24.36 o                         
  10  -5   6        808.44        744.58       114.28 o                         
  11  -5   6        146.90        149.62        44.03 o                         
  12  -5   6         30.39        -23.75        43.30 o                         
  13  -5   6        356.30        407.74        84.73 o                         
  14  -5   6        215.00        222.87        37.53 o                         
  15  -5   6         23.83         37.68        47.15 o                         
 -15  -4   6          3.80         31.62        31.35 o                         
 -14  -4   6        113.45        108.80        36.66 o                         
 -13  -4   6        585.82        578.17        74.86 o                         
 -12  -4   6         56.57         88.23        19.22 o                         
 -11  -4   6          5.52          2.41        21.46 o                         
 -10  -4   6         16.30        -21.47        21.47 o                         
  -9  -4   6        987.36       1000.42        33.14 o                         
  -8  -4   6        382.03        366.37        24.09 o                         
  -7  -4   6        438.08        438.78        22.01 o                         
  -6  -4   6       6571.46       6591.94       113.88 o                         
  -5  -4   6        659.50        550.49        26.18 o                         
  -4  -4   6        232.15        260.60        24.57 o                         
  -3  -4   6        357.51        397.47        24.66 o                         
  -2  -4   6       9863.54       9766.96       163.74 o                         
  -1  -4   6         80.16         60.61        12.08 o                         
   0  -4   6       9514.57      10276.06       171.18 o                         
   1  -4   6        585.65        524.25        17.07 o                         
   2  -4   6        676.93        668.16        66.13 o                         
   3  -4   6      22931.11      22405.47       369.16 o                         
   4  -4   6       3618.84       4011.09        70.78 o                         
   5  -4   6       6782.43       6774.15       144.05 o                         
   6  -4   6       1555.52       1474.52        44.18 o                         
   7  -4   6       1208.90       1151.54        41.55 o                         
   8  -4   6        188.03        200.02        38.30 o                         
   9  -4   6         44.19         76.17        23.82 o                         
  10  -4   6        483.69        487.21        35.64 o                         
  11  -4   6        273.31        298.50        32.03 o                         
  12  -4   6         62.86        107.53        33.12 o                         
  13  -4   6          7.91         21.58        31.92 o                         
  14  -4   6         69.86         93.71        34.82 o                         
  15  -4   6          2.51         -7.54        35.06 o                         
 -16  -3   6          3.33         16.58        26.62 o                         
 -15  -3   6          5.78         23.07        28.31 o                         
 -14  -3   6        238.12        223.02        26.50 o                         
 -13  -3   6         94.09        156.69        21.26 o                         
 -12  -3   6        103.03         75.34        29.92 o                         
 -11  -3   6        119.76         94.56        20.96 o                         
 -10  -3   6         77.80         86.59        19.18 o                         
  -9  -3   6         29.04         33.46        20.10 o                         
  -8  -3   6         56.04         75.62        15.35 o                         
  -7  -3   6        833.43       1071.63        48.60 o                         
  -6  -3   6        250.71        281.86        16.85 o                         
  -5  -3   6        403.77        357.71        34.07 o                         
  -4  -3   6        216.45        196.69        19.97 o                         
  -3  -3   6        892.93       1015.14        24.16 o                         
  -2  -3   6        925.77        923.14        21.20 o                         
  -1  -3   6          7.55        -10.16        10.16 o                         
   0  -3   6       1396.65       1541.22        55.09 o                         
   1  -3   6        362.63        532.59        26.66 o                         
   3  -3   6        349.56        288.25        18.90 o                         
   4  -3   6         44.32         64.14        14.43 o                         
   5  -3   6         63.28         33.50        17.41 o                         
   6  -3   6        349.66        327.58        25.94 o                         
   7  -3   6       1825.04       1703.10        50.60 o                         
   8  -3   6       1986.90       1769.25        54.59 o                         
   9  -3   6         91.87         57.86        25.74 o                         
  10  -3   6         44.51         28.84        25.21 o
[truncated: 669,466 more chars]
